# Supplementary material for: Lipoyl deglutarylation by ABHD11 regulates mitochondrial and T cell metabolism
Source: Nat Chem Biol. 2025 Jul 15;21(12):1915–26. doi: 10.1038/s41589-025-01965-6 (PMC12643935; doi:10.1038/s41589-025-01965-6)
Supplement: Supplementary file 3 — Proteomics raw data. [file 41589_2025_1965_MOESM3_ESM.xlsx]

## Sheet: e1 b2M sgRNA
Protein Group	Protein ID	Protein Accession	Peptide	Unique	-10lgP	Mass	Length	ppm	m/z	z	RT	Area Sample 1	Fraction	Scan	Source File	#Feature	#Feature Sample 1	Start	End	PTM	AScore	Found By
2	1	P09622	R.LGADVTAVEFLGHVGGVGIDM(+15.99)EISK.N	Y	44.55	2529.28	25	-0.3	1265.65	2	47.42	33802000	1	10873	JN_HC_e053 1_1.raw	3	3	235	259	Oxidation (M)	M21:Oxidation (M):1000.00	PEAKS DB
2	1	P09622	K.NILIATGSEVTPFPGITIDEDTIVSSTGALSLK.K	Y	44.22	3358.78	33	-1	1120.6	3	54.27	27203000	1	12766	JN_HC_e053 1_1.raw	2	2	178	210			PEAKS DB
2	1	P09622	R.VLGAHILGPGAGEMVNEAALALEYGASC(+57.02)EDIAR.V	Y	43.23	3353.64	33	-2.6	839.415	4	50.73	48122000	1	11623	JN_HC_e053 1_1.raw	2	2	450	482	Carbamidomethylation	C28:Carbamidomethylation:1000.00	PEAKS DB
2	1	P09622	R.VLGAHILGPGAGEM(+15.99)VNEAALALEYGASC(+57.02)EDIAR.V	Y	42.02	3369.63	33	-1	1124.22	3	46.84	40542000	1	10704	JN_HC_e053 1_1.raw	2	2	450	482	Oxidation (M); Carbamidomethylation	M14:Oxidation (M):1000.00;C28:Carbamidomethylation:1000.00	PEAKS DB
2	1	P09622	K.NILIATGSEVTPFPGITIDEDTIVSSTGALSLKK.V	Y	39.67	3486.87	34	0	1163.3	3	50.78	883430	1	11647	JN_HC_e053 1_1.raw	1	1	178	211			PEAKS DB
2	1	P09622	K.M(+15.99)VVIGAGVIGVELGSVWQR.L	Y	39	1985.08	19	-1.2	993.544	2	50.83	24070000	1	11655	JN_HC_e053 1_1.raw	2	2	216	234	Oxidation (M)	M1:Oxidation (M):1000.00	PEAKS DB
2	1	P09622	K.KSDGKIDVSIEAASGGK.A	Y	38.6	1660.86	17	-1.6	831.438	2	31.01	11657000	1	6871	JN_HC_e053 1_1.raw	4	4	284	300			PEAKS DB
2	1	P09622	R.VLGAHILGPGAGEMVN(+.98)EAALALEYGASC(+57.02)EDIAR.V	Y	38.53	3354.62	33	-3.4	1119.21	3	47.39	375690	1	10867	JN_HC_e053 1_1.raw	2	2	450	482	Deamidation (NQ); Carbamidomethylation	N16:Deamidation (NQ):1000.00;C28:Carbamidomethylation:1000.00	PEAKS DB
2	1	P09622	K.MVVIGAGVIGVELGSVWQR.L	Y	38.25	1969.08	19	-1.4	985.547	2	52.57	34150000	1	12042	JN_HC_e053 1_1.raw	4	4	216	234			PEAKS DB
2	1	P09622	K.IPNIYAIGDVVAGPMLAHK.A	Y	37.56	1978.07	19	-0.5	990.042	2	47.8	42028000	1	10969	JN_HC_e053 1_1.raw	2	2	347	365			PEAKS DB
2	1	P09622	R.VLGAHILGPGAGEM(+15.99)VN(+.98)EAALALEYGASC(+57.02)EDIAR.V	Y	36.83	3370.62	33	-0.1	1124.55	3	45.94	241950	1	10531	JN_HC_e053 1_1.raw	1	1	450	482	Oxidation (M); Deamidation (NQ); Carbamidomethylation	M14:Oxidation (M):1000.00;N16:Deamidation (NQ):1000.00;C28:Carbamidomethylation:1000.00	PEAKS DB
2	1	P09622	R.LGADVTAVEFLGHVGGVGIDMEISK.N	Y	36.46	2513.28	25	-0.3	838.768	3	49.28	45244000	1	11303	JN_HC_e053 1_1.raw	2	2	235	259			PEAKS DB
2	1	P09622	K.VVHVN(+.98)GYGK.I	Y	36.23	972.503	9	0	487.259	2	27.55	2502400	1	5998	JN_HC_e053 1_1.raw	1	1	147	155	Deamidation (NQ)	N5:Deamidation (NQ):1000.00	PEAKS DB
2	1	P09622	K.IPNIYAIGDVVAGPM(+15.99)LAHK.A	Y	35.96	1994.07	19	-0.6	665.696	3	44.86	32909000	1	10245	JN_HC_e053 1_1.raw	3	3	347	365	Oxidation (M)	M15:Oxidation (M):1000.00	PEAKS DB
2	1	P09622	K.AEVITC(+57.02)DVLLVC(+57.02)IGR.R	Y	35.81	1716.89	15	-1.1	859.452	2	47.66	30666000	1	10924	JN_HC_e053 1_1.raw	3	3	301	315	Carbamidomethylation	C6:Carbamidomethylation:1000.00;C12:Carbamidomethylation:1000.00	PEAKS DB
2	1	P09622	K.NETLGGTC(+57.02)LNVGC(+57.02)IPSK.A	Y	35.55	1818.86	17	-2	910.436	2	39.67	15276000	1	8987	JN_HC_e053 1_1.raw	2	2	73	89	Carbamidomethylation	C8:Carbamidomethylation:1000.00;C13:Carbamidomethylation:1000.00	PEAKS DB
2	1	P09622	K.SDGKIDVSIEAASGGK.A	Y	34.93	1532.77	16	-1.1	767.39	2	33.73	6699900	1	7547	JN_HC_e053 1_1.raw	3	3	285	300			PEAKS DB
2	1	P09622	K.IDVSIEAASGGK.A	Y	33.98	1145.59	12	-1	573.803	2	36.12	15207000	1	8260	JN_HC_e053 1_1.raw	1	1	289	300			PEAKS DB
2	1	P09622	K.N(+.98)ETLGGTC(+57.02)LNVGC(+57.02)IPSK.A	Y	33.12	1819.84	17	-1.3	910.928	2	43.09	222560	1	9842	JN_HC_e053 1_1.raw	1	1	73	89	Deamidation (NQ); Carbamidomethylation	N1:Deamidation (NQ):60.15;C8:Carbamidomethylation:1000.00;C13:Carbamidomethylation:1000.00	PEAKS DB
2	1	P09622	K.ADGGTQVIDTK.N	Y	32.71	1103.55	11	-0.8	552.78	2	29.17	90155000	1	6406	JN_HC_e053 1_1.raw	2	2	167	177			PEAKS DB
2	1	P09622	R.VC(+57.02)HAHPTLSEAFR.E	Y	32.58	1523.73	13	1.6	508.918	3	31.9	35345000	1	7079	JN_HC_e053 1_1.raw	3	3	483	495	Carbamidomethylation	C2:Carbamidomethylation:1000.00	PEAKS DB
2	1	P09622	K.SEEQLKEEGIEYK.V	Y	32.45	1580.76	13	-2	791.384	2	31.6	95261000	1	7011	JN_HC_e053 1_1.raw	2	2	405	417			PEAKS DB
2	1	P09622	K.NQVTATKADGGTQVIDTK.N	Y	32.17	1845.94	18	-1.8	616.321	3	29.34	1450400	1	6465	JN_HC_e053 1_1.raw	2	2	160	177			PEAKS DB
2	1	P09622	K.NLGLEELGIELDPR.G	Y	31.01	1566.83	14	-1.6	784.419	2	49.02	82634000	1	11232	JN_HC_e053 1_1.raw	3	3	321	334			PEAKS DB
2	1	P09622	R.VLGAHILGPGAGEM(+114.03)VNEAALALEYGASC(+57.02)EDIAR.V	Y	30.97	3467.67	33	0.5	867.925	4	44.51	1120200	1	10182	JN_HC_e053 1_1.raw	2	2	450	482	glutarylatyion; Carbamidomethylation	M14:glutarylatyion:0.00;C28:Carbamidomethylation:1000.00	PEAKS DB
2	1	P09622	K.ALTGGIAHLFK.Q	Y	30.04	1126.65	11	-1	564.332	2	39.62	9806800	1	9029	JN_HC_e053 1_1.raw	1	1	133	143			PEAKS DB
2	1	P09622	K.N(+.98)LGLEELGIELDPR.G	Y	29.92	1567.81	14	-0.8	784.911	2	53.61	307190	1	12284	JN_HC_e053 1_1.raw	1	1	321	334	Deamidation (NQ)	N1:Deamidation (NQ):1000.00	PEAKS DB
2	1	P09622	R.AKTNADTDGM(+15.99)VK.I	Y	29.38	1265.59	12	3.7	633.806	2	22.27	1612500	1	4769	JN_HC_e053 1_1.raw	3	3	429	440	Oxidation (M)	M10:Oxidation (M):1000.00	PEAKS DB
2	1	P09622	K.ALLNNSHYYHM(+15.99)AHGK.D	Y	28.83	1770.83	15	0.3	443.714	4	29.42	2633600	1	6472	JN_HC_e053 1_1.raw	2	2	90	104	Oxidation (M)	M11:Oxidation (M):1000.00	PEAKS DB
2	1	P09622	R.EANLAASFGK.S	Y	28.69	1006.51	10	-0.4	504.261	2	35.82	10362000	1	8053	JN_HC_e053 1_1.raw	3	3	496	505			PEAKS DB
2	1	P09622	K.ALLNNSHYYHMAHGKDFASR.G	Y	27.78	2331.1	20	0	467.227	5	34.41	798800	1	7718	JN_HC_e053 1_1.raw	2	2	90	109			PEAKS DB
2	1	P09622	K.ALLN(+.98)NSHYYHMAHGK.D	Y	26.95	1755.82	15	0.2	439.961	4	32.26	944240	1	7168	JN_HC_e053 1_1.raw	1	1	90	104	Deamidation (NQ)	N4:Deamidation (NQ):0.00	PEAKS DB
2	1	P09622	K.FPFAANSR.A	Y	26.65	908.45	8	-0.8	455.232	2	36.63	3915100	1	8212	JN_HC_e053 1_1.raw	1	1	421	428			PEAKS DB
2	1	P09622	K.ALLNNSHYYHMAHGK.D	Y	26.15	1754.83	15	-0.2	439.715	4	31.51	4951000	1	7026	JN_HC_e053 1_1.raw	2	2	90	104			PEAKS DB
2	1	P09622	K.TN(+.98)ADTDGMVK.I	Y	26.14	1051.45	10	0.1	526.732	2	29.74	0	1	6565	JN_HC_e053 1_1.raw	0	0	431	440	Deamidation (NQ)	N2:Deamidation (NQ):1000.00	PEAKS DB
2	1	P09622	K.QN(+114.03)KVVHVN(+.98)GYGK.I	Y	25.45	1456.73	12	5.6	486.587	3	27.55	21894	1	5990	JN_HC_e053 1_1.raw	1	1	144	155	glutarylatyion; Deamidation (NQ)	N2:glutarylatyion:0.00;N8:Deamidation (NQ):36.87	PEAKS DB
2	1	P09622	K.TNADTDGM(+15.99)VK.I	Y	25.26	1066.46	10	-0.6	534.237	2	24.77	8964500	1	5338	JN_HC_e053 1_1.raw	5	5	431	440	Oxidation (M)	M8:Oxidation (M):1000.00	PEAKS DB
2	1	P09622	R.GIEM(+15.99)SEVR.L	Y	25.1	935.438	8	-0.7	468.726	2	27.89	49578000	1	6085	JN_HC_e053 1_1.raw	3	3	110	117	Oxidation (M)	M4:Oxidation (M):1000.00	PEAKS DB
2	1	P09622	K.TNADTDGMVK.I	Y	24.81	1050.47	10	0	526.24	2	27.86	7386300	1	6074	JN_HC_e053 1_1.raw	1	1	431	440			PEAKS DB
2	1	P09622	K.EEGIEYK.V	Y	24.72	866.402	7	0.2	434.208	2	29.66	1100500	1	6536	JN_HC_e053 1_1.raw	1	1	411	417			PEAKS DB
2	1	P09622	R.GIEMSEVR.L	Y	24.69	919.443	8	-0.2	460.729	2	32.96	11251000	1	7356	JN_HC_e053 1_1.raw	1	1	110	117			PEAKS DB
2	1	P09622	K.ILGQ(+.98)K(+440.14)STDR(+114.03)VLGAH(+114.03)ILGPGAGEMVN(+114.03)EAALALEYGASC(+57.02)EDIAR.V	Y	24.08	5135.41	42	-4.3	1284.85	4	46.87	0	1	10737	JN_HC_e053 1_1.raw	0	0	441	482	Deamidation (NQ); 2xNEM dihydrolipoate; glutarylatyion; Carbamidomethylation	Q4:Deamidation (NQ):1000.00;K5:2xNEM dihydrolipoate:1000.00;R9:glutarylatyion:7.81;H14:glutarylatyion:0.00;N25:glutarylatyion:0.00;C37:Carbamidomethylation:1000.00	PEAKS DB
2	1	P09622	R.GRIPVNTR.F	Y	23.93	911.53	8	-0.9	456.772	2	26.01	10884000	1	5612	JN_HC_e053 1_1.raw	1	1	335	342			PEAKS DB
2	1	P09622	R.VCH(+114.03)AHPTLSEAFR.E	Y	23.74	1580.74	13	6.2	527.924	3	32.69	2369500	1	7277	JN_HC_e053 1_1.raw	1	1	483	495	glutarylatyion	H3:glutarylatyion:80.00	PEAKS DB
2	1	P09622	K.IPNIYAIGDVVAGPMLAHKAEDEGIICVEGM(+114.03)AGGAVHIDYN(+.98)CVPSVIYTHPEVAWVGK.S	Y	23.23	6203.02	58	6.6	1034.85	6	50.45	259840	1	11596	JN_HC_e053 1_1.raw	1	1	347	404	glutarylatyion; Deamidation (NQ)	M31:glutarylatyion:0.00;N41:Deamidation (NQ):29.87	PEAKS DB
2	1	P09622	K.VGKFPFAANSR.A	Y	23.1	1192.64	11	0.1	597.325	2	34.14	3222000	1	7646	JN_HC_e053 1_1.raw	1	1	418	428			PEAKS DB
2	1	P09622	K.IPNIYAIGDVVAGPMLAHKAEDEGIIC(+57.02)VEGM(+15.99)AGGAVHIDYNC(+57.02)VPSVIYTHPEVAWVGK.S	Y	23.02	6218.04	58	-3.3	1037.34	6	49.72	0	1	11409	JN_HC_e053 1_1.raw	0	0	347	404	Carbamidomethylation; Oxidation (M)	C27:Carbamidomethylation:1000.00;M31:Oxidation (M):0.00;C42:Carbamidomethylation:1000.00	PEAKS DB
2	1	P09622	K.KVPEKMVVIGAGVIGVELGSVWQR.L	Y	22.83	2550.44	24	-0.4	638.616	4	48.21	60220	1	11073	JN_HC_e053 1_1.raw	1	1	211	234			PEAKS DB
2	1	P09622	K.ALLNNSHYYHM(+15.99)AHGKDFASR.G	Y	22.72	2347.09	20	-0.1	470.425	5	33.18	2270400	1	7411	JN_HC_e053 1_1.raw	2	2	90	109	Oxidation (M)	M11:Oxidation (M):1000.00	PEAKS DB
2	1	P09622	R.LNLDKM(+15.99)M(+15.99)EQK.S	Y	22.4	1280.61	10	-0.3	641.312	2	26.63	29437000	1	5767	JN_HC_e053 1_1.raw	2	2	118	127	Oxidation (M)	M6:Oxidation (M):1000.00;M7:Oxidation (M):1000.00	PEAKS DB
2	1	P09622	K.FPFAAN(+.98)SR.A	Y	22.18	909.434	8	0.2	455.725	2	39.13	265460	1	8871	JN_HC_e053 1_1.raw	1	1	421	428	Deamidation (NQ)	N6:Deamidation (NQ):1000.00	PEAKS DB
2	1	P09622	K.TN(+.98)ADTDGM(+15.99)VK.I	Y	21.5	1067.44	10	16.6	534.738	2	25.12	1149300	1	5468	JN_HC_e053 1_1.raw	2	2	431	440	Deamidation (NQ); Oxidation (M)	N2:Deamidation (NQ):1000.00;M8:Oxidation (M):1000.00	PEAKS DB
2	1	P09622	R.LNLDKMM(+15.99)EQK.S	Y	21.08	1264.62	10	-1.7	422.545	3	31.05	1107600	1	6881	JN_HC_e053 1_1.raw	1	1	118	127	Oxidation (M)	M7:Oxidation (M):14.02	PEAKS DB
2	1	P09622	K.ITGK(+114.03)NQVTATK.A	Y	21.04	1273.69	11	7.5	425.573	3	24.3	48671	1	5223	JN_HC_e053 1_1.raw	1	1	156	166	glutarylatyion	K4:glutarylatyion:17.01	PEAKS DB
2	1	P09622	K.M(+15.99)VVIGAGVIGVELGSVWQ(+.98)R.L	Y	20.84	1986.06	19	7.4	994.045	2	52.22	0	1	11980	JN_HC_e053 1_1.raw	0	0	216	234	Oxidation (M); Deamidation (NQ)	M1:Oxidation (M):1000.00;Q18:Deamidation (NQ):1000.00	PEAKS DB
2	1	P09622	K.VGKFPFAAN(+.98)SR.A	Y	20.73	1193.62	11	-0.6	597.817	2	36.17	214910	1	8142	JN_HC_e053 1_1.raw	1	1	418	428	Deamidation (NQ)	N9:Deamidation (NQ):1000.00	PEAKS DB
2	1	P09622	R.VLGAHILGPGAGEM(+15.99)VNEAALALEYGASCEDIAR(+114.03).V	Y	19.74	3426.64	33	4	1143.23	3	46.65	1084300	1	10681	JN_HC_e053 1_1.raw	1	1	450	482	Oxidation (M); glutarylatyion	M14:Oxidation (M):1000.00;R33:glutarylatyion:62.76	PEAKS DB
2	1	P09622	R.GR(+114.03)IPVNTR.F	Y	19.63	1025.56	8	10	513.793	2	30.24	251100	1	6691	JN_HC_e053 1_1.raw	1	1	335	342	glutarylatyion	R2:glutarylatyion:67.96	PEAKS DB
2	1	P09622	K.K(+190.05)VPEK(+219.04)M(+15.99)VVIGAGVIGVELGSVWQR.L	Y	19.07	2975.52	24	-16.6	992.83	3	51.06	548550	1	11779	JN_HC_e053 1_1.raw	1	1	211	234	dihydrolipoate; NO dihydrolipoate; Oxidation (M)	K1:dihydrolipoate:0.00;K5:NO dihydrolipoate:0.00;M6:Oxidation (M):1000.00	PEAKS DB
2	1	P09622	K.M(+114.03)VVIGAGVIGVELGSVWQR.L	Y	19.05	2083.11	19	5.1	695.382	3	49.87	96505	1	11452	JN_HC_e053 1_1.raw	1	1	216	234	glutarylatyion	M1:glutarylatyion:58.22	PEAKS DB
2	1	P09622	K.AEDEGIIC(+57.02)VEGM(+15.99)AGGAVHIDYNC(+57.02)VPSVIYTHPEVAWVGK.S	Y	18.98	4257.98	39	-3.7	1065.5	4	46.31	1749300	1	10602	JN_HC_e053 1_1.raw	1	1	366	404	Carbamidomethylation; Oxidation (M)	C8:Carbamidomethylation:1000.00;M12:Oxidation (M):1000.00;C23:Carbamidomethylation:1000.00	PEAKS DB
2	1	P09622	K.N(+.98)ILIATGSEVTPFPGITIDEDTIVSSTGALSLKK.V	Y	18.57	3487.85	34	0.9	872.972	4	50.78	118150	1	11653	JN_HC_e053 1_1.raw	1	1	178	211	Deamidation (NQ)	N1:Deamidation (NQ):1000.00	PEAKS DB
2	1	P09622	R.LGADVTAVEFLGHVGGVGIDMEISKNFQR.I	Y	18.2	3058.55	29	0.5	765.646	4	48.26	225710	1	11082	JN_HC_e053 1_1.raw	1	1	235	263			PEAKS DB
2	1	P09622	K.NQVTATK(+114.03)ADGGTQVIDTK.N	Y	17.94	1959.97	18	4.9	654.335	3	29.83	78146	1	6604	JN_HC_e053 1_1.raw	1	1	160	177	glutarylatyion	K7:glutarylatyion:6.67	PEAKS DB
2	1	P09622	R.AKTN(+.98)ADTDGMVK.I	Y	15.44	1250.58	12	-1	417.867	3	26.42	274000	1	5734	JN_HC_e053 1_1.raw	1	1	429	440	Deamidation (NQ)	N4:Deamidation (NQ):1000.00	PEAKS DB
2	1	P09622	R.GRIPVN(+.98)TR.F	Y	15.12	912.514	8	0.2	457.264	2	26.9	410770	1	5847	JN_HC_e053 1_1.raw	1	1	335	342	Deamidation (NQ)	N6:Deamidation (NQ):1000.00	PEAKS DB
1	3	P36957	R.TTAVC(+57.02)KDDLVTVK.T	Y	33.96	1448.75	13	-1.9	725.383	2	31.73	9136900	1	7053	JN_HC_e053 1_1.raw	2	2	62	74	Carbamidomethylation	C5:Carbamidomethylation:1000.00	PEAKS DB
1	3	P36957	K.DDLVTVKTPAFAESVTEGDVR.W	Y	38.81	2248.12	21	-0.5	750.381	3	42.42	481580	1	9676	JN_HC_e053 1_1.raw	1	1	68	88			PEAKS DB
1	3	P36957	K.DDLVTVKTPAFAESVTEGDVRWEK.A	Y	35.42	2691.34	24	-0.4	673.842	4	42.51	528370	1	9702	JN_HC_e053 1_1.raw	1	1	68	91			PEAKS DB
1	3	P36957	K.TPAFAESVTEGDVR.W	Y	36.23	1477.7	14	-1.4	739.859	2	37.48	96941	1	8460	JN_HC_e053 1_1.raw	2	2	75	88			PEAKS DB
1	3	P36957	K.TPAFAESVTEGDVRWEK.A	Y	33.21	1920.92	17	-0.1	961.468	2	38.99	2782700	1	8845	JN_HC_e053 1_1.raw	2	2	75	91			PEAKS DB
1	3	P36957	K.AVGDTVAEDEVVC(+57.02)EIETDKTSVQVPSPANGVIEALLVPDGGK.V	Y	36.14	4307.14	42	-1.3	1077.79	4	51.88	9791700	1	11890	JN_HC_e053 1_1.raw	2	2	92	133	Carbamidomethylation	C13:Carbamidomethylation:1000.00	PEAKS DB
1	3	P36957	K.AVGDTVAEDEVVC(+57.02)EIETDK.T	Y	34.45	2077.94	19	-0.7	1039.97	2	43.46	3528800	1	9935	JN_HC_e053 1_1.raw	2	2	92	110	Carbamidomethylation	C13:Carbamidomethylation:1000.00	PEAKS DB
1	3	P36957	K.AVGDTVAEDEVVC(+57.02)EIETDKTSVQVPSPAN(+.98)GVIEALLVPDGGK.V	Y	31.55	4308.12	42	-1.6	1437.05	3	51.02	15243000	1	11702	JN_HC_e053 1_1.raw	5	5	92	133	Carbamidomethylation; Deamidation (NQ)	C13:Carbamidomethylation:1000.00;N29:Deamidation (NQ):57.25	PEAKS DB
1	3	P36957	K.AVGDTVAEDEVVC(+57.02)EIETDKTSVQVPSPANGVIEALLVPDGGKVEGGTPLFTLR.K	Y	26.5	5477.78	53	-2.3	913.968	6	52.46	13954000	1	12035	JN_HC_e053 1_1.raw	2	2	92	144	Carbamidomethylation	C13:Carbamidomethylation:1000.00	PEAKS DB
1	3	P36957	K.AVGDTVAEDEVVC(+57.02)EIETDK(+440.14)TSVQVPSPANGVIEALLVPDGGK.V	Y	24.77	4747.28	42	-4.1	1187.82	4	56.03	0	1	12831	JN_HC_e053 1_1.raw	0	0	92	133	Carbamidomethylation; 2xNEM dihydrolipoate	C13:Carbamidomethylation:1000.00;K19:2xNEM dihydrolipoate:61.45	PEAKS DB
1	3	P36957	K.AVGDTVAEDEVVCEIETDK(+429.13)TSVQ(+.98)VPSPAN(+.98)GVIEALLVPDGGK.V	Y	21.04	4681.21	42	7.9	1171.32	4	56.04	0	1	12832	JN_HC_e053 1_1.raw	0	0	92	133	NEMglutarylLipoate; Deamidation (NQ)	K19:NEMglutarylLipoate:111.12;Q23:Deamidation (NQ):1000.00;N29:Deamidation (NQ):1000.00	PEAKS DB
1	3	P36957	K.AVGDTVAEDEVVC(+57.02)EIETDKTSVQVPSPANGVIEALLVPDGGKVEGGTPLFTLRK.T	Y	19.45	5605.87	54	-2	1122.18	5	50.1	1819800	1	11506	JN_HC_e053 1_1.raw	1	1	92	145	Carbamidomethylation	C13:Carbamidomethylation:1000.00	PEAKS DB
1	3	P36957	K.AVGDTVAEDEVVCEIETDKTSVQVP(+114.03)SPAN(+.98)GVIEALLVP(+114.03)DGGK(+303.07)VEGGTPLFTLR.K	Y	19.34	5952.87	53	2.2	1489.23	4	55.9	15615	1	12794	JN_HC_e053 1_1.raw	1	1	92	144	glutarylatyion; Deamidation (NQ); Glutaryl lipoate	P25:glutarylatyion:0.00;N29:Deamidation (NQ):0.00;P38:glutarylatyion:0.00;K42:Glutaryl lipoate:0.00	PEAKS DB
1	3	P36957	K.AVGDTVAEDEVVCEIETDK(+429.13)TSVQVPSPANGVIEALLVPDGGK.V	Y	18.73	4679.24	42	2.8	1170.82	4	56.04	132100	1	12832	JN_HC_e053 1_1.raw	1	1	92	133	NEMglutarylLipoate	K19:NEMglutarylLipoate:77.26	PEAKS DB
1	3	P36957	K.AVGDTVAEDEVVCEIETDKTSVQ(+.98)VP(+114.03)SP(+114.03)AN(+.98)GVIEALLVPDGGK(+219.04)VEGGTPLFTLR.K	Y	17.87	5869.83	53	12.3	979.323	6	55.91	25944	1	12810	JN_HC_e053 1_1.raw	1	1	92	144	Deamidation (NQ); glutarylatyion; NO dihydrolipoate	Q23:Deamidation (NQ):1000.00;P25:glutarylatyion:0.00;P27:glutarylatyion:0.00;N29:Deamidation (NQ):1000.00;K42:NO dihydrolipoate:0.00	PEAKS DB
1	3	P36957	K.AVGDTVAEDEVVCEIETDKTSVQVP(+114.03)SP(+114.03)AN(+.98)GVIEALLVPDGGK(+219.04)VEGGTPLFTLR.K	Y	17.17	5868.84	53	8.7	979.156	6	55.94	0	1	12810	JN_HC_e053 1_1.raw	0	0	92	144	glutarylatyion; Deamidation (NQ); NO dihydrolipoate	P25:glutarylatyion:0.00;P27:glutarylatyion:0.00;N29:Deamidation (NQ):0.00;K42:NO dihydrolipoate:0.00	PEAKS DB
1	3	P36957	K.AVGDTVAEDEVVCEIETDK(+156.09)TSVQVP(+114.03)SP(+114.03)AN(+114.03)GVIEALLVPDGGK.V	Y	17.05	4748.3	42	-3.9	1188.08	4	56.02	365940	1	12831	JN_HC_e053 1_1.raw	1	1	92	133	UFMylation; glutarylatyion	K19:UFMylation:61.38;P25:glutarylatyion:67.58;P27:glutarylatyion:81.27;N29:glutarylatyion:90.01	PEAKS DB
1	3	P36957	K.AVGDTVAEDEVVCEIETDK(+219.04)TSVQVPSPAN(+.98)GVIEALLVPDGGK(+315.10)VEGGTPLFTLR.K	Y	15.52	5955.87	53	9.4	1489.99	4	55.87	0	1	12794	JN_HC_e053 1_1.raw	0	0	92	144	NO dihydrolipoate; Deamidation (NQ); 1xNEM lipoate	K19:NO dihydrolipoate:0.00;N29:Deamidation (NQ):0.00;K42:1xNEM lipoate:0.00	PEAKS DB
1	3	P36957	K.TSVQVPSPAN(+.98)GVIEALLVPDGGKVEGGTPLFTLR.K	Y	29.08	3418.83	34	-0.2	1140.62	3	51.45	1074000	1	11807	JN_HC_e053 1_1.raw	2	2	111	144	Deamidation (NQ)	N10:Deamidation (NQ):66.06	PEAKS DB
1	3	P36957	K.TSVQVPSPAN(+.98)GVIEALLVPDGGK.V	Y	26.12	2248.2	23	0.5	750.406	3	49.87	832590	1	11437	JN_HC_e053 1_1.raw	3	3	111	133	Deamidation (NQ)	N10:Deamidation (NQ):90.32	PEAKS DB
1	3	P36957	K.TSVQVPSPANGVIEALLVPDGGK.V	Y	26.02	2247.21	23	-1.7	750.076	3	50.78	241940	1	11659	JN_HC_e053 1_1.raw	1	1	111	133			PEAKS DB
1	3	P36957	K.TSVQVPSPANGVIEALLVPDGGKVEGGTPLFTLR.K	Y	20.61	3417.85	34	-1.2	1140.29	3	51.94	955500	1	11928	JN_HC_e053 1_1.raw	1	1	111	144			PEAKS DB
1	3	P36957	K.VEGGTPLFTLR.K	Y	29.14	1188.65	11	-0.9	595.332	2	43.6	141490000	1	9967	JN_HC_e053 1_1.raw	1	1	134	144			PEAKS DB
1	3	P36957	K.VEGGTPLFTLRK.T	Y	23.79	1316.75	12	-0.9	659.379	2	36.98	0	1	8339	JN_HC_e053 1_1.raw	0	0	134	145			PEAKS DB
1	3	P36957	R.KTGAAPAKAKPAEAPAAAAPK.A	Y	26.5	1916.08	21	-0.5	480.028	4	26.16	190390	1	5668	JN_HC_e053 1_1.raw	1	1	145	165			PEAKS DB
1	3	P36957	K.TGAAPAKAKPAEAPAAAAPK.A	Y	28.41	1787.99	20	-1.5	448.004	4	26.34	743910	1	5701	JN_HC_e053 1_1.raw	2	2	146	165			PEAKS DB
1	3	P36957	K.TGAAPAKAKP(+114.03)AEAPAAAAPK.A	Y	24.09	1902.02	20	5.2	476.515	4	27.15	145060	1	5912	JN_HC_e053 1_1.raw	1	1	146	165	glutarylatyion	P10:glutarylatyion:0.00	PEAKS DB
1	3	P36957	K.AKPAEAPAAAAPK.A	Y	32.8	1191.66	13	-1	596.837	2	25.12	113270000	1	5394	JN_HC_e053 1_1.raw	1	1	153	165			PEAKS DB
1	3	P36957	K.AK(+114.03)PAEAPAAAAPK.A	Y	26.9	1305.69	13	7.9	653.859	2	29.04	117190	1	6393	JN_HC_e053 1_1.raw	1	1	153	165	glutarylatyion	K2:glutarylatyion:30.46	PEAKS DB
1	3	P36957	K.AK(+203.04)PAEAPAAAAPK.A	Y	22.44	1394.7	13	25	465.921	3	25.46	117820	1	5495	JN_HC_e053 1_1.raw	1	1	153	165	NH lipoate	K2:NH lipoate:56.41	PEAKS DB
1	3	P36957	K.AEPTAAAVPPPAAPIPTQM(+15.99)PPVPSPSQPPSGKPVSAVKPTVAPPLAEPGAGK.G	Y	22.59	4967.65	52	-1	994.536	5	40.19	113760000	1	9364	JN_HC_e053 1_1.raw	2	2	166	217	Oxidation (M)	M19:Oxidation (M):1000.00	PEAKS DB
1	3	P36957	K.AEPTAAAVPPPAAPIPTQMPPVPSPSQPPSGKPVSAVKPTVAPPLAEPGAGK.G	Y	20.47	4951.65	52	-1.3	826.282	6	41.93	259490000	1	9536	JN_HC_e053 1_1.raw	4	4	166	217			PEAKS DB
1	3	P36957	K.AEPTAAAVPPPAAPIPTQMPPVPSPSQPPSGK(+219.04)PVSAVKPTVAPPLAEPGAGK.G	Y	19.36	5170.69	52	6.7	1035.15	5	39.77	2039000	1	9026	JN_HC_e053 1_1.raw	1	1	166	217	NO dihydrolipoate	K32:NO dihydrolipoate:28.13	PEAKS DB
1	3	P36957	R.LKEAQNTC(+57.02)AM(+15.99)LTTFNEIDMSNIQEMR.A	Y	37.18	3103.41	26	0.5	1035.48	3	42.92	60180000	1	9785	JN_HC_e053 1_1.raw	2	2	238	263	Carbamidomethylation; Oxidation (M)	C8:Carbamidomethylation:1000.00;M10:Oxidation (M):156.52	PEAKS DB
1	3	P36957	R.LKEAQNTC(+57.02)AMLTTFN(+.98)EIDMSNIQEMR.A	Y	34.07	3088.4	26	-1.3	1030.47	3	45.58	0	1	10439	JN_HC_e053 1_1.raw	0	0	238	263	Carbamidomethylation; Deamidation (NQ)	C8:Carbamidomethylation:1000.00;N15:Deamidation (NQ):62.39	PEAKS DB
1	3	P36957	R.LKEAQNTC(+57.02)AMLTTFNEIDMSNIQEMR.A	Y	33.23	3087.41	26	-1.1	1030.14	3	45.75	27548000	1	10567	JN_HC_e053 1_1.raw	1	1	238	263	Carbamidomethylation	C8:Carbamidomethylation:1000.00	PEAKS DB
1	3	P36957	R.LKEAQN(+114.03)TCAMLTTFNEIDMSNIQEMR.A	Y	32.58	3144.42	26	4	1049.15	3	45.75	597340	1	10476	JN_HC_e053 1_1.raw	1	1	238	263	glutarylatyion	N6:glutarylatyion:0.00	PEAKS DB
1	3	P36957	R.LKEAQNTCAM(+114.03)LTTFNEIDM(+15.99)SNIQEMR.A	Y	29.44	3160.42	26	3	791.114	4	37.61	348940	1	8496	JN_HC_e053 1_1.raw	1	1	238	263	glutarylatyion; Oxidation (M)	M10:glutarylatyion:0.00;M19:Oxidation (M):7.81	PEAKS DB
1	3	P36957	R.LKEAQNTC(+57.02)AMLTTFNEIDM(+15.99)SNIQEM(+15.99)R.A	Y	28.84	3119.4	26	-1.1	1040.81	3	42.51	22973000	1	9713	JN_HC_e053 1_1.raw	1	1	238	263	Carbamidomethylation; Oxidation (M)	C8:Carbamidomethylation:1000.00;M19:Oxidation (M):32.47;M25:Oxidation (M):69.82	PEAKS DB
1	3	P36957	R.LKEAQNTC(+57.02)AMLTTFNEIDM(+15.99)SNIQEMR.A	Y	28.47	3103.41	26	-1.3	776.858	4	44.1	38294000	1	10093	JN_HC_e053 1_1.raw	3	3	238	263	Carbamidomethylation; Oxidation (M)	C8:Carbamidomethylation:1000.00;M19:Oxidation (M):90.57	PEAKS DB
1	3	P36957	R.LKEAQN(+114.03)TCAMLTTFN(+.98)EIDM(+15.99)SNIQEMR.A	Y	28.43	3161.4	26	10.3	1054.82	3	44.1	513940	1	10094	JN_HC_e053 1_1.raw	1	1	238	263	glutarylatyion; Deamidation (NQ); Oxidation (M)	N6:glutarylatyion:3.56;N15:Deamidation (NQ):21.02;M19:Oxidation (M):56.47	PEAKS DB
1	3	P36957	R.LKEAQN(+.98)TC(+57.02)AM(+15.99)LTTFNEIDMSNIQEMR.A	Y	27.57	3104.39	26	0.2	1035.8	3	43.96	0	1	10052	JN_HC_e053 1_1.raw	0	0	238	263	Deamidation (NQ); Carbamidomethylation; Oxidation (M)	N6:Deamidation (NQ):12.28;C8:Carbamidomethylation:1000.00;M10:Oxidation (M):100.79	PEAKS DB
1	3	P36957	R.LKEAQNTC(+57.02)AM(+15.99)LTTFNEIDMSNIQEM(+15.99)R.A	Y	26.97	3119.4	26	-0.8	1040.81	3	40.51	15342000	1	9317	JN_HC_e053 1_1.raw	2	2	238	263	Carbamidomethylation; Oxidation (M)	C8:Carbamidomethylation:1000.00;M10:Oxidation (M):114.67;M25:Oxidation (M):55.13	PEAKS DB
1	3	P36957	R.LKEAQ(+.98)NTC(+57.02)AM(+15.99)LTTFNEIDM(+15.99)SNIQEM(+15.99)R.A	Y	25.76	3136.38	26	0.4	1046.47	3	38.28	0	1	8662	JN_HC_e053 1_1.raw	0	0	238	263	Deamidation (NQ); Carbamidomethylation; Oxidation (M)	Q5:Deamidation (NQ):0.00;C8:Carbamidomethylation:1000.00;M10:Oxidation (M):1000.00;M19:Oxidation (M):1000.00;M25:Oxidation (M):1000.00	PEAKS DB
1	3	P36957	R.LKEAQNTC(+57.02)AM(+15.99)LTTFNEIDM(+15.99)SNIQEM(+15.99)R.A	Y	25.42	3135.4	26	0.1	784.857	4	38.65	12570000	1	8749	JN_HC_e053 1_1.raw	2	2	238	263	Carbamidomethylation; Oxidation (M)	C8:Carbamidomethylation:1000.00;M10:Oxidation (M):1000.00;M19:Oxidation (M):1000.00;M25:Oxidation (M):1000.00	PEAKS DB
1	3	P36957	R.LKEAQNTCAM(+114.03)LTTFNEIDM(+15.99)SNIQEM(+15.99)R.A	Y	24.44	3176.41	26	3.2	1059.82	3	35.56	541020	1	7990	JN_HC_e053 1_1.raw	1	1	238	263	glutarylatyion; Oxidation (M)	M10:glutarylatyion:6.65;M19:Oxidation (M):31.37;M25:Oxidation (M):72.05	PEAKS DB
1	3	P36957	R.LKEAQ(+.98)N(+.98)TCAM(+114.03)LTTFNEIDMSNIQEM(+15.99)R.A	Y	23.86	3162.39	26	12.2	1055.15	3	38.07	97539	1	8619	JN_HC_e053 1_1.raw	1	1	238	263	Deamidation (NQ); glutarylatyion; Oxidation (M)	Q5:Deamidation (NQ):7.44;N6:Deamidation (NQ):7.89;M10:glutarylatyion:8.26;M25:Oxidation (M):47.92	PEAKS DB
1	3	P36957	R.LKEAQN(+114.03)TCAMLTTFNEIDM(+15.99)SNIQEMR.A	Y	23.56	3160.42	26	0.6	1054.48	3	44.13	0	1	10094	JN_HC_e053 1_1.raw	0	0	238	263	glutarylatyion; Oxidation (M)	N6:glutarylatyion:3.56;M19:Oxidation (M):56.47	PEAKS DB
1	3	P36957	R.LKEAQNTCAM(+114.03)LTTFNEIDMSNIQEM(+15.99)R.A	Y	22.04	3160.42	26	2.7	1054.48	3	38.06	156550	1	8619	JN_HC_e053 1_1.raw	1	1	238	263	glutarylatyion; Oxidation (M)	M10:glutarylatyion:0.00;M25:Oxidation (M):47.92	PEAKS DB
1	3	P36957	R.LKEAQNTCAMLTTFN(+114.03)EIDMSNIQEMR.A	Y	19.8	3144.42	26	1.7	787.115	4	40.11	689220	1	9124	JN_HC_e053 1_1.raw	1	1	238	263	glutarylatyion	N15:glutarylatyion:0.00	PEAKS DB
1	3	P36957	R.LKEAQNTC(+57.02)AM(+15.99)LTTFN(+.98)EIDMSNIQEMR.A	Y	18.03	3104.39	26	5.6	1035.81	3	46.41	0	1	10631	JN_HC_e053 1_1.raw	0	0	238	263	Carbamidomethylation; Oxidation (M); Deamidation (NQ)	C8:Carbamidomethylation:1000.00;M10:Oxidation (M):45.63;N15:Deamidation (NQ):0.00	PEAKS DB
1	3	P36957	K.EAQNTC(+57.02)AMLTTFNEIDMSNIQEMR.A	Y	40.55	2846.23	24	-0.9	1424.12	2	48.79	14236000	1	11199	JN_HC_e053 1_1.raw	2	2	240	263	Carbamidomethylation	C6:Carbamidomethylation:1000.00	PEAKS DB
1	3	P36957	K.EAQNTC(+57.02)AM(+15.99)LTTFNEIDMSNIQEMR.A	Y	37.86	2862.23	24	0.3	1432.12	2	45.79	6279100	1	10496	JN_HC_e053 1_1.raw	2	2	240	263	Carbamidomethylation; Oxidation (M)	C6:Carbamidomethylation:1000.00;M8:Oxidation (M):109.88	PEAKS DB
1	3	P36957	K.EAQNTC(+57.02)AM(+15.99)LTTFNEIDM(+15.99)SNIQEMR.A	Y	33.29	2878.22	24	-0.5	960.415	3	43.19	2792800	1	9859	JN_HC_e053 1_1.raw	2	2	240	263	Carbamidomethylation; Oxidation (M)	C6:Carbamidomethylation:1000.00;M8:Oxidation (M):148.55;M17:Oxidation (M):90.57	PEAKS DB
1	3	P36957	K.EAQNTC(+57.02)AM(+15.99)LTTFNEIDMSNIQEM(+15.99)R.A	Y	31.91	2878.22	24	0.2	960.415	3	43.73	2831800	1	9991	JN_HC_e053 1_1.raw	1	1	240	263	Carbamidomethylation; Oxidation (M)	C6:Carbamidomethylation:1000.00;M8:Oxidation (M):89.37;M23:Oxidation (M):62.39	PEAKS DB
1	3	P36957	K.EAQNTC(+57.02)AMLTTFNEIDM(+15.99)SNIQEMR.A	Y	31.3	2862.23	24	-1.1	955.083	3	47.09	8527300	1	10781	JN_HC_e053 1_1.raw	2	2	240	263	Carbamidomethylation; Oxidation (M)	C6:Carbamidomethylation:1000.00;M17:Oxidation (M):90.57	PEAKS DB
1	3	P36957	K.EAQNTC(+57.02)AM(+15.99)LTTFNEIDM(+15.99)SNIQEM(+15.99)R.A	Y	24.7	2894.22	24	-0.9	965.746	3	41.21	5221500	1	9371	JN_HC_e053 1_1.raw	2	2	240	263	Carbamidomethylation; Oxidation (M)	C6:Carbamidomethylation:1000.00;M8:Oxidation (M):1000.00;M17:Oxidation (M):1000.00;M23:Oxidation (M):1000.00	PEAKS DB
1	3	P36957	K.EAQNTCAM(+114.03)LTTFNEIDMSNIQEMR.A	Y	24.06	2903.24	24	1.9	968.757	3	42.26	581800	1	9629	JN_HC_e053 1_1.raw	1	1	240	263	glutarylatyion	M8:glutarylatyion:0.00	PEAKS DB
1	3	P36957	K.EAQNTCAM(+114.03)LTTFNEIDM(+15.99)SNIQEMR.A	Y	22.91	2919.24	24	3.8	974.091	3	39.44	1419700	1	8942	JN_HC_e053 1_1.raw	1	1	240	263	glutarylatyion; Oxidation (M)	M8:glutarylatyion:3.56;M17:Oxidation (M):62.82	PEAKS DB
1	3	P36957	K.EAQNTC(+57.02)AMLTTFN(+.98)EIDMSNIQEMR.A	Y	22.83	2847.22	24	-1.8	950.078	3	50.88	0	1	11673	JN_HC_e053 1_1.raw	0	0	240	263	Carbamidomethylation; Deamidation (NQ)	C6:Carbamidomethylation:1000.00;N13:Deamidation (NQ):3.75	PEAKS DB
1	3	P36957	K.EAQN(+.98)TC(+57.02)AMLTTFN(+.98)EIDMSNIQEMR.A	Y	21.86	2848.2	24	8.9	950.417	3	50.83	63374	1	11673	JN_HC_e053 1_1.raw	1	1	240	263	Deamidation (NQ); Carbamidomethylation	N4:Deamidation (NQ):11.06;C6:Carbamidomethylation:1000.00;N13:Deamidation (NQ):2.53	PEAKS DB
1	3	P36957	K.EAQNTC(+57.02)AMLTTFNEIDM(+15.99)SNIQEM(+15.99)R.A	Y	20.88	2878.22	24	0.1	1440.12	2	45.38	838170	1	10386	JN_HC_e053 1_1.raw	1	1	240	263	Carbamidomethylation; Oxidation (M)	C6:Carbamidomethylation:1000.00;M17:Oxidation (M):76.85;M23:Oxidation (M):99.60	PEAKS DB
1	3	P36957	K.EAQN(+.98)TC(+57.02)AM(+15.99)LTTFN(+.98)EIDMSNIQEMR.A	Y	20.31	2864.2	24	9.8	955.749	3	46.5	292050	1	10612	JN_HC_e053 1_1.raw	1	1	240	263	Deamidation (NQ); Carbamidomethylation; Oxidation (M)	N4:Deamidation (NQ):0.00;C6:Carbamidomethylation:1000.00;M8:Oxidation (M):31.37;N13:Deamidation (NQ):2.53	PEAKS DB
1	3	P36957	R.HKEAFLK.K	Y	23.84	871.492	7	-0.6	436.753	2	25.08	9527400	1	5832	JN_HC_e053 1_1.raw	1	1	266	272			PEAKS DB
1	3	P36957	R.HKEAFLKK.H	Y	21.04	999.587	8	-0.6	500.8	2	24.53	178980	1	5285	JN_HC_e053 1_1.raw	1	1	266	273			PEAKS DB
1	3	P36957	K.LGFMSAFVKASAFALQEQPVVNAVIDDTTK.E	Y	39.53	3196.65	30	-2.2	1066.55	3	54.42	417850	1	12463	JN_HC_e053 1_1.raw	1	1	278	307			PEAKS DB
1	3	P36957	K.LGFMSAFVK(+114.03)ASAFALQEQPVVNAVIDDTTK.E	Y	38.37	3310.68	30	2.7	1104.57	3	55.84	611500	1	12781	JN_HC_e053 1_1.raw	2	2	278	307	glutarylatyion	K9:glutarylatyion:17.91	PEAKS DB
1	3	P36957	K.LGFMSAFVK.A	Y	30.75	998.526	9	-0.5	500.27	2	46.04	463920	1	10546	JN_HC_e053 1_1.raw	2	2	278	286			PEAKS DB
1	3	P36957	K.LGFMSAFVKASAFALQEQ(+.98)PVVNAVIDDTTK.E	Y	30.46	3197.63	30	6.2	800.42	4	54.42	44155	1	12472	JN_HC_e053 1_1.raw	1	1	278	307	Deamidation (NQ)	Q18:Deamidation (NQ):0.00	PEAKS DB
1	3	P36957	K.LGFM(+15.99)SAFVK.A	Y	29.72	1014.52	9	0.4	508.268	2	40.51	50859000	1	9326	JN_HC_e053 1_1.raw	1	1	278	286	Oxidation (M)	M4:Oxidation (M):1000.00	PEAKS DB
1	3	P36957	K.LGFM(+15.99)SAFVKASAFALQEQPVVNAVIDDTTK.E	Y	28.2	3212.64	30	-0.2	1071.89	3	51.36	348710	1	11768	JN_HC_e053 1_1.raw	1	1	278	307	Oxidation (M)	M4:Oxidation (M):1000.00	PEAKS DB
1	3	P36957	K.LGFMSAF(+114.03)VK(+126.10)ASAF(+114.03)ALQEQPVVNAVIDDTTK.E	Y	24.21	3550.82	30	-0.5	1184.61	3	54.36	0	1	12457	JN_HC_e053 1_1.raw	0	0	278	307	glutarylatyion; octanoylation	F7:glutarylatyion:0.00;K9:octanoylation:89.29;F13:glutarylatyion:0.00	PEAKS DB
1	3	P36957	K.LGFMSAF(+114.03)VK(+126.10)ASAF(+114.03)ALQ(+.98)EQPVVNAVIDDTTK.E	Y	15.81	3551.8	30	4.3	1184.95	3	54.37	127240	1	12457	JN_HC_e053 1_1.raw	1	1	278	307	glutarylatyion; octanoylation; Deamidation (NQ)	F7:glutarylatyion:0.00;K9:octanoylation:75.93;F13:glutarylatyion:0.00;Q16:Deamidation (NQ):13.45	PEAKS DB
1	3	P36957	K.ASAFALQEQPVVNAVIDDTTK(+114.03)EVVYR.D	Y	37.03	2976.51	26	2.4	993.179	3	48.45	766310	1	11114	JN_HC_e053 1_1.raw	1	1	287	312	glutarylatyion	K21:glutarylatyion:26.93	PEAKS DB
1	3	P36957	K.ASAFALQEQPVVN(+.98)AVIDDTTK.E	Y	35.81	2217.12	21	-0.1	1109.57	2	43.91	7075400	1	10035	JN_HC_e053 1_1.raw	2	2	287	307	Deamidation (NQ)	N13:Deamidation (NQ):87.62	PEAKS DB
1	3	P36957	K.ASAFALQEQPVVNAVIDDTTK.E	Y	35.13	2216.13	21	1.1	1109.07	2	45.19	546900000	1	10330	JN_HC_e053 1_1.raw	6	6	287	307			PEAKS DB
1	3	P36957	K.ASAFALQEQPVVNAVIDDTTKEVVYR.D	Y	34.55	2862.48	26	-1.1	955.165	3	47.98	29840000	1	11021	JN_HC_e053 1_1.raw	1	1	287	312			PEAKS DB
1	3	P36957	K.ASAFALQ(+.98)EQPVVNAVIDDTTK.E	Y	32.57	2217.12	21	4.9	1109.57	2	47.76	0	1	10956	JN_HC_e053 1_1.raw	0	0	287	307	Deamidation (NQ)	Q7:Deamidation (NQ):33.51	PEAKS DB
1	3	P36957	K.ASAFALQEQPVVN(+.98)AVIDDTTKEVVYR.D	Y	29.95	2863.46	26	2.2	955.496	3	44.65	95361	1	10225	JN_HC_e053 1_1.raw	1	1	287	312	Deamidation (NQ)	N13:Deamidation (NQ):42.68	PEAKS DB
1	3	P36957	K.ASAFALQEQ(+.98)PVVNAVIDDTTK.E	Y	22.87	2217.12	21	1.8	1109.57	2	48.36	201870	1	11099	JN_HC_e053 1_1.raw	1	1	287	307	Deamidation (NQ)	Q9:Deamidation (NQ):25.70	PEAKS DB
1	3	P36957	R.DYIDISVAVATPR.G	Y	36.15	1418.74	13	-1.2	710.377	2	47.66	7466100	1	11726	JN_HC_e053 1_1.raw	2	2	313	325			PEAKS DB
1	3	P36957	R.GLVVPVIR.N	Y	25.42	851.559	8	-0.9	426.786	2	41.02	306730	1	9335	JN_HC_e053 1_1.raw	1	1	326	333			PEAKS DB
1	3	P36957	R.NVEAMNFADIER.T	Y	32.67	1407.65	12	-1.1	704.829	2	41.62	64107000	1	9462	JN_HC_e053 1_1.raw	1	1	334	345			PEAKS DB
1	3	P36957	R.NVEAM(+15.99)NFADIER.T	Y	32.23	1423.64	12	-0.1	712.827	2	41.44	114060000	1	9435	JN_HC_e053 1_1.raw	2	2	334	345	Oxidation (M)	M5:Oxidation (M):1000.00	PEAKS DB
1	3	P36957	R.N(+.98)VEAMNFADIER.T	Y	28.69	1408.63	12	-0.9	705.321	2	46.16	159520	1	10584	JN_HC_e053 1_1.raw	1	1	334	345	Deamidation (NQ)	N1:Deamidation (NQ):96.93	PEAKS DB
1	3	P36957	R.N(+.98)VEAM(+15.99)N(+.98)FADIER.T	Y	23.75	1425.61	12	24.9	713.829	2	41.31	286950	1	9435	JN_HC_e053 1_1.raw	2	2	334	345	Deamidation (NQ); Oxidation (M)	N1:Deamidation (NQ):1000.00;M5:Oxidation (M):1000.00;N6:Deamidation (NQ):1000.00	PEAKS DB
1	3	P36957	R.NVEAMN(+.98)FADIER.T	Y	23.35	1408.63	12	9	705.328	2	43.1	159830	1	9780	JN_HC_e053 1_1.raw	1	1	334	345	Deamidation (NQ)	N6:Deamidation (NQ):0.00	PEAKS DB
1	3	P36957	R.N(+114.03)VEAMNFADIER.T	Y	19.98	1521.68	12	6.7	761.851	2	33.92	1351400	1	7583	JN_HC_e053 1_1.raw	2	2	334	345	glutarylatyion	N1:glutarylatyion:3.13	PEAKS DB
1	3	P36957	R.NVEAM(+114.03)NFADIER.T	Y	18.85	1521.68	12	49.7	761.884	2	32.52	597170	1	7250	JN_HC_e053 1_1.raw	2	2	334	345	glutarylatyion	M5:glutarylatyion:8.26	PEAKS DB
1	3	P36957	R.NVEAM(+15.99)N(+.98)FADIER.T	Y	18.8	1424.62	12	12.5	713.328	2	39.35	997500	1	8913	JN_HC_e053 1_1.raw	1	1	334	345	Oxidation (M); Deamidation (NQ)	M5:Oxidation (M):1000.00;N6:Deamidation (NQ):31.47	PEAKS DB
1	3	P36957	R.TITELGEK.A	Y	24.1	889.476	8	-1	445.745	2	33.13	0	1	7406	JN_HC_e053 1_1.raw	0	0	346	353			PEAKS DB
1	3	P36957	R.TITELGEK(+114.03)AR.K	Y	23.35	1230.65	10	9.3	411.226	3	29.7	294480	1	6561	JN_HC_e053 1_1.raw	1	1	346	355	glutarylatyion	K8:glutarylatyion:15.73	PEAKS DB
1	3	P36957	R.TITELGEKAR.K	Y	17.8	1116.61	10	0	559.314	2	29.09	146400	1	6418	JN_HC_e053 1_1.raw	1	1	346	355			PEAKS DB
1	3	P36957	R.KNELAIEDMDGGTFTISNGGVFGSLFGTPIINPPQSAILGM(+15.99)HGIFDRPVAIGGK.V	Y	34.53	5571.82	54	0	1393.96	4	51.4	44826000	1	11794	JN_HC_e053 1_1.raw	4	4	356	409	Oxidation (M)	M41:Oxidation (M):101.94	PEAKS DB
1	3	P36957	R.KNELAIEDMDGGTFTISNGGVFGSLFGTPIINPPQ(+.98)SAILGM(+15.99)HGIFDRPVAIGGK.V	Y	30.42	5572.8	54	2	1394.21	4	51.4	421840	1	11794	JN_HC_e053 1_1.raw	1	1	356	409	Deamidation (NQ); Oxidation (M)	Q35:Deamidation (NQ):0.00;M41:Oxidation (M):31.85	PEAKS DB
1	3	P36957	R.KNELAIEDMDGGTFTISN(+.98)GGVFGSLFGTPIINPPQSAILGMHGIFDRPVAIGGK.V	Y	28.86	5556.81	54	1.7	1390.21	4	52.67	11270000	1	12090	JN_HC_e053 1_1.raw	2	2	356	409	Deamidation (NQ)	N18:Deamidation (NQ):9.69	PEAKS DB
1	3	P36957	R.KNELAIEDMDGGTFTISNGGVFGSLFGTPIINPPQSAILGMHGIFDRPVAIGGK.V	Y	27.24	5555.82	54	-1.1	1389.96	4	52.71	23362000	1	12090	JN_HC_e053 1_1.raw	3	3	356	409			PEAKS DB
1	3	P36957	R.KNELAIEDMDGGTFTISNGGVFGSLFGTPIIN(+.98)PPQSAILGMHGIFDRPVAIGGK.V	Y	22.24	5556.81	54	-0.8	927.141	6	53.46	693710	1	12248	JN_HC_e053 1_1.raw	1	1	356	409	Deamidation (NQ)	N32:Deamidation (NQ):0.00	PEAKS DB
1	3	P36957	R.KNELAIEDMDGGTFTISNGGVFGSLFGTPIINPPQ(+.98)SAILGMHGIFDRPVAIGGK.V	Y	20.35	5556.81	54	-1.2	794.836	7	53.48	0	1	12262	JN_HC_e053 1_1.raw	0	0	356	409	Deamidation (NQ)	Q35:Deamidation (NQ):0.00	PEAKS DB
1	3	P36957	R.KNELAIEDMDGGTFTISNGGVFGSLFGTPIIN(+.98)PPQ(+.98)SAILGM(+15.99)HGIFDRPVAIGGK.V	Y	20.27	5573.79	54	2.8	797.264	7	52.62	218310	1	12080	JN_HC_e053 1_1.raw	1	1	356	409	Deamidation (NQ); Oxidation (M)	N32:Deamidation (NQ):0.00;Q35:Deamidation (NQ):0.00;M41:Oxidation (M):0.00	PEAKS DB
1	3	P36957	R.KNELAIEDMDGGTFTISNGGVFGSLFGTPIIN(+.98)PPQ(+.98)SAILGMHGIFDRPVAIGGK.V	Y	19.7	5557.79	54	1.7	794.979	7	53.47	146290	1	12262	JN_HC_e053 1_1.raw	1	1	356	409	Deamidation (NQ)	N32:Deamidation (NQ):0.00;Q35:Deamidation (NQ):0.00	PEAKS DB
1	3	P36957	R.KNELAIEDMDGGTFTISNGGVFGSLFGTPIIN(+.98)PPQSAILGM(+15.99)HGIFDRPVAIGGK.V	Y	17.79	5572.8	54	-0.4	929.807	6	52.67	16954000	1	12069	JN_HC_e053 1_1.raw	2	2	356	409	Deamidation (NQ); Oxidation (M)	N32:Deamidation (NQ):0.00;M41:Oxidation (M):0.00	PEAKS DB
1	3	P36957	R.KNELAIEDM(+15.99)DGGTFTISNGGVFGSLFGTPIINPPQSAILGMHGIFDRPVAIGGK.V	Y	17.04	5571.82	54	-1.9	929.642	6	51.94	0	1	11917	JN_HC_e053 1_1.raw	0	0	356	409	Oxidation (M)	M9:Oxidation (M):65.70	PEAKS DB
1	3	P36957	K.NELAIEDMDGGTFTISNGGVFGSLFGTPIINPPQSAILGMHGIFDRPVAIGGK.V	Y	24.5	5427.73	53	-2.8	1357.94	4	54.47	1603700	1	12498	JN_HC_e053 1_1.raw	1	1	357	409			PEAKS DB
1	3	P36957	K.NELAIEDMDGGTFTISNGGVFGSLFGTPIINPPQSAILGM(+15.99)HGIFDRPVAIGGK.V	Y	23.08	5443.72	53	0.9	1361.94	4	53.31	3032500	1	12208	JN_HC_e053 1_1.raw	2	2	357	409	Oxidation (M)	M40:Oxidation (M):43.41	PEAKS DB
1	3	P36957	K.NELAIEDM(+15.99)DGGTFTISNGGVFGSLFGTPIINPPQSAILGMHGIFDRPVAIGGK.V	Y	18.94	5443.72	53	-2.4	1361.93	4	53.76	2457300	1	12325	JN_HC_e053 1_1.raw	2	2	357	409	Oxidation (M)	M8:Oxidation (M):65.70	PEAKS DB
1	3	P36957	K.NELAIEDMDGGTFTISNGGVFGSLFGTPIIN(+.98)PPQSAILGMHGIFDRPVAIGGK.V	Y	18.3	5428.71	53	-0.4	1086.75	5	55.25	182560	1	12654	JN_HC_e053 1_1.raw	1	1	357	409	Deamidation (NQ)	N31:Deamidation (NQ):0.00	PEAKS DB
1	3	P36957	K.NELAIEDMDGGTFTISN(+.98)GGVFGSLFGTPIINPPQSAILGMHGIFDRPVAIGGK.V	Y	18.11	5428.71	53	2.1	1086.75	5	54.47	294450	1	12485	JN_HC_e053 1_1.raw	1	1	357	409	Deamidation (NQ)	N17:Deamidation (NQ):6.10	PEAKS DB
1	3	P36957	K.VEVRPMM(+15.99)YVALTYDHR.L	Y	33.32	1994.97	16	-0.4	499.75	4	38.82	29185000	1	8842	JN_HC_e053 1_1.raw	2	2	410	425	Oxidation (M)	M7:Oxidation (M):14.02	PEAKS DB
1	3	P36957	K.VEVRPMMYVALTYDHR.L	Y	31.15	1978.98	16	-1.3	660.665	3	41.09	0	1	9350	JN_HC_e053 1_1.raw	0	0	410	425			PEAKS DB
1	3	P36957	K.VEVRPM(+15.99)MYVALTYDHR.L	Y	30.95	1994.97	16	-1.5	665.996	3	37.98	53772000	1	8577	JN_HC_e053 1_1.raw	5	5	410	425	Oxidation (M)	M6:Oxidation (M):24.44	PEAKS DB
1	3	P36957	K.VEVRPM(+15.99)M(+15.99)YVALTYDHR.L	Y	26.02	2010.97	16	-0.4	503.748	4	38.6	74427000	1	8736	JN_HC_e053 1_1.raw	6	6	410	425	Oxidation (M)	M6:Oxidation (M):1000.00;M7:Oxidation (M):1000.00	PEAKS DB
1	3	P36957	K.VEVRPM(+15.99)M(+114.03)YVALTYDHR.L	Y	20.56	2109	16	4.7	528.26	4	34.32	858090	1	7721	JN_HC_e053 1_1.raw	2	2	410	425	Oxidation (M); glutarylatyion	M6:Oxidation (M):0.00;M7:glutarylatyion:0.00	PEAKS DB
1	3	P36957	K.VEVRP(+114.03)MMYVALTYDHR.L	Y	20.51	2093.01	16	6.2	524.262	4	33.55	338400	1	7518	JN_HC_e053 1_1.raw	1	1	410	425	glutarylatyion	P5:glutarylatyion:0.00	PEAKS DB
1	3	P36957	R.EAVTFLRK.I	Y	25.35	962.555	8	-0.1	482.285	2	32.16	12333000	1	7147	JN_HC_e053 1_1.raw	1	1	431	438			PEAKS DB
1	3	P36957	R.EAVTFLR.K	Y	23.38	834.46	7	-0.5	418.237	2	38.25	159010000	1	8655	JN_HC_e053 1_1.raw	1	1	431	437			PEAKS DB
1	3	P36957	R.KIK(+114.03)AAVEDPR.V	Y	15.71	1239.68	10	8.5	414.238	3	26.3	456820	1	5692	JN_HC_e053 1_1.raw	1	1	438	447	glutarylatyion	K3:glutarylatyion:7.32	PEAKS DB
1	3	P36957	K.IK(+156.09)AAVEDPR.V	Y	19.28	1153.65	9	-0.6	577.83	2	28.73	81007	1	6312	JN_HC_e053 1_1.raw	1	1	439	447	UFMylation	K2:UFMylation:1000.00	PEAKS DB
1	3	P36957	K.AAVEDPRVLLLDL	Y	17.44	1422.81	13	-0.5	712.411	2	52.67	42583	1	12087	JN_HC_e053 1_1.raw	1	1	441	453			PEAKS DB
3	6	O43790	R.VLQSHISDTSVVVK.L	N	39.91	1510.84	14	-0.7	756.424	2	33.14	13848000	1	7402	JN_HC_e053 1_1.raw	2	2	249	262			PEAKS DB
3	6	O43790	R.LASELNHVQEVLEGYK.K	N	39.4	1827.94	16	-0.1	914.976	2	42.22	0	1	9624	JN_HC_e053 1_1.raw	0	0	176	191			PEAKS DB
3	6	O43790	R.LASELNHVQEVLEGYKK.K	N	38.93	1956.03	17	-0.3	979.023	2	39.48	14567000	1	8960	JN_HC_e053 1_1.raw	3	3	176	192			PEAKS DB
3	6	O43790	K.LEAAVAQSEQQGEAALSDAR.C	N	37.84	2042.99	20	-1.4	1022.5	2	37.73	12654000	1	8509	JN_HC_e053 1_1.raw	2	2	346	365			PEAKS DB
3	6	O43790	R.LASELN(+.98)HVQEVLEGYK.K	N	34.21	1828.92	16	-2	610.646	3	40.27	38013	1	9159	JN_HC_e053 1_1.raw	1	1	176	191	Deamidation (NQ)	N6:Deamidation (NQ):47.09	PEAKS DB
3	6	O43790	R.GLTGGFGSHSVC(+57.02)GGFR.A	N	33.98	1594.73	16	-0.7	798.372	2	35.78	2176000	1	8039	JN_HC_e053 1_1.raw	2	2	40	55	Carbamidomethylation	C12:Carbamidomethylation:1000.00	PEAKS DB
3	6	O43790	R.KSDLEANVEALIQEIDFLR.R	N	32.9	2202.15	19	-0.8	735.058	3	55.55	1563500	1	12714	JN_HC_e053 1_1.raw	1	1	222	240			PEAKS DB
3	6	O43790	R.KSDLEANVEALIQEIDFLRR.L	N	32.11	2358.25	20	-0.4	590.571	4	52.33	5198700	1	11995	JN_HC_e053 1_1.raw	2	2	222	241			PEAKS DB
3	6	O43790	R.VSSVPSNSNVVVGTTNAC(+57.02)APSAR.V	Y	32.06	2273.11	23	0.9	1137.56	2	34.69	870530	1	7780	JN_HC_e053 1_1.raw	2	2	453	475	Carbamidomethylation	C18:Carbamidomethylation:1000.00	PEAKS DB
3	6	O43790	R.LC(+57.02)EGVGSVNVC(+57.02)VSSSR.G	N	31.72	1708.79	16	-0.2	855.401	2	36.45	113560	1	8210	JN_HC_e053 1_1.raw	1	1	417	432	Carbamidomethylation	C2:Carbamidomethylation:1000.00;C11:Carbamidomethylation:1000.00	PEAKS DB
3	6	O43790	K.LGLDIEIATYR.R	N	31.69	1262.69	11	-0.9	632.35	2	45.8	0	1	10490	JN_HC_e053 1_1.raw	0	0	397	407			PEAKS DB
3	6	O43790	R.SRAEAESWYR.S	N	31.13	1253.58	10	-1.3	627.796	2	30.61	10873000	1	6769	JN_HC_e053 1_1.raw	2	2	289	298			PEAKS DB
3	6	O43790	K.SDLEANVEALIQEIDFLRR.L	N	30.84	2230.16	19	-1	744.393	3	55.01	699670	1	12594	JN_HC_e053 1_1.raw	1	1	223	241			PEAKS DB
3	6	O43790	R.LASELN(+.98)HVQEVLEGYKK.K	N	30.58	1957.02	17	-1	490.261	4	37.42	167400	1	8450	JN_HC_e053 1_1.raw	1	1	176	192	Deamidation (NQ)	N6:Deamidation (NQ):28.36	PEAKS DB
3	6	O43790	K.C(+57.02)QNSKLEAAVAQSEQQGEAALSDAR.C	N	30.36	2660.25	25	-3.5	887.753	3	40.19	192880	1	9144	JN_HC_e053 1_1.raw	1	1	341	365	Carbamidomethylation	C1:Carbamidomethylation:1000.00	PEAKS DB
3	6	O43790	K.LGLDIEIATYRR.L	N	29.26	1418.79	12	0.2	710.402	2	41.3	2970200	1	9405	JN_HC_e053 1_1.raw	2	2	397	408			PEAKS DB
3	6	O43790	K.AQYDDIVTR.S	N	28.79	1079.52	9	-0.9	540.769	2	34.05	10699000	1	7623	JN_HC_e053 1_1.raw	2	2	280	288			PEAKS DB
3	6	O43790	R.DLNMDC(+57.02)IIAEIK.A	N	28.38	1433.69	12	-0.8	717.851	2	50.1	2665100	1	11490	JN_HC_e053 1_1.raw	1	1	268	279	Carbamidomethylation	C6:Carbamidomethylation:1000.00	PEAKS DB
3	6	O43790	R.EYQEVMNSK.L	N	27.67	1126.5	9	-0.1	564.255	2	29.74	8289900	1	6559	JN_HC_e053 1_1.raw	1	1	388	396			PEAKS DB
3	6	O43790	K.LAELEGALQK.A	N	27.38	1070.6	10	-0.4	536.306	2	36.55	10911000	1	8218	JN_HC_e053 1_1.raw	1	1	368	377			PEAKS DB
3	6	O43790	R.LTAEVENAK.C	N	27.26	973.508	9	-1	487.761	2	28.33	25051000	1	6270	JN_HC_e053 1_1.raw	2	2	332	340			PEAKS DB
3	6	O43790	R.EYQEVM(+15.99)NSK.L	N	27.16	1142.49	9	-1.2	572.252	2	25.47	5985800	1	5502	JN_HC_e053 1_1.raw	3	3	388	396	Oxidation (M)	M6:Oxidation (M):1000.00	PEAKS DB
3	6	O43790	R.EYQEVMN(+.98)SK.L	N	26.73	1127.48	9	-0.2	564.747	2	30.24	187460	1	6689	JN_HC_e053 1_1.raw	1	1	388	396	Deamidation (NQ)	N7:Deamidation (NQ):44.28	PEAKS DB
3	6	O43790	R.REAEC(+57.02)VEADSGR.L	N	26.63	1377.59	12	-1.3	460.205	3	24.66	70630	1	5319	JN_HC_e053 1_1.raw	1	1	164	175	Carbamidomethylation	C5:Carbamidomethylation:1000.00	PEAKS DB
3	6	O43790	R.EAEC(+57.02)VEADSGR.L	N	25.91	1221.49	11	0.3	611.754	2	26.26	0	1	5688	JN_HC_e053 1_1.raw	0	0	165	175	Carbamidomethylation	C4:Carbamidomethylation:1000.00	PEAKS DB
3	6	O43790	R.AEAESWYR.S	N	25.54	1010.45	8	1	506.231	2	33.92	4257700	1	7599	JN_HC_e053 1_1.raw	1	1	291	298			PEAKS DB
3	6	O43790	K.KKYEEEVSLR.A	N	25.42	1279.68	10	-0.9	427.566	3	28.55	1841000	1	6254	JN_HC_e053 1_1.raw	1	1	192	201			PEAKS DB
3	6	O43790	R.FAAFIDKVR.F	N	24.6	1065.6	9	-0.5	533.806	2	36.59	2527600	1	8239	JN_HC_e053 1_1.raw	1	1	117	125			PEAKS DB
3	6	O43790	R.TKEEINELNR.M	N	24.46	1244.64	10	-0.4	623.325	2	28.1	38822000	1	6152	JN_HC_e053 1_1.raw	2	2	318	327			PEAKS DB
3	6	O43790	R.RLLEGEEQR.L	N	24.45	1128.59	9	0.4	565.302	2	27.69	1780700	1	6030	JN_HC_e053 1_1.raw	1	1	408	416			PEAKS DB
3	6	O43790	K.KDVDC(+57.02)AYLR.K	N	24.11	1138.54	9	0	570.279	2	29.99	0	1	6627	JN_HC_e053 1_1.raw	0	0	213	221	Carbamidomethylation	C5:Carbamidomethylation:1000.00	PEAKS DB
3	6	O43790	R.FAAFIDK.V	N	24.09	810.428	7	-0.6	406.221	2	37.98	1760200	1	8585	JN_HC_e053 1_1.raw	1	1	117	123			PEAKS DB
3	6	O43790	K.YEEEVSLR.A	N	23.66	1023.49	8	-0.1	512.751	2	33.37	364000	1	7468	JN_HC_e053 1_1.raw	1	1	194	201			PEAKS DB
3	6	O43790	R.RLYEEEIR.V	N	23.61	1106.57	8	-0.4	554.293	2	30.52	7613900	1	6745	JN_HC_e053 1_1.raw	1	1	241	248			PEAKS DB
3	6	O43790	K.KYEEEVSLR.A	N	23.57	1151.58	9	-0.2	576.798	2	30.28	8221000	1	6690	JN_HC_e053 1_1.raw	1	1	193	201			PEAKS DB
3	6	O43790	R.VSSVPSN(+.98)SNVVVGTTNAC(+57.02)APSAR.V	Y	23.45	2274.09	23	-0.9	1138.05	2	36.17	35840	1	8167	JN_HC_e053 1_1.raw	1	1	453	475	Deamidation (NQ); Carbamidomethylation	N7:Deamidation (NQ):14.04;C18:Carbamidomethylation:1000.00	PEAKS DB
3	6	O43790	R.RTKEEINELNR.M	N	23.34	1400.74	11	0.4	467.92	3	26.5	6660000	1	5739	JN_HC_e053 1_1.raw	1	1	317	327			PEAKS DB
3	6	O43790	K.EEINELNR.M	N	23.29	1015.49	8	-0.3	508.754	2	31.05	2119600	1	6873	JN_HC_e053 1_1.raw	1	1	320	327			PEAKS DB
3	6	O43790	K.LQFYQNR.E	N	23.2	967.487	7	-0.2	484.751	2	34.23	6698100	1	7659	JN_HC_e053 1_1.raw	1	1	138	144			PEAKS DB
3	6	O43790	R.LLEGEEQR.L	N	23.06	972.488	8	-0.1	487.251	2	28.96	18589000	1	6354	JN_HC_e053 1_1.raw	1	1	409	416			PEAKS DB
3	6	O43790	K.DVDC(+57.02)AYLR.K	N	22.99	1010.45	8	0	506.232	2	35.66	0	1	8019	JN_HC_e053 1_1.raw	0	0	214	221	Carbamidomethylation	C4:Carbamidomethylation:1000.00	PEAKS DB
3	6	O43790	R.C(+57.02)C(+57.02)ITAAPYR.G	N	21.86	1110.49	9	-0.5	556.255	2	32.42	169230	1	7244	JN_HC_e053 1_1.raw	1	1	25	33	Carbamidomethylation	C1:Carbamidomethylation:1000.00;C2:Carbamidomethylation:1000.00	PEAKS DB
3	6	O43790	R.LYEEEIR.V	N	21.13	950.471	7	-0.1	476.243	2	32.83	10659000	1	7354	JN_HC_e053 1_1.raw	1	1	242	248			PEAKS DB
3	6	O43790	R.LASELNHVQEVLEGYK(+315.10)K(+315.10)K(+219.04).Y	N	20.72	2933.36	18	-33.5	978.76	3	39.48	67689	1	8960	JN_HC_e053 1_1.raw	1	1	176	193	1xNEM lipoate; NO dihydrolipoate	K16:1xNEM lipoate:0.00;K17:1xNEM lipoate:0.00;K18:NO dihydrolipoate:0.00	PEAKS DB
3	6	O43790	R.LTAEVENAKC(+57.02)QNSK.L	N	20.52	1590.77	14	-2.7	531.261	3	26.13	0	1	5657	JN_HC_e053 1_1.raw	0	0	332	345	Carbamidomethylation	C10:Carbamidomethylation:1000.00	PEAKS DB
3	6	O43790	R.LASELNHVQEVLEGYK(+429.13)K(+219.04)K(+204.03).Y	N	19.94	2936.32	18	-27.3	979.754	3	39.32	276440	1	8960	JN_HC_e053 1_1.raw	1	1	176	193	NEMglutarylLipoate; NO dihydrolipoate; Oxylipoate	K16:NEMglutarylLipoate:0.00;K17:NO dihydrolipoate:0.00;K18:Oxylipoate:5.03	PEAKS DB
3	6	O43790	K.QDMAC(+57.02)LIR.E	N	18.89	1005.47	8	-0.4	503.744	2	37.35	354770	1	8414	JN_HC_e053 1_1.raw	1	1	380	387	Carbamidomethylation	C5:Carbamidomethylation:1000.00	PEAKS DB
3	6	O43790	K.AKQDMAC(+57.02)LIR.E	N	18.59	1204.61	10	0.6	402.543	3	32.69	265920	1	7301	JN_HC_e053 1_1.raw	1	1	378	387	Carbamidomethylation	C7:Carbamidomethylation:1000.00	PEAKS DB
3	6	O43790	R.VGVC(+57.02)GGSC(+57.02)K.R	Y	18.4	922.4	9	-0.6	462.207	2	24.8	84851	1	5352	JN_HC_e053 1_1.raw	1	1	476	484	Carbamidomethylation	C4:Carbamidomethylation:1000.00;C8:Carbamidomethylation:1000.00	PEAKS DB
3	6	O43790	R.FLEQQNK.L	N	17.72	905.461	7	-1.3	453.737	2	28.38	35638000	1	6206	JN_HC_e053 1_1.raw	1	1	126	132			PEAKS DB
3	6	O43790	R.FLEQQNKLLETK.L	N	17.39	1489.81	12	-0.7	497.612	3	35.16	208810	1	7893	JN_HC_e053 1_1.raw	1	1	126	137			PEAKS DB
3	6	O43790	R.RTKEEIN(+.98)ELNR.M	N	17.38	1401.72	11	-1.8	468.247	3	26.46	0	1	5739	JN_HC_e053 1_1.raw	0	0	317	327	Deamidation (NQ)	N7:Deamidation (NQ):38.16	PEAKS DB
3	6	O43790	R.EAECVEADSGR.L	N	16.99	1164.47	11	14	583.251	2	25.67	6262.9	1	5569	JN_HC_e053 1_1.raw	1	1	165	175			PEAKS DB
3	6	O43790	R.TKEEIN(+.98)ELNR.M	N	15.38	1245.62	10	-1	416.214	3	29.38	100310	1	6487	JN_HC_e053 1_1.raw	1	1	318	327	Deamidation (NQ)	N6:Deamidation (NQ):49.37	PEAKS DB
13	2	P06733	R.HIADLAGNSEVILPVPAFNVIN(+.98)GGSHAGNK.L	Y	41.99	3011.55	30	0.3	753.894	4	45.89	4584100	1	10498	JN_HC_e053 1_1.raw	1	1	133	162	Deamidation (NQ)	N22:Deamidation (NQ):14.15	PEAKS DB
13	2	P06733	R.HIADLAGNSEVILPVPAFNVINGGSHAGNK.L	Y	41.68	3010.56	30	-0.1	753.648	4	45.24	783800	1	10359	JN_HC_e053 1_1.raw	1	1	133	162			PEAKS DB
13	2	P06733	K.FTASAGIQVVGDDLTVTNPK.R	Y	39.89	2032.05	20	-0.2	678.356	3	43.46	3037000	1	9936	JN_HC_e053 1_1.raw	2	2	307	326			PEAKS DB
13	2	P06733	K.AGYTDKVVIGMDVAASEFFR.S	Y	39.83	2175.07	20	-1.1	726.029	3	48.98	1048500	1	11234	JN_HC_e053 1_1.raw	1	1	234	253			PEAKS DB
13	2	P06733	K.SFIKDYPVVSIEDPFDQDDWGAWQK.F	Y	37.87	2984.39	25	-0.5	995.802	3	49.91	2885900	1	11447	JN_HC_e053 1_1.raw	1	1	282	306			PEAKS DB
13	2	P06733	R.SGETEDTFIADLVVGLC(+57.02)TGQIK.T	Y	37.82	2352.15	22	-0.6	1177.08	2	54.96	1235700	1	12584	JN_HC_e053 1_1.raw	2	2	373	394	Carbamidomethylation	C17:Carbamidomethylation:1000.00	PEAKS DB
13	2	P06733	R.AAVPSGASTGIYEALELR.D	Y	37.02	1803.94	18	1	602.32	3	45.24	6978400	1	10340	JN_HC_e053 1_1.raw	2	2	33	50			PEAKS DB
13	2	P06733	K.DYPVVSIEDPFDQDDWGAWQK.F	Y	36.77	2509.11	21	-1.5	1255.56	2	53.36	527160	1	12229	JN_HC_e053 1_1.raw	2	2	286	306			PEAKS DB
13	2	P06733	K.VVIGMDVAASEFFR.S	Y	35.48	1539.78	14	-1.8	770.894	2	49.02	992750	1	11245	JN_HC_e053 1_1.raw	1	1	240	253			PEAKS DB
13	2	P06733	K.DATNVGDEGGFAPNILENK.E	Y	35.34	1959.92	19	-0.4	980.966	2	43.91	2394700	1	10034	JN_HC_e053 1_1.raw	2	2	203	221			PEAKS DB
13	2	P06733	K.LAMQEFMILPVGAANFR.E	Y	34.99	1906.98	17	-1.5	954.496	2	52.08	1262400	1	11952	JN_HC_e053 1_1.raw	2	2	163	179			PEAKS DB
13	2	P06733	K.LAQAN(+.98)GWGVMVSHR.S	Y	33.23	1525.75	14	-0.9	509.589	3	37.85	396050	1	8560	JN_HC_e053 1_1.raw	1	1	359	372	Deamidation (NQ)	N5:Deamidation (NQ):48.87	PEAKS DB
13	2	P06733	K.VNQIGSVTESLQAC(+57.02)K.L	Y	33.17	1632.81	15	-2.6	545.277	3	37.38	1497900	1	8438	JN_HC_e053 1_1.raw	2	2	344	358	Carbamidomethylation	C14:Carbamidomethylation:1000.00	PEAKS DB
13	2	P06733	K.LAM(+15.99)QEFM(+15.99)ILPVGAANFR.E	Y	32.59	1938.97	17	-1.6	970.49	2	47.03	0	1	10775	JN_HC_e053 1_1.raw	0	0	163	179	Oxidation (M)	M3:Oxidation (M):1000.00;M7:Oxidation (M):1000.00	PEAKS DB
13	2	P06733	R.GNPTVEVDLFTSK.G	Y	32.26	1405.71	13	-0.5	703.861	2	42.47	2767700	1	9693	JN_HC_e053 1_1.raw	1	1	16	28			PEAKS DB
13	2	P06733	R.YISPDQLADLYK.S	Y	32.18	1424.72	12	-1.6	713.365	2	44.62	3399100	1	10198	JN_HC_e053 1_1.raw	1	1	270	281			PEAKS DB
13	2	P06733	K.YGKDATNVGDEGGFAPNILENK.E	Y	32.07	2308.1	22	-1.4	770.372	3	39.44	530610	1	8956	JN_HC_e053 1_1.raw	1	1	200	221			PEAKS DB
13	2	P06733	K.VVIGM(+15.99)DVAASEFFR.S	Y	31.83	1555.77	14	0.2	778.893	2	45.19	474280	1	10339	JN_HC_e053 1_1.raw	1	1	240	253	Oxidation (M)	M5:Oxidation (M):1000.00	PEAKS DB
13	2	P06733	K.LAM(+15.99)QEFMILPVGAANFR.E	Y	30.94	1922.97	17	-1.9	962.493	2	49.03	365080	1	11246	JN_HC_e053 1_1.raw	2	2	163	179	Oxidation (M)	M3:Oxidation (M):135.92	PEAKS DB
13	2	P06733	K.KLNVTEQEKIDK.L	Y	30.53	1443.79	12	-0.4	482.272	3	27.51	367730	1	6000	JN_HC_e053 1_1.raw	1	1	81	92			PEAKS DB
13	2	P06733	K.FGANAILGVSLAVC(+57.02)K.A	Y	28.89	1518.82	15	-0.1	760.419	2	46.65	1271700	1	10680	JN_HC_e053 1_1.raw	1	1	106	120	Carbamidomethylation	C14:Carbamidomethylation:1000.00	PEAKS DB
13	2	P06733	K.KLNVTEQEK.I	Y	28.77	1087.59	9	-0.5	544.801	2	25.03	780500	1	5395	JN_HC_e053 1_1.raw	1	1	81	89			PEAKS DB
13	2	P06733	R.IGAEVYHNLK.N	Y	28.64	1142.61	10	-0.2	572.311	2	31.32	0	1	6955	JN_HC_e053 1_1.raw	0	0	184	193			PEAKS DB
13	2	P06733	R.SGKYDLDFK.S	Y	27.69	1071.52	9	-0.1	536.769	2	33.59	311600	1	7516	JN_HC_e053 1_1.raw	1	1	254	262			PEAKS DB
13	2	P06733	K.LAMQEFM(+15.99)ILPVGAANFR.E	Y	27.42	1922.97	17	0.7	641.999	3	49.48	570990	1	11372	JN_HC_e053 1_1.raw	2	2	163	179	Oxidation (M)	M7:Oxidation (M):22.37	PEAKS DB
13	2	P06733	K.LAQAN(+.98)GWGVM(+15.99)VSHR.S	Y	27.01	1541.74	14	0.5	514.921	3	34.55	351480	1	7757	JN_HC_e053 1_1.raw	1	1	359	372	Deamidation (NQ); Oxidation (M)	N5:Deamidation (NQ):38.40;M10:Oxidation (M):1000.00	PEAKS DB
13	2	P06733	K.TIAPALVSK.K	Y	26.94	898.549	9	1.2	450.282	2	34.69	995900	1	7788	JN_HC_e053 1_1.raw	1	1	72	80			PEAKS DB
13	2	P06733	K.IDKLM(+15.99)IEM(+15.99)DGTENK.S	Y	25.77	1667.77	14	-0.1	556.932	3	31.77	607310	1	7060	JN_HC_e053 1_1.raw	1	1	90	103	Oxidation (M)	M5:Oxidation (M):1000.00;M8:Oxidation (M):1000.00	PEAKS DB
13	2	P06733	K.LNVTEQEK.I	Y	25.65	959.492	8	-0.3	480.753	2	27.82	1002900	1	6076	JN_HC_e053 1_1.raw	1	1	82	89			PEAKS DB
13	2	P06733	K.LMIEMDGTENK.S	Y	25.36	1279.58	11	-1.9	640.795	2	38.21	0	1	8645	JN_HC_e053 1_1.raw	0	0	93	103			PEAKS DB
13	2	P06733	K.LNVTEQEKIDK.L	Y	23.04	1315.7	11	-0.1	439.573	3	29.38	246710	1	6473	JN_HC_e053 1_1.raw	1	1	82	92			PEAKS DB
13	2	P06733	K.IDKLMIEMDGTENK.S	Y	23.02	1635.78	14	-1.7	546.268	3	37.45	19349	1	8455	JN_HC_e053 1_1.raw	1	1	90	103			PEAKS DB
13	2	P06733	R.IEEELGSK.A	Y	22.26	903.455	8	-0.5	452.735	2	29	4597200	1	6371	JN_HC_e053 1_1.raw	1	1	413	420			PEAKS DB
13	2	P06733	K.TIAPALVSKK.L	Y	21.95	1026.64	10	0.5	514.329	2	30.38	86838	1	6714	JN_HC_e053 1_1.raw	1	1	72	81			PEAKS DB
13	2	P06733	K.EGLELLK.T	Y	20.47	800.464	7	-0.3	401.239	2	39.77	695570	1	9011	JN_HC_e053 1_1.raw	1	1	222	228			PEAKS DB
13	2	P06733	K.IDKLM(+15.99)IEMDGTENK.S	Y	17.67	1651.78	14	-0.8	551.6	3	35.38	22546	1	7949	JN_HC_e053 1_1.raw	1	1	90	103	Oxidation (M)	M5:Oxidation (M):38.16	PEAKS DB
13	2	P06733	K.AGYTDKVVIGM(+15.99)DVAASEFFR.S	Y	17.28	2191.06	20	-3.9	731.359	3	43.66	0	1	9983	JN_HC_e053 1_1.raw	0	0	234	253	Oxidation (M)	M11:Oxidation (M):1000.00	PEAKS DB
13	2	P06733	K.LAM(+15.99)Q(+.98)EFM(+15.99)ILPVGAANFR.E	Y	17.24	1939.95	17	8	970.992	2	46.99	369390	1	10775	JN_HC_e053 1_1.raw	1	1	163	179	Oxidation (M); Deamidation (NQ)	M3:Oxidation (M):1000.00;Q4:Deamidation (NQ):56.24;M7:Oxidation (M):1000.00	PEAKS DB
13	2	P06733	K.LAM(+15.99)Q(+.98)EFMILPVGAANFR.E	Y	17.22	1923.96	17	8	642.332	3	49.01	0	1	11248	JN_HC_e053 1_1.raw	0	0	163	179	Oxidation (M); Deamidation (NQ)	M3:Oxidation (M):4.73;Q4:Deamidation (NQ):39.47	PEAKS DB
5	8	P78386	R.LASELNHVQEVLEGYK.K	N	39.4	1827.94	16	-0.1	914.976	2	42.22	0	1	9624	JN_HC_e053 1_1.raw	0	0	193	208			PEAKS DB
5	8	P78386	R.LASELNHVQEVLEGYKK.K	N	38.93	1956.03	17	-0.3	979.023	2	39.48	14567000	1	8960	JN_HC_e053 1_1.raw	3	3	193	209			PEAKS DB
5	8	P78386	R.VLQAHISDTSVIVK.M	Y	37.58	1508.86	14	-0.8	755.435	2	35.67	0	1	8020	JN_HC_e053 1_1.raw	0	0	266	279			PEAKS DB
5	8	P78386	R.KSDLEANVEALVEESSFLR.R	Y	37.31	2135.07	19	-0.1	1068.54	2	50.3	3888400	1	11544	JN_HC_e053 1_1.raw	2	2	239	257			PEAKS DB
5	8	P78386	R.GGVSC(+57.02)GGLSYSTTPGR.Q	Y	37.17	1554.71	16	-1.1	778.361	2	34.01	966160	1	7615	JN_HC_e053 1_1.raw	1	1	450	465	Carbamidomethylation	C5:Carbamidomethylation:1000.00	PEAKS DB
5	8	P78386	K.LEAAVAEAEQQGEAALSDAR.C	Y	35.85	2027.98	20	0.6	1015	2	42.74	3299000	1	9749	JN_HC_e053 1_1.raw	2	2	363	382			PEAKS DB
5	8	P78386	K.SDLEANVEALVEESSFLR.R	Y	35.65	2006.98	18	-1.2	1004.5	2	54.12	1237000	1	12397	JN_HC_e053 1_1.raw	2	2	240	257			PEAKS DB
5	8	P78386	R.LASELN(+.98)HVQEVLEGYK.K	N	34.21	1828.92	16	-2	610.646	3	40.27	38013	1	9159	JN_HC_e053 1_1.raw	1	1	193	208	Deamidation (NQ)	N6:Deamidation (NQ):47.09	PEAKS DB
5	8	P78386	R.LC(+57.02)EGVGSVNVC(+57.02)VSSSR.G	N	31.72	1708.79	16	-0.2	855.401	2	36.45	113560	1	8210	JN_HC_e053 1_1.raw	1	1	434	449	Carbamidomethylation	C2:Carbamidomethylation:1000.00;C11:Carbamidomethylation:1000.00	PEAKS DB
5	8	P78386	K.LGLDIEIATYR.R	N	31.69	1262.69	11	-0.9	632.35	2	45.8	0	1	10490	JN_HC_e053 1_1.raw	0	0	414	424			PEAKS DB
5	8	P78386	R.SRAEAESWYR.S	N	31.13	1253.58	10	-1.3	627.796	2	30.61	10873000	1	6769	JN_HC_e053 1_1.raw	2	2	306	315			PEAKS DB
5	8	P78386	R.LASELN(+.98)HVQEVLEGYKK.K	N	30.58	1957.02	17	-1	490.261	4	37.42	167400	1	8450	JN_HC_e053 1_1.raw	1	1	193	209	Deamidation (NQ)	N6:Deamidation (NQ):28.36	PEAKS DB
5	8	P78386	R.AKLEAAVAEAEQQGEAALSDAR.C	Y	30.38	2227.11	22	-0.2	743.376	3	43.32	3802300	1	9892	JN_HC_e053 1_1.raw	1	1	361	382			PEAKS DB
5	8	P78386	K.AQYDDVASR.S	Y	29.88	1023.46	9	0.9	512.739	2	28.73	7686000	1	6297	JN_HC_e053 1_1.raw	1	1	297	305			PEAKS DB
5	8	P78386	K.LGLDIEIATYRR.L	N	29.26	1418.79	12	0.2	710.402	2	41.3	2970200	1	9405	JN_HC_e053 1_1.raw	2	2	414	425			PEAKS DB
5	8	P78386	R.DLNMDC(+57.02)IIAEIK.A	N	28.38	1433.69	12	-0.8	717.851	2	50.1	2665100	1	11490	JN_HC_e053 1_1.raw	1	1	285	296	Carbamidomethylation	C6:Carbamidomethylation:1000.00	PEAKS DB
5	8	P78386	K.EYQEVMNSK.L	N	27.67	1126.5	9	-0.1	564.255	2	29.74	8289900	1	6559	JN_HC_e053 1_1.raw	1	1	405	413			PEAKS DB
5	8	P78386	K.LAELEGALQK.A	N	27.38	1070.6	10	-0.4	536.306	2	36.55	10911000	1	8218	JN_HC_e053 1_1.raw	1	1	385	394			PEAKS DB
5	8	P78386	K.EYQEVM(+15.99)NSK.L	N	27.16	1142.49	9	-1.2	572.252	2	25.47	5985800	1	5502	JN_HC_e053 1_1.raw	3	3	405	413	Oxidation (M)	M6:Oxidation (M):1000.00	PEAKS DB
5	8	P78386	K.EYQEVMN(+.98)SK.L	N	26.73	1127.48	9	-0.2	564.747	2	30.24	187460	1	6689	JN_HC_e053 1_1.raw	1	1	405	413	Deamidation (NQ)	N7:Deamidation (NQ):44.28	PEAKS DB
5	8	P78386	R.REAEC(+57.02)VEADSGR.L	N	26.63	1377.59	12	-1.3	460.205	3	24.66	70630	1	5319	JN_HC_e053 1_1.raw	1	1	181	192	Carbamidomethylation	C5:Carbamidomethylation:1000.00	PEAKS DB
5	8	P78386	R.LTAEIENAK.C	Y	26.61	987.524	9	-0.8	494.769	2	30.2	26601000	1	6798	JN_HC_e053 1_1.raw	2	2	349	357			PEAKS DB
5	8	P78386	R.ISSGC(+57.02)GVTR.N	Y	26.38	935.449	9	-1.2	468.731	2	25.6	1991100	1	5524	JN_HC_e053 1_1.raw	1	1	8	16	Carbamidomethylation	C5:Carbamidomethylation:1000.00	PEAKS DB
5	8	P78386	K.YEEEVALR.A	N	25.92	1007.49	8	-0.5	504.753	2	33.55	461210	1	7502	JN_HC_e053 1_1.raw	1	1	211	218			PEAKS DB
5	8	P78386	R.EAEC(+57.02)VEADSGR.L	N	25.91	1221.49	11	0.3	611.754	2	26.26	0	1	5688	JN_HC_e053 1_1.raw	0	0	182	192	Carbamidomethylation	C4:Carbamidomethylation:1000.00	PEAKS DB
5	8	P78386	K.KYEEEVALR.A	N	25.65	1135.59	9	-0.7	568.801	2	30.43	4168700	1	6723	JN_HC_e053 1_1.raw	1	1	210	218			PEAKS DB
5	8	P78386	R.AEAESWYR.S	N	25.54	1010.45	8	1	506.231	2	33.92	4257700	1	7599	JN_HC_e053 1_1.raw	1	1	308	315			PEAKS DB
5	8	P78386	R.FAAFIDKVR.F	N	24.6	1065.6	9	-0.5	533.806	2	36.59	2527600	1	8239	JN_HC_e053 1_1.raw	1	1	134	142			PEAKS DB
5	8	P78386	K.SDLEANVEALVEESSFLRR.L	Y	24.53	2163.08	19	-1.1	722.033	3	50.06	508560	1	11491	JN_HC_e053 1_1.raw	1	1	240	258			PEAKS DB
5	8	P78386	R.TKEEINELNR.M	N	24.46	1244.64	10	-0.4	623.325	2	28.1	38822000	1	6152	JN_HC_e053 1_1.raw	2	2	335	344			PEAKS DB
5	8	P78386	K.KDVDC(+57.02)AYLR.K	N	24.11	1138.54	9	0	570.279	2	29.99	0	1	6627	JN_HC_e053 1_1.raw	0	0	230	238	Carbamidomethylation	C5:Carbamidomethylation:1000.00	PEAKS DB
5	8	P78386	R.FAAFIDK.V	N	24.09	810.428	7	-0.6	406.221	2	37.98	1760200	1	8585	JN_HC_e053 1_1.raw	1	1	134	140			PEAKS DB
5	8	P78386	R.RLYEEEIR.V	N	23.61	1106.57	8	-0.4	554.293	2	30.52	7613900	1	6745	JN_HC_e053 1_1.raw	1	1	258	265			PEAKS DB
5	8	P78386	R.LLEGEEHR.L	Y	23.42	981.488	8	-0.9	491.751	2	26.38	755680	1	5712	JN_HC_e053 1_1.raw	1	1	426	433			PEAKS DB
5	8	P78386	R.RTKEEINELNR.M	N	23.34	1400.74	11	0.4	467.92	3	26.5	6660000	1	5739	JN_HC_e053 1_1.raw	1	1	334	344			PEAKS DB
5	8	P78386	K.EEINELNR.M	N	23.29	1015.49	8	-0.3	508.754	2	31.05	2119600	1	6873	JN_HC_e053 1_1.raw	1	1	337	344			PEAKS DB
5	8	P78386	K.DVDC(+57.02)AYLR.K	N	22.99	1010.45	8	0	506.232	2	35.66	0	1	8019	JN_HC_e053 1_1.raw	0	0	231	238	Carbamidomethylation	C4:Carbamidomethylation:1000.00	PEAKS DB
5	8	P78386	K.WQFYQNQR.C	Y	22.1	1168.54	8	-0.4	585.278	2	37.43	1307900	1	8464	JN_HC_e053 1_1.raw	1	1	155	162			PEAKS DB
5	8	P78386	R.SSSFSC(+57.02)GSSR.S	Y	21.55	1060.42	10	-1.6	531.219	2	25.6	1055200	1	5527	JN_HC_e053 1_1.raw	1	1	493	502	Carbamidomethylation	C6:Carbamidomethylation:1000.00	PEAKS DB
5	8	P78386	K.QDMAC(+57.02)LLK.E	Y	21.48	977.467	8	-0.2	489.741	2	37.85	94000	1	8563	JN_HC_e053 1_1.raw	1	1	397	404	Carbamidomethylation	C5:Carbamidomethylation:1000.00	PEAKS DB
5	8	P78386	R.LYEEEIR.V	N	21.13	950.471	7	-0.1	476.243	2	32.83	10659000	1	7354	JN_HC_e053 1_1.raw	1	1	259	265			PEAKS DB
5	8	P78386	R.LASELNHVQEVLEGYK(+315.10)K(+315.10)K(+219.04).Y	N	20.72	2933.36	18	-33.5	978.76	3	39.48	67689	1	8960	JN_HC_e053 1_1.raw	1	1	193	210	1xNEM lipoate; NO dihydrolipoate	K16:1xNEM lipoate:0.00;K17:1xNEM lipoate:0.00;K18:NO dihydrolipoate:0.00	PEAKS DB
5	8	P78386	K.KKYEEEVALR.A	N	20.53	1263.68	10	0	422.235	3	28.69	1041600	1	6294	JN_HC_e053 1_1.raw	1	1	209	218			PEAKS DB
5	8	P78386	R.LASELNHVQEVLEGYK(+429.13)K(+219.04)K(+204.03).Y	N	19.94	2936.32	18	-27.3	979.754	3	39.32	276440	1	8960	JN_HC_e053 1_1.raw	1	1	193	210	NEMglutarylLipoate; NO dihydrolipoate; Oxylipoate	K16:NEMglutarylLipoate:0.00;K17:NO dihydrolipoate:0.00;K18:Oxylipoate:5.03	PEAKS DB
5	8	P78386	R.FLEQQNK.L	N	17.72	905.461	7	-1.3	453.737	2	28.38	35638000	1	6206	JN_HC_e053 1_1.raw	1	1	143	149			PEAKS DB
5	8	P78386	R.FLEQQNKLLETK.W	N	17.39	1489.81	12	-0.7	497.612	3	35.16	208810	1	7893	JN_HC_e053 1_1.raw	1	1	143	154			PEAKS DB
5	8	P78386	R.RTKEEIN(+.98)ELNR.M	N	17.38	1401.72	11	-1.8	468.247	3	26.46	0	1	5739	JN_HC_e053 1_1.raw	0	0	334	344	Deamidation (NQ)	N7:Deamidation (NQ):38.16	PEAKS DB
5	8	P78386	R.EAECVEADSGR.L	N	16.99	1164.47	11	14	583.251	2	25.67	6262.9	1	5569	JN_HC_e053 1_1.raw	1	1	182	192			PEAKS DB
5	8	P78386	R.TKEEIN(+.98)ELNR.M	N	15.38	1245.62	10	-1	416.214	3	29.38	100310	1	6487	JN_HC_e053 1_1.raw	1	1	335	344	Deamidation (NQ)	N6:Deamidation (NQ):49.37	PEAKS DB
4	4	P62495	R.YFDEISQDTGKYC(+57.02)FGVEDTLK.A	Y	40.34	2514.13	21	0.8	1258.07	2	43.17	2061500	1	9864	JN_HC_e053 1_1.raw	2	2	290	310	Carbamidomethylation	C13:Carbamidomethylation:1000.00	PEAKS DB
4	4	P62495	K.FGFIVIDGSGALFGTLQGNTR.E	Y	39.17	2169.12	21	-1.9	1085.57	2	53.26	8554500	1	12196	JN_HC_e053 1_1.raw	3	3	146	166			PEAKS DB
4	4	P62495	K.ALEM(+15.99)GAVEILIVYENLDIMR.Y	Y	38.15	2307.19	20	-1.5	770.068	3	55.89	495930	1	12791	JN_HC_e053 1_1.raw	2	2	311	330	Oxidation (M)	M4:Oxidation (M):108.83	PEAKS DB
4	4	P62495	K.LVDISYGGENGFNQAIELSTEVLSNVK.F	Y	37.93	2895.45	27	-1.8	966.156	3	55.06	3622200	1	12598	JN_HC_e053 1_1.raw	3	3	253	279			PEAKS DB
4	4	P62495	R.KVAETAVQLFISGDKVNVAGLVLAGSADFK.T	Y	36.05	3046.67	30	-0.4	1016.56	3	49.38	7004500	1	11327	JN_HC_e053 1_1.raw	2	2	204	233			PEAKS DB
4	4	P62495	K.FHTEALTALLSDDSK.F	Y	35.81	1646.82	15	-0.5	824.414	2	42.74	2742600	1	9748	JN_HC_e053 1_1.raw	2	2	131	145			PEAKS DB
4	4	P62495	K.LVDISYGGEN(+.98)GFNQAIELSTEVLSNVK.F	Y	35.77	2896.43	27	-0.2	966.485	3	55.5	0	1	12712	JN_HC_e053 1_1.raw	0	0	253	279	Deamidation (NQ)	N10:Deamidation (NQ):26.52	PEAKS DB
4	4	P62495	K.ALEM(+15.99)GAVEILIVYENLDIM(+15.99)R.Y	Y	35.75	2323.18	20	0	775.401	3	53.9	90722	1	12350	JN_HC_e053 1_1.raw	1	1	311	330	Oxidation (M)	M4:Oxidation (M):1000.00;M19:Oxidation (M):1000.00	PEAKS DB
4	4	P62495	K.FGATLEIVTDKSQEGSQFVK.G	Y	34.46	2183.11	20	-0.7	728.71	3	40.51	4417100	1	9214	JN_HC_e053 1_1.raw	2	2	385	404			PEAKS DB
4	4	P62495	K.LVDISYGGENGFN(+.98)QAIELSTEVLSNVK.F	Y	34.46	2896.43	27	0.8	966.486	3	56.02	0	1	12828	JN_HC_e053 1_1.raw	0	0	253	279	Deamidation (NQ)	N13:Deamidation (NQ):0.00	PEAKS DB
4	4	P62495	R.YVLHC(+57.02)QGTEEEK.I	Y	33.15	1491.67	12	0	746.841	2	27.78	7863200	1	6064	JN_HC_e053 1_1.raw	2	2	331	342	Carbamidomethylation	C5:Carbamidomethylation:1000.00	PEAKS DB
4	4	P62495	R.LSVLGAITSVQQR.L	Y	32.68	1370.79	13	-1.5	457.936	3	44.1	12713000	1	10078	JN_HC_e053 1_1.raw	2	2	69	81			PEAKS DB
4	4	P62495	K.FGATLEIVTDK.S	Y	32.3	1192.63	11	-1	597.324	2	41.25	1336400	1	9413	JN_HC_e053 1_1.raw	1	1	385	395			PEAKS DB
4	4	P62495	K.KFGATLEIVTDKSQEGSQFVK.G	Y	32.04	2311.21	21	-0.4	771.409	3	38.33	608130	1	8663	JN_HC_e053 1_1.raw	2	2	384	404			PEAKS DB
4	4	P62495	K.VNVAGLVLAGSADFK.T	Y	31.74	1459.8	15	-0.9	730.908	2	47.21	552220	1	10818	JN_HC_e053 1_1.raw	1	1	219	233			PEAKS DB
4	4	P62495	K.LVDISYGGEN(+.98)GFN(+.98)QAIELSTEVLSNVK.F	Y	31.6	2897.42	27	4.7	966.818	3	55.95	145440	1	12828	JN_HC_e053 1_1.raw	1	1	253	279	Deamidation (NQ)	N10:Deamidation (NQ):0.00;N13:Deamidation (NQ):0.00	PEAKS DB
4	4	P62495	K.TELSQSDMFDQR.L	Y	31.52	1455.63	12	-0.7	728.822	2	37.51	1278700	1	8461	JN_HC_e053 1_1.raw	1	1	234	245			PEAKS DB
4	4	P62495	K.VAETAVQLFISGDKVNVAGLVLAGSADFK.T	Y	31.51	2918.58	29	-2.4	730.649	4	51.98	1575200	1	11932	JN_HC_e053 1_1.raw	2	2	205	233			PEAKS DB
4	4	P62495	K.YC(+57.02)FGVEDTLK.A	Y	31.2	1230.56	10	-2	616.286	2	40.19	1544600	1	9130	JN_HC_e053 1_1.raw	1	1	301	310	Carbamidomethylation	C2:Carbamidomethylation:1000.00	PEAKS DB
4	4	P62495	R.KVAETAVQLFISGDKVNVAGLVLAGSADFKTELSQSDMFDQR.L	Y	30.66	4484.29	42	-1	897.864	5	51.4	294080	1	11808	JN_HC_e053 1_1.raw	1	1	204	245			PEAKS DB
4	4	P62495	R.YFDEISQDTGK.Y	Y	29.35	1301.58	11	-0.4	651.796	2	36.12	1823900	1	8144	JN_HC_e053 1_1.raw	1	1	290	300			PEAKS DB
4	4	P62495	K.LYNKVPPNGLVVYC(+57.02)GTIVTEEGKEK.K	Y	29.24	2806.46	25	-1.5	702.621	4	38.56	853000	1	8893	JN_HC_e053 1_1.raw	1	1	84	108	Carbamidomethylation	C14:Carbamidomethylation:1000.00	PEAKS DB
4	4	P62495	K.LYNKVPPN(+.98)GLVVYC(+57.02)GTIVTEEGKEK.K	Y	29.14	2807.44	25	0.3	702.868	4	39.45	1246200	1	8893	JN_HC_e053 1_1.raw	1	1	84	108	Deamidation (NQ); Carbamidomethylation	N8:Deamidation (NQ):17.91;C14:Carbamidomethylation:1000.00	PEAKS DB
4	4	P62495	K.TELSQSDM(+15.99)FDQR.L	Y	28.96	1471.62	12	-1.3	736.819	2	32.96	2317100	1	7345	JN_HC_e053 1_1.raw	1	1	234	245	Oxidation (M)	M8:Oxidation (M):1000.00	PEAKS DB
4	4	P62495	K.KVNIDFEPFKPINTSLYLC(+57.02)DNK.F	Y	28.84	2654.34	22	-2	664.591	4	44.1	725550	1	10090	JN_HC_e053 1_1.raw	2	2	109	130	Carbamidomethylation	C19:Carbamidomethylation:1000.00	PEAKS DB
4	4	P62495	K.KFGATLEIVTDK.S	Y	28.71	1320.73	12	-2	661.37	2	37.38	186440	1	8436	JN_HC_e053 1_1.raw	2	2	384	395			PEAKS DB
4	4	P62495	R.YRVDFQGMEYQGGDDEFFDLDDY	Y	27.7	2823.13	23	-0.6	1412.57	2	51.93	763580	1	11920	JN_HC_e053 1_1.raw	2	2	415	437			PEAKS DB
4	4	P62495	K.ILYLTPEQEKDK.S	Y	27.26	1475.79	12	0	738.901	2	34.79	1681100	1	7802	JN_HC_e053 1_1.raw	2	2	343	354			PEAKS DB
4	4	P62495	K.VNIDFEPFKPINTSLYLC(+57.02)DNKFHTEALTALLSDDSK.F	Y	26.67	4155.05	36	-0.3	832.017	5	48.84	707130	1	11209	JN_HC_e053 1_1.raw	1	1	110	145	Carbamidomethylation	C18:Carbamidomethylation:1000.00	PEAKS DB
4	4	P62495	K.SHFTDKETGQEHELIESMPLLEWFANNYK.K	Y	26.6	3492.63	29	0.3	699.533	5	49.72	182850	1	11411	JN_HC_e053 1_1.raw	1	1	355	383			PEAKS DB
4	4	P62495	K.FTVDLPK.K	Y	26.35	818.454	7	-0.2	410.234	2	39.17	3899600	1	8878	JN_HC_e053 1_1.raw	1	1	172	178			PEAKS DB
4	4	P62495	K.KVNIDFEPFKPINTSLYLCDNK(+126.10)FHTEALTALLSDDSK.F	Y	26.23	4352.23	37	-16.7	871.438	5	48.45	128240	1	11129	JN_HC_e053 1_1.raw	1	1	109	145	octanoylation	K22:octanoylation:4.15	PEAKS DB
4	4	P62495	K.GFGGIGGILR.Y	Y	26.07	945.54	10	0.7	473.777	2	43.01	5808600	1	9813	JN_HC_e053 1_1.raw	1	1	405	414			PEAKS DB
4	4	P62495	K.LVDISYGGEN(+.98)GFN(+.98)Q(+.98)AIELSTEVLSNVK.F	Y	25.8	2898.4	27	12.5	967.153	3	55.5	317440	1	12712	JN_HC_e053 1_1.raw	1	1	253	279	Deamidation (NQ)	N10:Deamidation (NQ):135.15;N13:Deamidation (NQ):129.85;Q14:Deamidation (NQ):128.61	PEAKS DB
4	4	P62495	K.SQEGSQFVK.G	Y	25.65	1008.49	9	-0.4	505.251	2	28.91	4692700	1	6349	JN_HC_e053 1_1.raw	1	1	396	404			PEAKS DB
4	4	P62495	R.YRVDFQGM(+15.99)EYQGGDDEFFDLDDY	Y	25.65	2839.12	23	0.4	947.382	3	50.3	776380	1	11535	JN_HC_e053 1_1.raw	2	2	415	437	Oxidation (M)	M8:Oxidation (M):1000.00	PEAKS DB
4	4	P62495	K.KVNIDFEPFKPINTSLYLC(+57.02)DNKFHTEALTALLSDDSK.F	Y	24.6	4283.15	37	-0.6	857.636	5	47.26	278440	1	10827	JN_HC_e053 1_1.raw	1	1	109	145	Carbamidomethylation	C19:Carbamidomethylation:1000.00	PEAKS DB
4	4	P62495	R.GN(+.98)GTSM(+15.99)ISLIIPPKDQISR.V	Y	24.46	2043.07	19	-1.9	682.028	3	41.21	717830	1	9392	JN_HC_e053 1_1.raw	1	1	29	47	Deamidation (NQ); Oxidation (M)	N2:Deamidation (NQ):74.59;M6:Oxidation (M):1000.00	PEAKS DB
4	4	P62495	K.VPPNGLVVYC(+57.02)GTIVTEEGKEK.K	Y	22.1	2288.17	21	-0.6	763.731	3	39.48	298940	1	8996	JN_HC_e053 1_1.raw	1	1	88	108	Carbamidomethylation	C10:Carbamidomethylation:1000.00	PEAKS DB
4	4	P62495	R.KVAETAVQLFISGDK.V	Y	20.84	1604.88	15	1.3	535.967	3	41.52	95172	1	9469	JN_HC_e053 1_1.raw	1	1	204	218			PEAKS DB
4	4	P62495	K.ILYLTPEQEKDKSHFTDKETGQ(+.98)EHELIESMPLLEWFANNYK.K	Y	19.66	4951.39	41	3.3	826.242	6	48.64	0	1	11162	JN_HC_e053 1_1.raw	0	0	343	383	Deamidation (NQ)	Q22:Deamidation (NQ):0.00	PEAKS DB
4	4	P62495	K.ILYLTPEQEKDKSHFTDKETGQEHELIESMPLLEWFANNYK.K	Y	18.77	4950.41	41	-1.8	826.073	6	48.64	281080	1	11162	JN_HC_e053 1_1.raw	1	1	343	383			PEAKS DB
4	4	P62495	K.FTVDLPKK.H	Y	18.52	946.549	8	1.3	474.282	2	33.87	27421	1	7594	JN_HC_e053 1_1.raw	1	1	172	179			PEAKS DB
4	4	P62495	R.GN(+.98)GTSMISLIIPPKDQISR.V	Y	17.55	2027.07	19	0.2	676.698	3	46.16	1382600	1	10570	JN_HC_e053 1_1.raw	1	1	29	47	Deamidation (NQ)	N2:Deamidation (NQ):121.81	PEAKS DB
4	4	P62495	R.GNGTSMISLIIPPKDQISR.V	Y	16.85	2026.09	19	-0.2	676.37	3	43.41	427400	1	9909	JN_HC_e053 1_1.raw	1	1	29	47			PEAKS DB
10	5	P04264	R.GGGGGGYGSGGSSYGSGGGSYGSGGGGGGGR.G	Y	42.17	2382.94	31	-1	1192.48	2	29.31	1140500	1	6452	JN_HC_e053 1_1.raw	2	2	519	549			PEAKS DB
10	5	P04264	R.SLDLDSIIAEVKAQYEDIAQK.S	Y	38.15	2348.21	21	-1.1	783.743	3	54.07	173120	1	12391	JN_HC_e053 1_1.raw	1	1	344	364			PEAKS DB
10	5	P04264	R.FSSC(+57.02)GGGGGSFGAGGGFGSR.S	Y	37.2	1764.73	20	0	883.371	2	36.36	306730	1	8196	JN_HC_e053 1_1.raw	1	1	46	65	Carbamidomethylation	C4:Carbamidomethylation:1000.00	PEAKS DB
10	5	P04264	R.SLVNLGGSKSISISVAR.G	Y	35.75	1686.96	17	-0.8	563.328	3	39.26	1529000	1	8900	JN_HC_e053 1_1.raw	2	2	66	82			PEAKS DB
10	5	P04264	K.QISNLQQSISDAEQR.G	Y	33	1715.84	15	-1.7	858.928	2	37.51	893660	1	8462	JN_HC_e053 1_1.raw	1	1	418	432			PEAKS DB
10	5	P04264	K.NKLNDLEDALQQAK.E	Y	31.3	1598.83	14	-0.4	800.42	2	39.96	530450	1	9077	JN_HC_e053 1_1.raw	2	2	442	455			PEAKS DB
10	5	P04264	R.THNLEPYFESFINNLR.R	Y	31.21	1992.97	16	-0.1	665.33	3	47.88	2116400	1	10970	JN_HC_e053 1_1.raw	2	2	224	239			PEAKS DB
10	5	P04264	K.SLNNQFASFIDK.V	Y	31.06	1382.68	12	0.2	692.349	2	43.24	604090	1	9869	JN_HC_e053 1_1.raw	1	1	186	197			PEAKS DB
10	5	P04264	R.GSGGGSSGGSIGGR.G	Y	31.04	1091.5	14	-0.5	546.755	2	23.36	47141	1	4999	JN_HC_e053 1_1.raw	1	1	603	616			PEAKS DB
10	5	P04264	K.WELLQQVDTSTR.T	Y	30.59	1474.74	12	0.8	738.379	2	43.32	2054600	1	9902	JN_HC_e053 1_1.raw	1	1	212	223			PEAKS DB
10	5	P04264	K.LALDLEIATYR.T	N	30.45	1276.7	11	0.5	639.359	2	45.84	2441100	1	10493	JN_HC_e053 1_1.raw	1	1	473	483			PEAKS DB
10	5	P04264	R.SLDLDSIIAEVK.A	Y	30.32	1301.71	12	-0.4	651.861	2	49.57	2535700	1	11369	JN_HC_e053 1_1.raw	1	1	344	355			PEAKS DB
10	5	P04264	R.DYQELMNTK.L	Y	30.17	1140.51	9	0.4	571.264	2	36.87	271310	1	8327	JN_HC_e053 1_1.raw	1	1	464	472			PEAKS DB
10	5	P04264	K.SLNNQFASFIDKVR.F	Y	29.75	1637.85	14	0.2	546.958	3	43.14	1557000	1	9848	JN_HC_e053 1_1.raw	2	2	186	199			PEAKS DB
10	5	P04264	K.LNDLEDALQQAK.E	Y	29.52	1356.69	12	-0.6	679.351	2	40.37	466460	1	9177	JN_HC_e053 1_1.raw	1	1	444	455			PEAKS DB
10	5	P04264	K.KQISNLQQSISDAEQR.G	Y	29.3	1843.94	16	-0.3	615.653	3	33.69	99870	1	7556	JN_HC_e053 1_1.raw	1	1	417	432			PEAKS DB
10	5	P04264	K.SKAEAESLYQSK.Y	Y	28.66	1339.66	12	-0.2	447.561	3	27.74	2940600	1	6055	JN_HC_e053 1_1.raw	2	2	365	376			PEAKS DB
10	5	P04264	K.NKLNDLEDALQQAKEDLAR.L	Y	28.58	2183.12	19	-0.8	728.713	3	44.9	681980	1	10269	JN_HC_e053 1_1.raw	1	1	442	460			PEAKS DB
10	5	P04264	R.SGGGFSSGSAGIINYQR.R	Y	27.95	1656.79	17	-1.9	829.398	2	37.73	136120	1	8527	JN_HC_e053 1_1.raw	1	1	13	29			PEAKS DB
10	5	P04264	K.AQYEDIAQK.S	Y	27.78	1064.51	9	-0.5	533.264	2	30.01	2744500	1	6624	JN_HC_e053 1_1.raw	1	1	356	364			PEAKS DB
10	5	P04264	K.YEELQITAGR.H	N	27.26	1178.59	10	0.2	590.304	2	36.45	1259000	1	8217	JN_HC_e053 1_1.raw	1	1	377	386			PEAKS DB
10	5	P04264	R.FLEQQNQVLQTK.W	N	27.17	1474.78	12	-1.8	738.395	2	35.99	1228000	1	8097	JN_HC_e053 1_1.raw	1	1	200	211			PEAKS DB
10	5	P04264	K.SKAEAESLYQSKYEELQITAGR.H	Y	27.13	2500.24	22	0.6	626.069	4	36.73	145650	1	8283	JN_HC_e053 1_1.raw	2	2	365	386			PEAKS DB
10	5	P04264	R.TLLEGEESR.M	Y	26.78	1032.51	9	0.9	517.262	2	32.16	2697100	1	7158	JN_HC_e053 1_1.raw	1	1	484	492			PEAKS DB
10	5	P04264	R.TNAENEFVTIKK.D	Y	26.66	1392.72	12	-0.6	697.369	2	32.3	3005200	1	7204	JN_HC_e053 1_1.raw	2	2	278	289			PEAKS DB
10	5	P04264	K.DVDGAYMTK.V	Y	25.34	998.438	9	-0.3	500.226	2	32.38	343500	1	7226	JN_HC_e053 1_1.raw	1	1	290	298			PEAKS DB
10	5	P04264	R.DYQELM(+15.99)NTK.L	Y	24.42	1156.51	9	-0.7	579.26	2	31.13	519800	1	6902	JN_HC_e053 1_1.raw	1	1	464	472	Oxidation (M)	M6:Oxidation (M):1000.00	PEAKS DB
10	5	P04264	R.MSGEC(+57.02)APNVSVSVSTSHTTISGGGSR.G	Y	24.4	2564.16	26	-0.8	855.726	3	34.32	78680	1	7701	JN_HC_e053 1_1.raw	1	1	493	518	Carbamidomethylation	C5:Carbamidomethylation:1000.00	PEAKS DB
10	5	P04264	R.SLVNLGGSK.S	Y	24.38	873.492	9	-0.2	437.753	2	34.79	1075800	1	7800	JN_HC_e053 1_1.raw	1	1	66	74			PEAKS DB
10	5	P04264	K.DVDGAYM(+15.99)TK.V	Y	24.1	1014.43	9	0.8	508.224	2	28.47	824180	1	6241	JN_HC_e053 1_1.raw	1	1	290	298	Oxidation (M)	M7:Oxidation (M):1000.00	PEAKS DB
10	5	P04264	R.THNLEPYFESFINNLRR.R	Y	23.8	2149.07	17	-1.5	538.274	4	45.61	331000	1	10450	JN_HC_e053 1_1.raw	1	1	224	240			PEAKS DB
10	5	P04264	R.LRSEIDNVKK.Q	Y	23.2	1200.68	10	-0.8	401.235	3	25.74	1151100	1	5568	JN_HC_e053 1_1.raw	1	1	408	417			PEAKS DB
10	5	P04264	K.NMQDMVEDYR.N	Y	23.15	1299.52	10	-1.3	650.768	2	38.29	90943	1	8672	JN_HC_e053 1_1.raw	1	1	258	267			PEAKS DB
10	5	P04264	R.GENALKDAK.N	Y	23.12	944.493	9	-1.1	473.253	2	23.13	92311	1	4943	JN_HC_e053 1_1.raw	1	1	433	441			PEAKS DB
10	5	P04264	K.IEISELNR.V	N	22.87	972.524	8	-0.7	487.269	2	35.99	392400	1	8099	JN_HC_e053 1_1.raw	1	1	396	403			PEAKS DB
10	5	P04264	R.NKYEDEINKR.T	N	22.64	1307.65	10	-1.1	436.889	3	26.54	3511700	1	5756	JN_HC_e053 1_1.raw	1	1	268	277			PEAKS DB
10	5	P04264	K.NM(+15.99)QDM(+15.99)VEDYR.N	Y	22.15	1331.51	10	0.1	666.763	2	29.7	140480	1	6548	JN_HC_e053 1_1.raw	1	1	258	267	Oxidation (M)	M2:Oxidation (M):1000.00;M5:Oxidation (M):1000.00	PEAKS DB
10	5	P04264	R.SGGGFSSGSAGIINYQRR.T	Y	22.1	1812.89	18	-0.6	605.303	3	34.6	262880	1	7767	JN_HC_e053 1_1.raw	1	1	13	30			PEAKS DB
10	5	P04264	R.SLDLDSIIAEVKAQYEDIAQKSKAEAESLYQ(+.98)SKYEELQITAGR.H	Y	20.13	4831.43	43	1.8	806.247	6	52.62	138360	1	12070	JN_HC_e053 1_1.raw	1	1	344	386	Deamidation (NQ)	Q31:Deamidation (NQ):0.00	PEAKS DB
10	5	P04264	K.NMQDM(+15.99)VEDYR.N	Y	18.95	1315.52	10	-0.7	658.765	2	34.05	34446	1	7639	JN_HC_e053 1_1.raw	1	1	258	267	Oxidation (M)	M5:Oxidation (M):47.36	PEAKS DB
10	5	P04264	R.SEIDNVKK.Q	Y	17.46	931.497	8	-2.4	466.755	2	24.51	96034	1	5275	JN_HC_e053 1_1.raw	1	1	410	417			PEAKS DB
10	5	P04264	K.SISISVAR.G	Y	16.1	831.481	8	1.1	416.748	2	34.55	1667200	1	7744	JN_HC_e053 1_1.raw	1	1	75	82			PEAKS DB
6	9	P78385	R.ILQSHISDTSVVVK.L	Y	39.73	1524.85	14	-0.6	763.432	2	34.01	3358300	1	7616	JN_HC_e053 1_1.raw	2	2	254	267			PEAKS DB
6	9	P78385	R.LASELNHVQEVLEGYK.K	N	39.4	1827.94	16	-0.1	914.976	2	42.22	0	1	9624	JN_HC_e053 1_1.raw	0	0	181	196			PEAKS DB
6	9	P78385	R.LASELNHVQEVLEGYKK.K	N	38.93	1956.03	17	-0.3	979.023	2	39.48	14567000	1	8960	JN_HC_e053 1_1.raw	3	3	181	197			PEAKS DB
6	9	P78385	K.LEAAVAQSEQQGEAALSDAR.C	N	37.84	2042.99	20	-1.4	1022.5	2	37.73	12654000	1	8509	JN_HC_e053 1_1.raw	2	2	351	370			PEAKS DB
6	9	P78385	R.LASELN(+.98)HVQEVLEGYK.K	N	34.21	1828.92	16	-2	610.646	3	40.27	38013	1	9159	JN_HC_e053 1_1.raw	1	1	181	196	Deamidation (NQ)	N6:Deamidation (NQ):47.09	PEAKS DB
6	9	P78385	R.GLTGGFGSHSVC(+57.02)GGFR.A	N	33.98	1594.73	16	-0.7	798.372	2	35.78	2176000	1	8039	JN_HC_e053 1_1.raw	2	2	45	60	Carbamidomethylation	C12:Carbamidomethylation:1000.00	PEAKS DB
6	9	P78385	R.KSDLEANVEALIQEIDFLR.R	N	32.9	2202.15	19	-0.8	735.058	3	55.55	1563500	1	12714	JN_HC_e053 1_1.raw	1	1	227	245			PEAKS DB
6	9	P78385	R.KSDLEANVEALIQEIDFLRR.L	N	32.11	2358.25	20	-0.4	590.571	4	52.33	5198700	1	11995	JN_HC_e053 1_1.raw	2	2	227	246			PEAKS DB
6	9	P78385	K.LGLDIEIATYR.R	N	31.69	1262.69	11	-0.9	632.35	2	45.8	0	1	10490	JN_HC_e053 1_1.raw	0	0	402	412			PEAKS DB
6	9	P78385	R.SRAEAESWYR.S	N	31.13	1253.58	10	-1.3	627.796	2	30.61	10873000	1	6769	JN_HC_e053 1_1.raw	2	2	294	303			PEAKS DB
6	9	P78385	K.SDLEANVEALIQEIDFLRR.L	N	30.84	2230.16	19	-1	744.393	3	55.01	699670	1	12594	JN_HC_e053 1_1.raw	1	1	228	246			PEAKS DB
6	9	P78385	R.LASELN(+.98)HVQEVLEGYKK.K	N	30.58	1957.02	17	-1	490.261	4	37.42	167400	1	8450	JN_HC_e053 1_1.raw	1	1	181	197	Deamidation (NQ)	N6:Deamidation (NQ):28.36	PEAKS DB
6	9	P78385	K.C(+57.02)QNSKLEAAVAQSEQQGEAALSDAR.C	N	30.36	2660.25	25	-3.5	887.753	3	40.19	192880	1	9144	JN_HC_e053 1_1.raw	1	1	346	370	Carbamidomethylation	C1:Carbamidomethylation:1000.00	PEAKS DB
6	9	P78385	K.LGLDIEIATYRR.L	N	29.26	1418.79	12	0.2	710.402	2	41.3	2970200	1	9405	JN_HC_e053 1_1.raw	2	2	402	413			PEAKS DB
6	9	P78385	R.EYQEVMNSK.L	N	27.67	1126.5	9	-0.1	564.255	2	29.74	8289900	1	6559	JN_HC_e053 1_1.raw	1	1	393	401			PEAKS DB
6	9	P78385	K.LAELEGALQK.A	N	27.38	1070.6	10	-0.4	536.306	2	36.55	10911000	1	8218	JN_HC_e053 1_1.raw	1	1	373	382			PEAKS DB
6	9	P78385	R.LTAEVENAK.C	N	27.26	973.508	9	-1	487.761	2	28.33	25051000	1	6270	JN_HC_e053 1_1.raw	2	2	337	345			PEAKS DB
6	9	P78385	R.EYQEVM(+15.99)NSK.L	N	27.16	1142.49	9	-1.2	572.252	2	25.47	5985800	1	5502	JN_HC_e053 1_1.raw	3	3	393	401	Oxidation (M)	M6:Oxidation (M):1000.00	PEAKS DB
6	9	P78385	R.EYQEVMN(+.98)SK.L	N	26.73	1127.48	9	-0.2	564.747	2	30.24	187460	1	6689	JN_HC_e053 1_1.raw	1	1	393	401	Deamidation (NQ)	N7:Deamidation (NQ):44.28	PEAKS DB
6	9	P78385	R.REAEC(+57.02)VEADSGR.L	N	26.63	1377.59	12	-1.3	460.205	3	24.66	70630	1	5319	JN_HC_e053 1_1.raw	1	1	169	180	Carbamidomethylation	C5:Carbamidomethylation:1000.00	PEAKS DB
6	9	P78385	K.YEEEVALR.A	N	25.92	1007.49	8	-0.5	504.753	2	33.55	461210	1	7502	JN_HC_e053 1_1.raw	1	1	199	206			PEAKS DB
6	9	P78385	R.EAEC(+57.02)VEADSGR.L	N	25.91	1221.49	11	0.3	611.754	2	26.26	0	1	5688	JN_HC_e053 1_1.raw	0	0	170	180	Carbamidomethylation	C4:Carbamidomethylation:1000.00	PEAKS DB
6	9	P78385	K.KYEEEVALR.A	N	25.65	1135.59	9	-0.7	568.801	2	30.43	4168700	1	6723	JN_HC_e053 1_1.raw	1	1	198	206			PEAKS DB
6	9	P78385	R.AEAESWYR.S	N	25.54	1010.45	8	1	506.231	2	33.92	4257700	1	7599	JN_HC_e053 1_1.raw	1	1	296	303			PEAKS DB
6	9	P78385	R.FAAFIDKVR.F	N	24.6	1065.6	9	-0.5	533.806	2	36.59	2527600	1	8239	JN_HC_e053 1_1.raw	1	1	122	130			PEAKS DB
6	9	P78385	R.TKEEINELNR.M	N	24.46	1244.64	10	-0.4	623.325	2	28.1	38822000	1	6152	JN_HC_e053 1_1.raw	2	2	323	332			PEAKS DB
6	9	P78385	R.RLLEGEEQR.L	N	24.45	1128.59	9	0.4	565.302	2	27.69	1780700	1	6030	JN_HC_e053 1_1.raw	1	1	413	421			PEAKS DB
6	9	P78385	K.KDVDC(+57.02)AYLR.K	N	24.11	1138.54	9	0	570.279	2	29.99	0	1	6627	JN_HC_e053 1_1.raw	0	0	218	226	Carbamidomethylation	C5:Carbamidomethylation:1000.00	PEAKS DB
6	9	P78385	R.FAAFIDK.V	N	24.09	810.428	7	-0.6	406.221	2	37.98	1760200	1	8585	JN_HC_e053 1_1.raw	1	1	122	128			PEAKS DB
6	9	P78385	R.RLYEEEIR.I	N	23.61	1106.57	8	-0.4	554.293	2	30.52	7613900	1	6745	JN_HC_e053 1_1.raw	1	1	246	253			PEAKS DB
6	9	P78385	R.RTKEEINELNR.M	N	23.34	1400.74	11	0.4	467.92	3	26.5	6660000	1	5739	JN_HC_e053 1_1.raw	1	1	322	332			PEAKS DB
6	9	P78385	K.EEINELNR.M	N	23.29	1015.49	8	-0.3	508.754	2	31.05	2119600	1	6873	JN_HC_e053 1_1.raw	1	1	325	332			PEAKS DB
6	9	P78385	K.LQFYQNR.E	N	23.2	967.487	7	-0.2	484.751	2	34.23	6698100	1	7659	JN_HC_e053 1_1.raw	1	1	143	149			PEAKS DB
6	9	P78385	R.LLEGEEQR.L	N	23.06	972.488	8	-0.1	487.251	2	28.96	18589000	1	6354	JN_HC_e053 1_1.raw	1	1	414	421			PEAKS DB
6	9	P78385	K.DVDC(+57.02)AYLR.K	N	22.99	1010.45	8	0	506.232	2	35.66	0	1	8019	JN_HC_e053 1_1.raw	0	0	219	226	Carbamidomethylation	C4:Carbamidomethylation:1000.00	PEAKS DB
6	9	P78385	R.C(+57.02)C(+57.02)ITAAPYR.G	N	21.86	1110.49	9	-0.5	556.255	2	32.42	169230	1	7244	JN_HC_e053 1_1.raw	1	1	30	38	Carbamidomethylation	C1:Carbamidomethylation:1000.00;C2:Carbamidomethylation:1000.00	PEAKS DB
6	9	P78385	R.LYEEEIR.I	N	21.13	950.471	7	-0.1	476.243	2	32.83	10659000	1	7354	JN_HC_e053 1_1.raw	1	1	247	253			PEAKS DB
6	9	P78385	R.DLNMDC(+57.02)IVAEIK.A	Y	21.1	1419.67	12	-0.3	710.844	2	48.03	70158	1	11032	JN_HC_e053 1_1.raw	1	1	273	284	Carbamidomethylation	C6:Carbamidomethylation:1000.00	PEAKS DB
6	9	P78385	R.LASELNHVQEVLEGYK(+315.10)K(+315.10)K(+219.04).Y	N	20.72	2933.36	18	-33.5	978.76	3	39.48	67689	1	8960	JN_HC_e053 1_1.raw	1	1	181	198	1xNEM lipoate; NO dihydrolipoate	K16:1xNEM lipoate:0.00;K17:1xNEM lipoate:0.00;K18:NO dihydrolipoate:0.00	PEAKS DB
6	9	P78385	K.KKYEEEVALR.A	N	20.53	1263.68	10	0	422.235	3	28.69	1041600	1	6294	JN_HC_e053 1_1.raw	1	1	197	206			PEAKS DB
6	9	P78385	R.LTAEVENAKC(+57.02)QNSK.L	N	20.52	1590.77	14	-2.7	531.261	3	26.13	0	1	5657	JN_HC_e053 1_1.raw	0	0	337	350	Carbamidomethylation	C10:Carbamidomethylation:1000.00	PEAKS DB
6	9	P78385	R.LASELNHVQEVLEGYK(+429.13)K(+219.04)K(+204.03).Y	N	19.94	2936.32	18	-27.3	979.754	3	39.32	276440	1	8960	JN_HC_e053 1_1.raw	1	1	181	198	NEMglutarylLipoate; NO dihydrolipoate; Oxylipoate	K16:NEMglutarylLipoate:0.00;K17:NO dihydrolipoate:0.00;K18:Oxylipoate:5.03	PEAKS DB
6	9	P78385	K.QDMAC(+57.02)LIR.E	N	18.89	1005.47	8	-0.4	503.744	2	37.35	354770	1	8414	JN_HC_e053 1_1.raw	1	1	385	392	Carbamidomethylation	C5:Carbamidomethylation:1000.00	PEAKS DB
6	9	P78385	K.AKQDMAC(+57.02)LIR.E	N	18.59	1204.61	10	0.6	402.543	3	32.69	265920	1	7301	JN_HC_e053 1_1.raw	1	1	383	392	Carbamidomethylation	C7:Carbamidomethylation:1000.00	PEAKS DB
6	9	P78385	R.FLEQQNK.L	N	17.72	905.461	7	-1.3	453.737	2	28.38	35638000	1	6206	JN_HC_e053 1_1.raw	1	1	131	137			PEAKS DB
6	9	P78385	R.FLEQQNKLLETK.L	N	17.39	1489.81	12	-0.7	497.612	3	35.16	208810	1	7893	JN_HC_e053 1_1.raw	1	1	131	142			PEAKS DB
6	9	P78385	R.RTKEEIN(+.98)ELNR.M	N	17.38	1401.72	11	-1.8	468.247	3	26.46	0	1	5739	JN_HC_e053 1_1.raw	0	0	322	332	Deamidation (NQ)	N7:Deamidation (NQ):38.16	PEAKS DB
6	9	P78385	R.EAECVEADSGR.L	N	16.99	1164.47	11	14	583.251	2	25.67	6262.9	1	5569	JN_HC_e053 1_1.raw	1	1	170	180			PEAKS DB
6	9	P78385	R.TKEEIN(+.98)ELNR.M	N	15.38	1245.62	10	-1	416.214	3	29.38	100310	1	6487	JN_HC_e053 1_1.raw	1	1	323	332	Deamidation (NQ)	N6:Deamidation (NQ):49.37	PEAKS DB
7	28	Q14533	R.LASELNHVQEVLEGYK.K	N	39.4	1827.94	16	-0.1	914.976	2	42.22	0	1	9624	JN_HC_e053 1_1.raw	0	0	176	191			PEAKS DB
7	28	Q14533	R.LASELNHVQEVLEGYKK.K	N	38.93	1956.03	17	-0.3	979.023	2	39.48	14567000	1	8960	JN_HC_e053 1_1.raw	3	3	176	192			PEAKS DB
7	28	Q14533	K.LEAAVAQSEQQGEAALSDAR.C	N	37.84	2042.99	20	-1.4	1022.5	2	37.73	12654000	1	8509	JN_HC_e053 1_1.raw	2	2	346	365			PEAKS DB
7	28	Q14533	R.LASELN(+.98)HVQEVLEGYK.K	N	34.21	1828.92	16	-2	610.646	3	40.27	38013	1	9159	JN_HC_e053 1_1.raw	1	1	176	191	Deamidation (NQ)	N6:Deamidation (NQ):47.09	PEAKS DB
7	28	Q14533	R.GLTGGFGSHSVC(+57.02)GGFR.A	N	33.98	1594.73	16	-0.7	798.372	2	35.78	2176000	1	8039	JN_HC_e053 1_1.raw	2	2	40	55	Carbamidomethylation	C12:Carbamidomethylation:1000.00	PEAKS DB
7	28	Q14533	R.KSDLEANVEALIQEIDFLR.R	N	32.9	2202.15	19	-0.8	735.058	3	55.55	1563500	1	12714	JN_HC_e053 1_1.raw	1	1	222	240			PEAKS DB
7	28	Q14533	R.KSDLEANVEALIQEIDFLRR.L	N	32.11	2358.25	20	-0.4	590.571	4	52.33	5198700	1	11995	JN_HC_e053 1_1.raw	2	2	222	241			PEAKS DB
7	28	Q14533	K.LGLDIEIATYR.R	N	31.69	1262.69	11	-0.9	632.35	2	45.8	0	1	10490	JN_HC_e053 1_1.raw	0	0	397	407			PEAKS DB
7	28	Q14533	R.SRAEAESWYR.S	N	31.13	1253.58	10	-1.3	627.796	2	30.61	10873000	1	6769	JN_HC_e053 1_1.raw	2	2	289	298			PEAKS DB
7	28	Q14533	K.SDLEANVEALIQEIDFLRR.L	N	30.84	2230.16	19	-1	744.393	3	55.01	699670	1	12594	JN_HC_e053 1_1.raw	1	1	223	241			PEAKS DB
7	28	Q14533	R.LASELN(+.98)HVQEVLEGYKK.K	N	30.58	1957.02	17	-1	490.261	4	37.42	167400	1	8450	JN_HC_e053 1_1.raw	1	1	176	192	Deamidation (NQ)	N6:Deamidation (NQ):28.36	PEAKS DB
7	28	Q14533	K.C(+57.02)QNSKLEAAVAQSEQQGEAALSDAR.C	N	30.36	2660.25	25	-3.5	887.753	3	40.19	192880	1	9144	JN_HC_e053 1_1.raw	1	1	341	365	Carbamidomethylation	C1:Carbamidomethylation:1000.00	PEAKS DB
7	28	Q14533	K.LGLDIEIATYRR.L	N	29.26	1418.79	12	0.2	710.402	2	41.3	2970200	1	9405	JN_HC_e053 1_1.raw	2	2	397	408			PEAKS DB
7	28	Q14533	K.AQYDDIVTR.S	N	28.79	1079.52	9	-0.9	540.769	2	34.05	10699000	1	7623	JN_HC_e053 1_1.raw	2	2	280	288			PEAKS DB
7	28	Q14533	R.DLNMDC(+57.02)IIAEIK.A	N	28.38	1433.69	12	-0.8	717.851	2	50.1	2665100	1	11490	JN_HC_e053 1_1.raw	1	1	268	279	Carbamidomethylation	C6:Carbamidomethylation:1000.00	PEAKS DB
7	28	Q14533	R.EYQEVMNSK.L	N	27.67	1126.5	9	-0.1	564.255	2	29.74	8289900	1	6559	JN_HC_e053 1_1.raw	1	1	388	396			PEAKS DB
7	28	Q14533	K.LAELEGALQK.A	N	27.38	1070.6	10	-0.4	536.306	2	36.55	10911000	1	8218	JN_HC_e053 1_1.raw	1	1	368	377			PEAKS DB
7	28	Q14533	R.LTAEVENAK.C	N	27.26	973.508	9	-1	487.761	2	28.33	25051000	1	6270	JN_HC_e053 1_1.raw	2	2	332	340			PEAKS DB
7	28	Q14533	R.EYQEVM(+15.99)NSK.L	N	27.16	1142.49	9	-1.2	572.252	2	25.47	5985800	1	5502	JN_HC_e053 1_1.raw	3	3	388	396	Oxidation (M)	M6:Oxidation (M):1000.00	PEAKS DB
7	28	Q14533	R.EYQEVMN(+.98)SK.L	N	26.73	1127.48	9	-0.2	564.747	2	30.24	187460	1	6689	JN_HC_e053 1_1.raw	1	1	388	396	Deamidation (NQ)	N7:Deamidation (NQ):44.28	PEAKS DB
7	28	Q14533	R.REAEC(+57.02)VEADSGR.L	N	26.63	1377.59	12	-1.3	460.205	3	24.66	70630	1	5319	JN_HC_e053 1_1.raw	1	1	164	175	Carbamidomethylation	C5:Carbamidomethylation:1000.00	PEAKS DB
7	28	Q14533	R.EAEC(+57.02)VEADSGR.L	N	25.91	1221.49	11	0.3	611.754	2	26.26	0	1	5688	JN_HC_e053 1_1.raw	0	0	165	175	Carbamidomethylation	C4:Carbamidomethylation:1000.00	PEAKS DB
7	28	Q14533	R.AEAESWYR.S	N	25.54	1010.45	8	1	506.231	2	33.92	4257700	1	7599	JN_HC_e053 1_1.raw	1	1	291	298			PEAKS DB
7	28	Q14533	K.KKYEEEVSLR.A	N	25.42	1279.68	10	-0.9	427.566	3	28.55	1841000	1	6254	JN_HC_e053 1_1.raw	1	1	192	201			PEAKS DB
7	28	Q14533	R.FAAFIDKVR.F	N	24.6	1065.6	9	-0.5	533.806	2	36.59	2527600	1	8239	JN_HC_e053 1_1.raw	1	1	117	125			PEAKS DB
7	28	Q14533	R.TKEEINELNR.M	N	24.46	1244.64	10	-0.4	623.325	2	28.1	38822000	1	6152	JN_HC_e053 1_1.raw	2	2	318	327			PEAKS DB
7	28	Q14533	R.RLLEGEEQR.L	N	24.45	1128.59	9	0.4	565.302	2	27.69	1780700	1	6030	JN_HC_e053 1_1.raw	1	1	408	416			PEAKS DB
7	28	Q14533	K.KDVDC(+57.02)AYLR.K	N	24.11	1138.54	9	0	570.279	2	29.99	0	1	6627	JN_HC_e053 1_1.raw	0	0	213	221	Carbamidomethylation	C5:Carbamidomethylation:1000.00	PEAKS DB
7	28	Q14533	R.FAAFIDK.V	N	24.09	810.428	7	-0.6	406.221	2	37.98	1760200	1	8585	JN_HC_e053 1_1.raw	1	1	117	123			PEAKS DB
7	28	Q14533	K.YEEEVSLR.A	N	23.66	1023.49	8	-0.1	512.751	2	33.37	364000	1	7468	JN_HC_e053 1_1.raw	1	1	194	201			PEAKS DB
7	28	Q14533	K.KYEEEVSLR.A	N	23.57	1151.58	9	-0.2	576.798	2	30.28	8221000	1	6690	JN_HC_e053 1_1.raw	1	1	193	201			PEAKS DB
7	28	Q14533	R.RTKEEINELNR.M	N	23.34	1400.74	11	0.4	467.92	3	26.5	6660000	1	5739	JN_HC_e053 1_1.raw	1	1	317	327			PEAKS DB
7	28	Q14533	K.EEINELNR.M	N	23.29	1015.49	8	-0.3	508.754	2	31.05	2119600	1	6873	JN_HC_e053 1_1.raw	1	1	320	327			PEAKS DB
7	28	Q14533	K.LQFYQNR.E	N	23.2	967.487	7	-0.2	484.751	2	34.23	6698100	1	7659	JN_HC_e053 1_1.raw	1	1	138	144			PEAKS DB
7	28	Q14533	R.LLEGEEQR.L	N	23.06	972.488	8	-0.1	487.251	2	28.96	18589000	1	6354	JN_HC_e053 1_1.raw	1	1	409	416			PEAKS DB
7	28	Q14533	K.DVDC(+57.02)AYLR.K	N	22.99	1010.45	8	0	506.232	2	35.66	0	1	8019	JN_HC_e053 1_1.raw	0	0	214	221	Carbamidomethylation	C4:Carbamidomethylation:1000.00	PEAKS DB
7	28	Q14533	M.TC(+57.02)GSGFGGR.A	Y	21.97	897.376	9	-0.8	449.695	2	26.54	595890	1	5759	JN_HC_e053 1_1.raw	1	1	2	10	Carbamidomethylation	C2:Carbamidomethylation:1000.00	PEAKS DB
7	28	Q14533	R.C(+57.02)C(+57.02)ITAAPYR.G	N	21.86	1110.49	9	-0.5	556.255	2	32.42	169230	1	7244	JN_HC_e053 1_1.raw	1	1	25	33	Carbamidomethylation	C1:Carbamidomethylation:1000.00;C2:Carbamidomethylation:1000.00	PEAKS DB
7	28	Q14533	R.LASELNHVQEVLEGYK(+315.10)K(+315.10)K(+219.04).Y	N	20.72	2933.36	18	-33.5	978.76	3	39.48	67689	1	8960	JN_HC_e053 1_1.raw	1	1	176	193	1xNEM lipoate; NO dihydrolipoate	K16:1xNEM lipoate:0.00;K17:1xNEM lipoate:0.00;K18:NO dihydrolipoate:0.00	PEAKS DB
7	28	Q14533	R.LTAEVENAKC(+57.02)QNSK.L	N	20.52	1590.77	14	-2.7	531.261	3	26.13	0	1	5657	JN_HC_e053 1_1.raw	0	0	332	345	Carbamidomethylation	C10:Carbamidomethylation:1000.00	PEAKS DB
7	28	Q14533	R.LASELNHVQEVLEGYK(+429.13)K(+219.04)K(+204.03).Y	N	19.94	2936.32	18	-27.3	979.754	3	39.32	276440	1	8960	JN_HC_e053 1_1.raw	1	1	176	193	NEMglutarylLipoate; NO dihydrolipoate; Oxylipoate	K16:NEMglutarylLipoate:0.00;K17:NO dihydrolipoate:0.00;K18:Oxylipoate:5.03	PEAKS DB
7	28	Q14533	K.QDMAC(+57.02)LIR.E	N	18.89	1005.47	8	-0.4	503.744	2	37.35	354770	1	8414	JN_HC_e053 1_1.raw	1	1	380	387	Carbamidomethylation	C5:Carbamidomethylation:1000.00	PEAKS DB
7	28	Q14533	K.AKQDMAC(+57.02)LIR.E	N	18.59	1204.61	10	0.6	402.543	3	32.69	265920	1	7301	JN_HC_e053 1_1.raw	1	1	378	387	Carbamidomethylation	C7:Carbamidomethylation:1000.00	PEAKS DB
7	28	Q14533	R.FLEQQNK.L	N	17.72	905.461	7	-1.3	453.737	2	28.38	35638000	1	6206	JN_HC_e053 1_1.raw	1	1	126	132			PEAKS DB
7	28	Q14533	R.FLEQQNKLLETK.L	N	17.39	1489.81	12	-0.7	497.612	3	35.16	208810	1	7893	JN_HC_e053 1_1.raw	1	1	126	137			PEAKS DB
7	28	Q14533	R.RTKEEIN(+.98)ELNR.M	N	17.38	1401.72	11	-1.8	468.247	3	26.46	0	1	5739	JN_HC_e053 1_1.raw	0	0	317	327	Deamidation (NQ)	N7:Deamidation (NQ):38.16	PEAKS DB
7	28	Q14533	R.EAECVEADSGR.L	N	16.99	1164.47	11	14	583.251	2	25.67	6262.9	1	5569	JN_HC_e053 1_1.raw	1	1	165	175			PEAKS DB
7	28	Q14533	R.TKEEIN(+.98)ELNR.M	N	15.38	1245.62	10	-1	416.214	3	29.38	100310	1	6487	JN_HC_e053 1_1.raw	1	1	318	327	Deamidation (NQ)	N6:Deamidation (NQ):49.37	PEAKS DB
8	10	Q15323	K.QVVSSSEQLQSYQAEIIELR.R	N	38.44	2306.18	20	0.3	1154.1	2	44.91	8388500	1	10273	JN_HC_e053 1_1.raw	2	2	257	276			PEAKS DB
8	10	Q15323	R.TVNALEIELQAQHNLR.D	N	36.68	1847.99	16	-1	924.999	2	40.33	28002000	1	9166	JN_HC_e053 1_1.raw	2	2	278	293			PEAKS DB
8	10	Q15323	R.YSSQLSQVQSLITNVESQLAEIR.S	N	36.61	2592.34	23	-1.7	1297.17	2	56.02	265230	1	12825	JN_HC_e053 1_1.raw	1	1	307	329			PEAKS DB
8	10	Q15323	K.SDLEAQVESLKEELLC(+57.02)LK.S	N	34.75	2103.08	18	0.1	702.033	3	50.25	727020	1	11525	JN_HC_e053 1_1.raw	2	2	174	191	Carbamidomethylation	C16:Carbamidomethylation:1000.00	PEAKS DB
8	10	Q15323	R.TVNALEIELQAQHNLRDSLENTLTESEAR.Y	N	34.4	3293.65	29	0.7	824.42	4	46.5	2635800	1	10646	JN_HC_e053 1_1.raw	2	2	278	306			PEAKS DB
8	10	Q15323	R.SQQQEPLLC(+57.02)PSYQSYFK.T	N	33.88	2101.98	17	-0.8	1052	2	43.41	3026100	1	9911	JN_HC_e053 1_1.raw	2	2	92	108	Carbamidomethylation	C9:Carbamidomethylation:1000.00	PEAKS DB
8	10	Q15323	R.RTVNALEIELQAQHNLRDSLENTLTESEAR.Y	N	33.59	3449.75	30	-3.3	863.442	4	44.31	395960	1	10147	JN_HC_e053 1_1.raw	2	2	277	306			PEAKS DB
8	10	Q15323	R.LNVEVDAAPTVDLNR.V	Y	33.58	1624.84	15	-1.4	813.427	2	41.07	5319000	1	9331	JN_HC_e053 1_1.raw	2	2	209	223			PEAKS DB
8	10	Q15323	R.SQYEALVETNR.R	N	33.44	1308.63	11	0.5	655.323	2	34.87	822640	1	7833	JN_HC_e053 1_1.raw	1	1	230	240			PEAKS DB
8	10	Q15323	R.RTVNALEIELQAQHNLR.D	N	32.78	2004.09	17	-2.6	669.034	3	37.34	4876000	1	8416	JN_HC_e053 1_1.raw	1	1	277	293			PEAKS DB
8	10	Q15323	R.EVEQWFTTQTEELNK.Q	Y	32.64	1880.88	15	-0.3	941.447	2	43.28	9532900	1	9880	JN_HC_e053 1_1.raw	2	2	242	256			PEAKS DB
8	10	Q15323	R.SQYEALVETNRR.E	N	31.87	1464.73	12	-1.3	733.372	2	31.78	4535600	1	7055	JN_HC_e053 1_1.raw	1	1	230	241			PEAKS DB
8	10	Q15323	R.ARLEC(+57.02)EINTYR.S	N	31.37	1423.69	11	-1	712.85	2	32.42	2754400	1	7227	JN_HC_e053 1_1.raw	2	2	347	357	Carbamidomethylation	C5:Carbamidomethylation:1000.00	PEAKS DB
8	10	Q15323	K.QVVSSSEQLQSYQAEIIELRR.T	N	30.61	2462.28	21	-1.3	821.765	3	41.48	3769200	1	9448	JN_HC_e053 1_1.raw	1	1	257	277			PEAKS DB
8	10	Q15323	R.DSLENTLTESEAR.Y	N	30.16	1463.67	13	-0.3	732.844	2	38.46	4405500	1	8701	JN_HC_e053 1_1.raw	1	1	294	306			PEAKS DB
8	10	Q15323	R.LVVQIDNAKLAADDFR.T	N	30.06	1786.96	16	0.8	596.66	3	40.83	118370	1	9288	JN_HC_e053 1_1.raw	1	1	127	142			PEAKS DB
8	10	Q15323	R.QNQEYQVLLDVR.A	N	29.96	1503.77	12	-1	502.263	3	42.26	7332200	1	9639	JN_HC_e053 1_1.raw	2	2	335	346			PEAKS DB
8	10	Q15323	K.SDLEAQVESLK.E	N	29.78	1217.61	11	0	609.814	2	38.86	1718400	1	8800	JN_HC_e053 1_1.raw	1	1	174	184			PEAKS DB
8	10	Q15323	R.C(+57.02)QLGDRLNVEVDAAPTVDLNR.V	Y	29.68	2354.16	21	-0.5	785.729	3	40.74	195510	1	9276	JN_HC_e053 1_1.raw	1	1	203	223	Carbamidomethylation	C1:Carbamidomethylation:1000.00	PEAKS DB
8	10	Q15323	R.LEC(+57.02)EINTYR.S	N	28.36	1196.55	9	-0.9	599.282	2	33.14	3390500	1	7401	JN_HC_e053 1_1.raw	1	1	349	357	Carbamidomethylation	C3:Carbamidomethylation:1000.00	PEAKS DB
8	10	Q15323	R.LVVQIDNAK.L	N	28.03	998.576	9	-0.1	500.295	2	34.83	8935600	1	7810	JN_HC_e053 1_1.raw	1	1	127	135			PEAKS DB
8	10	Q15323	R.ILDELTLC(+57.02)K.S	N	27.05	1103.59	9	-0.4	552.802	2	41.21	1278300	1	9373	JN_HC_e053 1_1.raw	1	1	165	173	Carbamidomethylation	C8:Carbamidomethylation:1000.00	PEAKS DB
8	10	Q15323	K.SNHEQEVNTLR.C	Y	25.94	1325.63	11	-0.9	442.884	3	26.34	10363000	1	5700	JN_HC_e053 1_1.raw	2	2	192	202			PEAKS DB
8	10	Q15323	R.TKYQTELSLR.Q	Y	25.82	1237.67	10	-1.1	619.84	2	32.34	5319800	1	7203	JN_HC_e053 1_1.raw	2	2	143	152			PEAKS DB
8	10	Q15323	R.QN(+.98)QEYQVLLDVR.A	N	25.67	1504.75	12	-3	753.381	2	44.38	63924	1	10153	JN_HC_e053 1_1.raw	1	1	335	346	Deamidation (NQ)	N2:Deamidation (NQ):11.06	PEAKS DB
8	10	Q15323	R.DNAELENLIR.E	N	25.51	1185.6	10	-1.2	593.806	2	43.1	6729200	1	9836	JN_HC_e053 1_1.raw	1	1	80	89			PEAKS DB
8	10	Q15323	R.QLERDNAELENLIR.E	N	25.26	1711.89	14	-0.6	571.635	3	38.95	2263300	1	8833	JN_HC_e053 1_1.raw	2	2	76	89			PEAKS DB
8	10	Q15323	R.QLVESDINGLRR.I	N	24.89	1398.76	12	0.1	467.26	3	34.01	1429200	1	7613	JN_HC_e053 1_1.raw	1	1	153	164			PEAKS DB
8	10	Q15323	K.ETMQFLN(+.98)DR.L	N	24.59	1153.51	9	-1.2	577.76	2	39.3	379410	1	8924	JN_HC_e053 1_1.raw	1	1	58	66	Deamidation (NQ)	N7:Deamidation (NQ):47.09	PEAKS DB
8	10	Q15323	K.ETMQFLNDR.L	N	24.48	1152.52	9	0.5	577.269	2	38.15	4603100	1	8615	JN_HC_e053 1_1.raw	1	1	58	66			PEAKS DB
8	10	Q15323	K.LAADDFR.T	N	24.23	806.392	7	-0.8	404.203	2	33.47	106250	1	7492	JN_HC_e053 1_1.raw	1	1	136	142			PEAKS DB
8	10	Q15323	K.ETM(+15.99)QFLNDR.L	N	24.06	1168.52	9	-0.8	585.266	2	33.73	1965100	1	7531	JN_HC_e053 1_1.raw	1	1	58	66	Oxidation (M)	M3:Oxidation (M):1000.00	PEAKS DB
8	10	Q15323	R.QLVESDIN(+.98)GLRR.I	N	23.76	1399.74	12	0.1	467.588	3	33.78	820220	1	7568	JN_HC_e053 1_1.raw	1	1	153	164	Deamidation (NQ)	N8:Deamidation (NQ):67.12	PEAKS DB
8	10	Q15323	K.TIEELQQK.I	N	23.7	987.524	8	-0.9	494.769	2	30.2	21552000	1	6668	JN_HC_e053 1_1.raw	1	1	109	116			PEAKS DB
8	10	Q15323	K.EELLC(+57.02)LK.S	N	22.27	903.473	7	-0.6	452.744	2	38.24	146760	1	8650	JN_HC_e053 1_1.raw	1	1	185	191	Carbamidomethylation	C5:Carbamidomethylation:1000.00	PEAKS DB
8	10	Q15323	R.LASYLEK.V	N	22.18	822.449	7	-1	412.231	2	32.34	17702000	1	7202	JN_HC_e053 1_1.raw	1	1	67	73			PEAKS DB
8	10	Q15323	R.RTVN(+.98)ALEIELQAQHNLR.D	N	21.75	2005.07	17	5	669.367	3	38.25	65635	1	8652	JN_HC_e053 1_1.raw	1	1	277	293	Deamidation (NQ)	N4:Deamidation (NQ):19.74	PEAKS DB
8	10	Q15323	R.TVNALEIELQ(+.98)AQHNLR.D	N	20.32	1848.97	16	1.9	617.332	3	41.39	432630	1	9389	JN_HC_e053 1_1.raw	1	1	278	293	Deamidation (NQ)	Q10:Deamidation (NQ):26.31	PEAKS DB
8	10	Q15323	R.SQ(+.98)YEALVETNR.R	N	19.84	1309.62	11	-0.2	655.815	2	36.02	0	1	8112	JN_HC_e053 1_1.raw	0	0	230	240	Deamidation (NQ)	Q2:Deamidation (NQ):63.64	PEAKS DB
12	14	P19474	R.TC(+57.02)AVHITLDPDTANPWLILSEDR.R	Y	38.49	2636.29	23	-1.1	879.77	3	48.79	457500	1	11188	JN_HC_e053 1_1.raw	1	1	284	306	Carbamidomethylation	C2:Carbamidomethylation:1000.00	PEAKS DB
12	14	P19474	R.DHAMVPLEEAAQEYQEK.L	Y	37.48	1986.9	17	-1.2	663.306	3	39.99	808200	1	9073	JN_HC_e053 1_1.raw	1	1	122	138			PEAKS DB
12	14	P19474	K.LAQQSQALQELISELDR.R	Y	36.26	1941.02	17	-2.8	971.513	2	50.73	2031100	1	11635	JN_HC_e053 1_1.raw	2	2	218	234			PEAKS DB
12	14	P19474	R.FDSYPMVLGAQHFHSGK.H	Y	35.62	1919.9	17	-1	480.981	4	37.81	1253000	1	8542	JN_HC_e053 1_1.raw	2	2	325	341			PEAKS DB
12	14	P19474	R.DHAM(+15.99)VPLEEAAQEYQEK.L	Y	34.25	2002.89	17	-2	1002.45	2	37.38	2963600	1	8431	JN_HC_e053 1_1.raw	2	2	122	138	Oxidation (M)	M4:Oxidation (M):1000.00	PEAKS DB
12	14	P19474	R.TC(+57.02)AVHITLDPDTANPWLILSEDRR.Q	Y	34.07	2792.39	24	0.8	699.106	4	45.94	3682000	1	10515	JN_HC_e053 1_1.raw	2	2	284	307	Carbamidomethylation	C2:Carbamidomethylation:1000.00	PEAKS DB
12	14	P19474	R.FDSYPM(+15.99)VLGAQHFHSGK.H	Y	33.93	1935.89	17	-2.4	646.304	3	35.8	69175	1	8051	JN_HC_e053 1_1.raw	1	1	325	341	Oxidation (M)	M6:Oxidation (M):1000.00	PEAKS DB
12	14	P19474	R.SESWNLKDLDITSPELR.S	Y	33.67	2002	17	-2.2	668.339	3	44.1	650300	1	10085	JN_HC_e053 1_1.raw	1	1	254	270			PEAKS DB
12	14	P19474	K.HYWEVDVTGK.E	Y	33.02	1232.58	10	-1.3	617.298	2	35.99	1088600	1	8096	JN_HC_e053 1_1.raw	1	1	342	351			PEAKS DB
12	14	P19474	K.SGFWTIWLWNK.Q	Y	31.75	1436.72	11	-0.8	719.369	2	53.76	1733700	1	12309	JN_HC_e053 1_1.raw	1	1	375	385			PEAKS DB
12	14	P19474	K.LAQQSQALQELISELDRR.C	Y	30.64	2097.12	18	0	700.047	3	47.21	9686100	1	10814	JN_HC_e053 1_1.raw	1	1	218	235			PEAKS DB
12	14	P19474	R.IHAEFVQQK.N	Y	30.44	1098.58	9	0.4	550.299	2	29.27	0	1	6448	JN_HC_e053 1_1.raw	0	0	178	186			PEAKS DB
12	14	P19474	R.RKQELAEKLEVEIAIK.R	Y	29.39	1896.1	16	-1.4	475.033	4	37.55	0	1	8478	JN_HC_e053 1_1.raw	0	0	148	163			PEAKS DB
12	14	P19474	R.KQELAEKLEVEIAIKR.A	Y	29.19	1896.1	16	0.4	475.034	4	36.4	238240	1	8202	JN_HC_e053 1_1.raw	1	1	149	164			PEAKS DB
12	14	P19474	K.NTAPLTLC(+57.02)PLNIGSQGSTDY	Y	28.78	2121	20	-0.9	1061.51	2	49.67	2861800	1	11380	JN_HC_e053 1_1.raw	1	1	456	475	Carbamidomethylation	C8:Carbamidomethylation:1000.00	PEAKS DB
12	14	P19474	R.QLANMVNNLK.E	Y	28.72	1143.61	10	0.8	572.811	2	36.87	732510	1	8305	JN_HC_e053 1_1.raw	1	1	68	77			PEAKS DB
12	14	P19474	R.LGDTQQSIPGNEER.F	Y	28.61	1542.73	14	-1.4	772.37	2	31.32	0	1	6954	JN_HC_e053 1_1.raw	0	0	311	324			PEAKS DB
12	14	P19474	K.ALC(+57.02)WVC(+57.02)AQSR.K	Y	28.43	1249.57	10	-0.2	625.792	2	37.93	1513300	1	8575	JN_HC_e053 1_1.raw	1	1	109	118	Carbamidomethylation	C3:Carbamidomethylation:1000.00;C6:Carbamidomethylation:1000.00	PEAKS DB
12	14	P19474	R.KGHFLLSSK.S	Y	27.61	1015.58	9	0	508.798	2	29.74	90844	1	6572	JN_HC_e053 1_1.raw	1	1	366	374			PEAKS DB
12	14	P19474	K.EAWDLGVC(+57.02)R.D	Y	27.43	1104.5	9	-1.5	553.258	2	40.24	2103600	1	9141	JN_HC_e053 1_1.raw	1	1	352	360	Carbamidomethylation	C8:Carbamidomethylation:1000.00	PEAKS DB
12	14	P19474	R.QLQELEKDEREQLR.I	Y	27.33	1812.93	14	-2	454.24	4	31.55	3476400	1	7004	JN_HC_e053 1_1.raw	2	2	196	209			PEAKS DB
12	14	P19474	K.DLDITSPELR.S	Y	27.13	1157.59	10	0.8	579.804	2	41.43	3949700	1	9426	JN_HC_e053 1_1.raw	1	1	261	270			PEAKS DB
12	14	P19474	R.LHLFC(+57.02)EKDGK.A	Y	26.73	1245.62	10	-2	416.212	3	31.09	690730	1	6900	JN_HC_e053 1_1.raw	2	2	99	108	Carbamidomethylation	C5:Carbamidomethylation:1000.00	PEAKS DB
12	14	P19474	K.GHFLLSSK.S	Y	26.03	887.486	8	0	444.75	2	31.9	1747700	1	7103	JN_HC_e053 1_1.raw	1	1	367	374			PEAKS DB
12	14	P19474	R.QLQELEKDER.E	Y	25.5	1286.65	10	-1.4	644.33	2	28.6	8041800	1	6272	JN_HC_e053 1_1.raw	2	2	196	205			PEAKS DB
12	14	P19474	R.KQELAEKLEVEIAIK.R	Y	24.61	1740	15	-1	581.008	3	38.6	720790	1	8745	JN_HC_e053 1_1.raw	1	1	149	163			PEAKS DB
12	14	P19474	K.GGGSVC(+57.02)PVC(+57.02)R.Q	Y	24.43	1047.46	10	-0.6	524.736	2	27.51	1774500	1	5997	JN_HC_e053 1_1.raw	1	1	46	55	Carbamidomethylation	C6:Carbamidomethylation:1000.00;C9:Carbamidomethylation:1000.00	PEAKS DB
12	14	P19474	K.LEVEIAIK.R	Y	24.41	913.548	8	-2.4	457.78	2	40.15	148180	1	9121	JN_HC_e053 1_1.raw	1	1	156	163			PEAKS DB
12	14	P19474	R.FDSYPMVLGAQ(+.98)HFHSGK.H	Y	24.37	1920.88	17	8.1	641.307	3	37.81	0	1	8544	JN_HC_e053 1_1.raw	0	0	325	341	Deamidation (NQ)	Q11:Deamidation (NQ):1000.00	PEAKS DB
12	14	P19474	R.SVC(+57.02)HVPGLK.K	Y	24.23	995.522	9	-0.3	498.768	2	30.11	309300	1	6628	JN_HC_e053 1_1.raw	1	1	271	279	Carbamidomethylation	C3:Carbamidomethylation:1000.00	PEAKS DB
12	14	P19474	R.QLANM(+15.99)VNNLK.E	Y	24.07	1159.6	10	-1.2	580.808	2	31.39	0	1	6971	JN_HC_e053 1_1.raw	0	0	68	77	Oxidation (M)	M5:Oxidation (M):1000.00	PEAKS DB
12	14	P19474	R.QLAN(+.98)M(+15.99)VNNLK.E	Y	23.44	1160.59	10	15.2	581.309	2	31.4	198830	1	6971	JN_HC_e053 1_1.raw	1	1	68	77	Deamidation (NQ); Oxidation (M)	N4:Deamidation (NQ):12.66;M5:Oxidation (M):1000.00	PEAKS DB
12	14	P19474	K.LQVALGELR.R	Y	23.04	997.592	9	-0.9	499.803	2	40.29	5422200	1	9163	JN_HC_e053 1_1.raw	1	1	139	147			PEAKS DB
12	14	P19474	R.QLANM(+15.99)VN(+.98)NLK.E	Y	23.01	1160.59	10	-1.4	581.299	2	31.31	83845	1	6960	JN_HC_e053 1_1.raw	1	1	68	77	Oxidation (M); Deamidation (NQ)	M5:Oxidation (M):1000.00;N7:Deamidation (NQ):14.02	PEAKS DB
12	14	P19474	R.LGDTQQSIPGN(+.98)EERFDSYPM(+15.99)VLGAQHFHSGK.H	Y	21.42	3461.59	31	5	693.33	5	37.89	306850	1	8581	JN_HC_e053 1_1.raw	1	1	311	341	Deamidation (NQ); Oxidation (M)	N11:Deamidation (NQ):10.65;M20:Oxidation (M):1000.00	PEAKS DB
12	14	P19474	R.LHLFC(+57.02)EK.D	Y	21.15	945.474	7	0.6	473.745	2	33.78	268710	1	7558	JN_HC_e053 1_1.raw	1	1	99	105	Carbamidomethylation	C5:Carbamidomethylation:1000.00	PEAKS DB
12	14	P19474	R.SESWNLK.D	Y	21.14	862.418	7	0.5	432.217	2	33.77	2116300	1	7549	JN_HC_e053 1_1.raw	1	1	254	260			PEAKS DB
12	14	P19474	R.LGDTQQSIPGN(+.98)EER.F	Y	20.49	1543.71	14	2.6	772.865	2	32.56	43431	1	7273	JN_HC_e053 1_1.raw	1	1	311	324	Deamidation (NQ)	N11:Deamidation (NQ):36.87	PEAKS DB
12	14	P19474	K.EISQEAR.E	Y	19.1	831.409	7	-1.4	416.711	2	24.03	865080	1	5162	JN_HC_e053 1_1.raw	1	1	78	84			PEAKS DB
12	14	P19474	R.SVCHVP(+114.03)GLK.K	Y	17.89	1052.53	9	-33.1	527.256	2	32.16	93562	1	7145	JN_HC_e053 1_1.raw	1	1	271	279	glutarylatyion	P6:glutarylatyion:14.04	PEAKS DB
12	14	P19474	K.LQ(+.98)VALGELR.R	Y	17.07	998.576	9	-87.2	500.252	2	40.47	352060	1	9150	JN_HC_e053 1_1.raw	1	1	139	147	Deamidation (NQ)	Q2:Deamidation (NQ):1000.00	PEAKS DB
9	11	Q14525	K.QVVSSSEQLQSYQAEIIELR.R	N	38.44	2306.18	20	0.3	1154.1	2	44.91	8388500	1	10273	JN_HC_e053 1_1.raw	2	2	257	276			PEAKS DB
9	11	Q14525	R.LNVEVDAAPAVDLNQVLNETR.N	Y	36.99	2279.18	21	-0.4	1140.59	2	48.17	3202800	1	11045	JN_HC_e053 1_1.raw	2	2	209	229			PEAKS DB
9	11	Q14525	R.TVNALEIELQAQHNLR.Y	N	36.68	1847.99	16	-1	924.999	2	40.33	28002000	1	9166	JN_HC_e053 1_1.raw	2	2	278	293			PEAKS DB
9	11	Q14525	R.YSSQLSQVQSLITNVESQLAEIR.S	N	36.61	2592.34	23	-1.7	1297.17	2	56.02	265230	1	12825	JN_HC_e053 1_1.raw	1	1	307	329			PEAKS DB
9	11	Q14525	R.SDLEAQMESLKEELLSLK.Q	Y	36.1	2062.05	18	-0.7	1032.03	2	51.06	5021800	1	11712	JN_HC_e053 1_1.raw	2	2	174	191			PEAKS DB
9	11	Q14525	R.SQQQEPLLC(+57.02)PSYQSYFK.T	N	33.88	2101.98	17	-0.8	1052	2	43.41	3026100	1	9911	JN_HC_e053 1_1.raw	2	2	92	108	Carbamidomethylation	C9:Carbamidomethylation:1000.00	PEAKS DB
9	11	Q14525	R.RTVNALEIELQAQHNLR.Y	N	32.78	2004.09	17	-2.6	669.034	3	37.34	4876000	1	8416	JN_HC_e053 1_1.raw	1	1	277	293			PEAKS DB
9	11	Q14525	R.EVEQWFATQTEELNK.Q	N	31.95	1850.87	15	-0.1	926.442	2	43.59	7700700	1	9962	JN_HC_e053 1_1.raw	2	2	242	256			PEAKS DB
9	11	Q14525	R.ARLEC(+57.02)EINTYR.S	N	31.37	1423.69	11	-1	712.85	2	32.42	2754400	1	7227	JN_HC_e053 1_1.raw	2	2	347	357	Carbamidomethylation	C5:Carbamidomethylation:1000.00	PEAKS DB
9	11	Q14525	R.YSLENTLTESEAR.Y	Y	31.02	1511.71	13	-0.5	756.862	2	38.6	7090200	1	8734	JN_HC_e053 1_1.raw	1	1	294	306			PEAKS DB
9	11	Q14525	K.QVVSSSEQLQSYQAEIIELRR.T	N	30.61	2462.28	21	-1.3	821.765	3	41.48	3769200	1	9448	JN_HC_e053 1_1.raw	1	1	257	277			PEAKS DB
9	11	Q14525	R.NQYEALVETNRR.E	Y	30.32	1491.74	12	-0.8	746.878	2	32.3	8609000	1	7187	JN_HC_e053 1_1.raw	2	2	230	241			PEAKS DB
9	11	Q14525	R.LVVQIDNAKLAADDFR.T	N	30.06	1786.96	16	0.8	596.66	3	40.83	118370	1	9288	JN_HC_e053 1_1.raw	1	1	127	142			PEAKS DB
9	11	Q14525	R.QNQEYQVLLDVR.A	N	29.96	1503.77	12	-1	502.263	3	42.26	7332200	1	9639	JN_HC_e053 1_1.raw	2	2	335	346			PEAKS DB
9	11	Q14525	R.LEC(+57.02)EINTYR.S	N	28.36	1196.55	9	-0.9	599.282	2	33.14	3390500	1	7401	JN_HC_e053 1_1.raw	1	1	349	357	Carbamidomethylation	C3:Carbamidomethylation:1000.00	PEAKS DB
9	11	Q14525	R.LVVQIDNAK.L	N	28.03	998.576	9	-0.1	500.295	2	34.83	8935600	1	7810	JN_HC_e053 1_1.raw	1	1	127	135			PEAKS DB
9	11	Q14525	R.SDLEAQM(+15.99)ESLKEELLSLK.Q	Y	27.95	2078.05	18	-2.2	693.688	3	45.23	220100	1	10360	JN_HC_e053 1_1.raw	1	1	174	191	Oxidation (M)	M7:Oxidation (M):1000.00	PEAKS DB
9	11	Q14525	R.QLVESDINSLR.R	Y	27.43	1272.67	11	-1.7	637.34	2	37.65	1107300	1	8506	JN_HC_e053 1_1.raw	1	1	153	163			PEAKS DB
9	11	Q14525	R.NQYEALVETNR.R	Y	27.05	1335.64	11	-0.8	668.828	2	35.38	378250	1	7945	JN_HC_e053 1_1.raw	1	1	230	240			PEAKS DB
9	11	Q14525	K.QNHEQEVNTLR.C	N	26.17	1366.66	11	-0.6	456.56	3	26.43	6135200	1	5722	JN_HC_e053 1_1.raw	2	2	192	202			PEAKS DB
9	11	Q14525	R.QN(+.98)QEYQVLLDVR.A	N	25.67	1504.75	12	-3	753.381	2	44.38	63924	1	10153	JN_HC_e053 1_1.raw	1	1	335	346	Deamidation (NQ)	N2:Deamidation (NQ):11.06	PEAKS DB
9	11	Q14525	R.DNAELENLIR.E	N	25.51	1185.6	10	-1.2	593.806	2	43.1	6729200	1	9836	JN_HC_e053 1_1.raw	1	1	80	89			PEAKS DB
9	11	Q14525	R.QLVESDINSLRR.I	Y	25.42	1428.77	12	0	477.263	3	34.41	2263500	1	7712	JN_HC_e053 1_1.raw	2	2	153	164			PEAKS DB
9	11	Q14525	R.SLLESEDC(+57.02)K.L	N	25.38	1079.48	9	-0.5	540.747	2	32.21	432900	1	7169	JN_HC_e053 1_1.raw	1	1	358	366	Carbamidomethylation	C8:Carbamidomethylation:1000.00	PEAKS DB
9	11	Q14525	R.TKYQTEQSLR.Q	Y	25.36	1252.64	10	-0.3	418.554	3	26.21	4364100	1	5676	JN_HC_e053 1_1.raw	2	2	143	152			PEAKS DB
9	11	Q14525	R.QLERDNAELENLIR.E	N	25.26	1711.89	14	-0.6	571.635	3	38.95	2263300	1	8833	JN_HC_e053 1_1.raw	2	2	76	89			PEAKS DB
9	11	Q14525	K.ETMQFLN(+.98)DR.L	N	24.59	1153.51	9	-1.2	577.76	2	39.3	379410	1	8924	JN_HC_e053 1_1.raw	1	1	58	66	Deamidation (NQ)	N7:Deamidation (NQ):47.09	PEAKS DB
9	11	Q14525	K.ETMQFLNDR.L	N	24.48	1152.52	9	0.5	577.269	2	38.15	4603100	1	8615	JN_HC_e053 1_1.raw	1	1	58	66			PEAKS DB
9	11	Q14525	K.LAADDFR.T	N	24.23	806.392	7	-0.8	404.203	2	33.47	106250	1	7492	JN_HC_e053 1_1.raw	1	1	136	142			PEAKS DB
9	11	Q14525	K.ETM(+15.99)QFLNDR.L	N	24.06	1168.52	9	-0.8	585.266	2	33.73	1965100	1	7531	JN_HC_e053 1_1.raw	1	1	58	66	Oxidation (M)	M3:Oxidation (M):1000.00	PEAKS DB
9	11	Q14525	R.ILDELTLC(+57.02)R.S	N	23.93	1131.6	9	0	566.805	2	41.84	272840	1	9527	JN_HC_e053 1_1.raw	1	1	165	173	Carbamidomethylation	C8:Carbamidomethylation:1000.00	PEAKS DB
9	11	Q14525	K.TIEELQQK.I	N	23.7	987.524	8	-0.9	494.769	2	30.2	21552000	1	6668	JN_HC_e053 1_1.raw	1	1	109	116			PEAKS DB
9	11	Q14525	R.LASYLEK.V	N	22.18	822.449	7	-1	412.231	2	32.34	17702000	1	7202	JN_HC_e053 1_1.raw	1	1	67	73			PEAKS DB
9	11	Q14525	R.RTVN(+.98)ALEIELQAQHNLR.Y	N	21.75	2005.07	17	5	669.367	3	38.25	65635	1	8652	JN_HC_e053 1_1.raw	1	1	277	293	Deamidation (NQ)	N4:Deamidation (NQ):19.74	PEAKS DB
9	11	Q14525	R.TVNALEIELQ(+.98)AQHNLR.Y	N	20.32	1848.97	16	1.9	617.332	3	41.39	432630	1	9389	JN_HC_e053 1_1.raw	1	1	278	293	Deamidation (NQ)	Q10:Deamidation (NQ):26.31	PEAKS DB
24	12	P35908	R.GGSSSGGGYGSGGGGSSSVK.G	Y	38.63	1587.68	20	-2	794.844	2	24.75	95113	1	5337	JN_HC_e053 1_1.raw	1	1	604	623			PEAKS DB
24	12	P35908	K.GGSISGGGYGSGGGK.H	Y	36.11	1196.54	15	-0.2	599.278	2	26.72	335180	1	5810	JN_HC_e053 1_1.raw	1	1	581	595			PEAKS DB
24	12	P35908	R.SLVGLGGTKSISISVAGGGGGFGAAGGFGGR.G	Y	35.58	2650.38	31	-0.3	884.468	3	43.91	266590	1	10047	JN_HC_e053 1_1.raw	1	1	62	92			PEAKS DB
24	12	P35908	R.GGSGGGGSISGGGYGSGGGSGGR.Y	Y	35.15	1740.74	23	-0.9	871.377	2	27.6	361160	1	6019	JN_HC_e053 1_1.raw	1	1	550	572			PEAKS DB
24	12	P35908	K.SISISVAGGGGGFGAAGGFGGR.G	Y	34.36	1837.91	22	-3.9	919.957	2	43.1	754370	1	9837	JN_HC_e053 1_1.raw	1	1	71	92			PEAKS DB
24	12	P35908	R.GGGFGGGSSFGGGSGFSGGGFGGGGFGGGR.F	Y	34.15	2398.01	30	-0.7	1200.01	2	43.5	651740	1	9947	JN_HC_e053 1_1.raw	2	2	93	122			PEAKS DB
24	12	P35908	R.TSQNSELNNMQDLVEDYKK.K	Y	33.73	2255.04	19	-1.4	752.685	3	40.07	84073	1	9118	JN_HC_e053 1_1.raw	1	1	248	266			PEAKS DB
24	12	P35908	R.GSSSGGGYSSGSSSYGSGGR.Q	Y	32.56	1739.7	20	-0.6	870.856	2	26.72	389780	1	5811	JN_HC_e053 1_1.raw	1	1	525	544			PEAKS DB
24	12	P35908	K.LALDVEIATYR.K	N	31.79	1262.69	11	-0.1	632.351	2	43.82	324190	1	10023	JN_HC_e053 1_1.raw	1	1	471	481			PEAKS DB
24	12	P35908	R.GFSSGSAVVSGGSR.R	Y	30.67	1253.6	14	-1	627.807	2	31.46	578270	1	6984	JN_HC_e053 1_1.raw	1	1	21	34			PEAKS DB
24	12	P35908	R.NLDLDSIIAEVKAQYEEIAQR.S	N	30.64	2417.24	21	-0.8	806.755	3	54.96	112580	1	12595	JN_HC_e053 1_1.raw	1	1	342	362			PEAKS DB
24	12	P35908	R.NLDLDSIIAEVK.A	N	30.56	1328.72	12	-0.8	665.366	2	49.53	1072200	1	11363	JN_HC_e053 1_1.raw	1	1	342	353			PEAKS DB
24	12	P35908	K.NVQDAIADAEQR.G	Y	30.13	1328.63	12	-0.7	665.323	2	36.03	153060	1	8121	JN_HC_e053 1_1.raw	1	1	419	430			PEAKS DB
24	12	P35908	K.VDLLNQEIEFLK.V	Y	29.95	1459.79	12	-0.3	730.903	2	48.69	694600	1	11166	JN_HC_e053 1_1.raw	1	1	303	314			PEAKS DB
24	12	P35908	K.AAFGGSGGRGSSSGGGYSSGSSSYGSGGR.Q	Y	29.83	2500.06	29	-1.4	834.359	3	28.96	628600	1	6360	JN_HC_e053 1_1.raw	1	1	516	544			PEAKS DB
24	12	P35908	R.FLEQQNQVLQTK.W	N	27.17	1474.78	12	-1.8	738.395	2	35.99	1228000	1	8097	JN_HC_e053 1_1.raw	1	1	198	209			PEAKS DB
24	12	P35908	R.QSGSRGGSGGGGSISGGGYGSGGGSGGR.Y	Y	26.6	2255.99	28	-0.2	753.003	3	25.79	68643	1	5580	JN_HC_e053 1_1.raw	1	1	545	572			PEAKS DB
24	12	P35908	R.SKEEAEALYHSK.Y	Y	25.48	1390.67	12	-1.3	464.564	3	26.46	114630	1	5736	JN_HC_e053 1_1.raw	1	1	363	374			PEAKS DB
24	12	P35908	K.VDPEIQNVK.A	Y	24.91	1040.55	9	-0.3	521.282	2	31.46	498850	1	6985	JN_HC_e053 1_1.raw	1	1	167	175			PEAKS DB
24	12	P35908	K.AQYEEIAQR.S	N	24.71	1106.54	9	-1.9	554.274	2	30.74	479670	1	6800	JN_HC_e053 1_1.raw	1	1	354	362			PEAKS DB
24	12	P35908	K.WELLQQM(+15.99)NVGTRPINLEPIFQGYIDSLKR.Y	Y	23.97	3473.81	29	-2.2	869.459	4	49.76	0	1	11419	JN_HC_e053 1_1.raw	0	0	210	238	Oxidation (M)	M7:Oxidation (M):1000.00	PEAKS DB
24	12	P35908	R.YLDGLTAER.T	Y	23.58	1036.52	9	0.4	519.267	2	36.68	298110	1	8272	JN_HC_e053 1_1.raw	1	1	239	247			PEAKS DB
24	12	P35908	K.YEELQVTVGR.H	Y	23.5	1192.61	10	-1	597.311	2	36.94	40762	1	8322	JN_HC_e053 1_1.raw	1	1	375	384			PEAKS DB
24	12	P35908	R.FGGFGGPGGVGGLGGPGGFGPGGYPGGIHEVSVNQSLLQPLNVK.V	Y	23.33	4091.07	44	-1.7	1023.77	4	48.64	179900	1	11173	JN_HC_e053 1_1.raw	1	1	123	166			PEAKS DB
24	12	P35908	K.FASFIDK.V	N	23.25	826.423	7	-1.4	414.218	2	37.69	63936	1	8512	JN_HC_e053 1_1.raw	1	1	189	195			PEAKS DB
24	12	P35908	R.STSSFSC(+57.02)LSR.H	Y	23.16	1130.5	10	-1	566.258	2	33.06	31053	1	7394	JN_HC_e053 1_1.raw	1	1	36	45	Carbamidomethylation	C7:Carbamidomethylation:1000.00	PEAKS DB
24	12	P35908	K.IEISELNR.V	N	22.87	972.524	8	-0.7	487.269	2	35.99	392400	1	8099	JN_HC_e053 1_1.raw	1	1	394	401			PEAKS DB
24	12	P35908	K.WELLQQMNVGTRPINLEPIFQGYIDSLKR.Y	Y	19.93	3457.82	29	-2.1	865.46	4	51.45	72920	1	11824	JN_HC_e053 1_1.raw	1	1	210	238			PEAKS DB
24	12	P35908	R.GFSSGSAVVSGGSRR.S	Y	19.89	1409.7	15	0	705.858	2	28.68	762080	1	6300	JN_HC_e053 1_1.raw	2	2	21	35			PEAKS DB
24	12	P35908	R.TAAENDFVTLKK.D	Y	19.77	1335.7	12	-1	668.858	2	32.83	76492	1	7339	JN_HC_e053 1_1.raw	1	1	276	287			PEAKS DB
24	12	P35908	K.WELLQQM(+15.99)N(+.98)VGTRPINLEPIFQGYIDSLKR.Y	Y	19.55	3474.8	29	3.4	869.71	4	49.72	149590	1	11419	JN_HC_e053 1_1.raw	1	1	210	238	Oxidation (M); Deamidation (NQ)	M7:Oxidation (M):1000.00;N8:Deamidation (NQ):0.00	PEAKS DB
24	12	P35908	K.FASFIDKVR.F	N	18.37	1081.59	9	1.3	541.804	2	36.73	43716	1	8285	JN_HC_e053 1_1.raw	1	1	189	197			PEAKS DB
15	30	A0A140TA62	R.SQLGDRLNVEVDTAPTVDLNQVLNETR.S	Y	38.23	2995.52	27	0	999.514	3	45.94	2865600	1	10514	JN_HC_e053 1_1.raw	1	1	245	271			PEAKS DB
15	30	A0A140TA62	R.TVNALEIELQAQHNLR.D	N	36.68	1847.99	16	-1	924.999	2	40.33	28002000	1	9166	JN_HC_e053 1_1.raw	2	2	320	335			PEAKS DB
15	30	A0A140TA62	R.LNVEVDTAPTVDLNQVLNETR.S	Y	36.58	2339.2	21	0.3	780.74	3	47.52	2511800	1	10902	JN_HC_e053 1_1.raw	1	1	251	271			PEAKS DB
15	30	A0A140TA62	R.SQQQEPLLC(+57.02)PSYQSYFK.T	N	33.88	2101.98	17	-0.8	1052	2	43.41	3026100	1	9911	JN_HC_e053 1_1.raw	2	2	134	150	Carbamidomethylation	C9:Carbamidomethylation:1000.00	PEAKS DB
15	30	A0A140TA62	R.SQYEALVETNR.R	N	33.44	1308.63	11	0.5	655.323	2	34.87	822640	1	7833	JN_HC_e053 1_1.raw	1	1	272	282			PEAKS DB
15	30	A0A140TA62	R.RTVNALEIELQAQHNLR.D	N	32.78	2004.09	17	-2.6	669.034	3	37.34	4876000	1	8416	JN_HC_e053 1_1.raw	1	1	319	335			PEAKS DB
15	30	A0A140TA62	R.EVEQWFATQTEELNK.Q	N	31.95	1850.87	15	-0.1	926.442	2	43.59	7700700	1	9962	JN_HC_e053 1_1.raw	2	2	284	298			PEAKS DB
15	30	A0A140TA62	R.SQYEALVETNRR.E	N	31.87	1464.73	12	-1.3	733.372	2	31.78	4535600	1	7055	JN_HC_e053 1_1.raw	1	1	272	283			PEAKS DB
15	30	A0A140TA62	R.ARLEC(+57.02)EINTYR.S	N	31.37	1423.69	11	-1	712.85	2	32.42	2754400	1	7227	JN_HC_e053 1_1.raw	2	2	389	399	Carbamidomethylation	C5:Carbamidomethylation:1000.00	PEAKS DB
15	30	A0A140TA62	K.QVVSSSEQLQSC(+57.02)QAEIIELR.R	Y	31.26	2303.14	20	-2.6	768.72	3	41.93	224060	1	9563	JN_HC_e053 1_1.raw	1	1	299	318	Carbamidomethylation	C12:Carbamidomethylation:1000.00	PEAKS DB
15	30	A0A140TA62	R.LLVESDINSIR.R	Y	30.18	1257.69	11	-1.2	629.853	2	40.07	1741800	1	9109	JN_HC_e053 1_1.raw	1	1	195	205			PEAKS DB
15	30	A0A140TA62	R.QNQEYQVLLDVR.A	N	29.96	1503.77	12	-1	502.263	3	42.26	7332200	1	9639	JN_HC_e053 1_1.raw	2	2	377	388			PEAKS DB
15	30	A0A140TA62	K.SDLESQVESLR.E	Y	29.66	1261.62	11	0.2	631.815	2	39.17	2982000	1	8879	JN_HC_e053 1_1.raw	1	1	216	226			PEAKS DB
15	30	A0A140TA62	R.LEC(+57.02)EINTYR.S	N	28.36	1196.55	9	-0.9	599.282	2	33.14	3390500	1	7401	JN_HC_e053 1_1.raw	1	1	391	399	Carbamidomethylation	C3:Carbamidomethylation:1000.00	PEAKS DB
15	30	A0A140TA62	R.LVVNIDNAK.L	Y	28.32	984.56	9	-0.5	493.287	2	35.29	2896000	1	7920	JN_HC_e053 1_1.raw	1	1	169	177			PEAKS DB
15	30	A0A140TA62	R.LLVESDINSIRR.I	Y	27.41	1413.79	12	-0.4	707.904	2	36.36	2096500	1	8191	JN_HC_e053 1_1.raw	2	2	195	206			PEAKS DB
15	30	A0A140TA62	K.NHEEEVNTLR.S	Y	27.13	1239.58	10	-1.6	620.798	2	27.03	2832500	1	5877	JN_HC_e053 1_1.raw	1	1	235	244			PEAKS DB
15	30	A0A140TA62	R.ILDELTLC(+57.02)K.S	N	27.05	1103.59	9	-0.4	552.802	2	41.21	1278300	1	9373	JN_HC_e053 1_1.raw	1	1	207	215	Carbamidomethylation	C8:Carbamidomethylation:1000.00	PEAKS DB
15	30	A0A140TA62	R.QN(+.98)QEYQVLLDVR.A	N	25.67	1504.75	12	-3	753.381	2	44.38	63924	1	10153	JN_HC_e053 1_1.raw	1	1	377	388	Deamidation (NQ)	N2:Deamidation (NQ):11.06	PEAKS DB
15	30	A0A140TA62	R.SLLESEDC(+57.02)K.L	N	25.38	1079.48	9	-0.5	540.747	2	32.21	432900	1	7169	JN_HC_e053 1_1.raw	1	1	400	408	Carbamidomethylation	C8:Carbamidomethylation:1000.00	PEAKS DB
15	30	A0A140TA62	K.N(+.98)HEEEVNTLR.S	Y	24.73	1240.57	10	-1	414.53	3	29.61	52810	1	6540	JN_HC_e053 1_1.raw	1	1	235	244	Deamidation (NQ)	N1:Deamidation (NQ):33.98	PEAKS DB
15	30	A0A140TA62	K.ETMQFLN(+.98)DR.L	N	24.59	1153.51	9	-1.2	577.76	2	39.3	379410	1	8924	JN_HC_e053 1_1.raw	1	1	100	108	Deamidation (NQ)	N7:Deamidation (NQ):47.09	PEAKS DB
15	30	A0A140TA62	K.ETMQFLNDR.L	N	24.48	1152.52	9	0.5	577.269	2	38.15	4603100	1	8615	JN_HC_e053 1_1.raw	1	1	100	108			PEAKS DB
15	30	A0A140TA62	R.SKYQTEQSLR.L	Y	24.47	1238.63	10	-0.3	413.882	3	25.88	6400000	1	5590	JN_HC_e053 1_1.raw	2	2	185	194			PEAKS DB
15	30	A0A140TA62	K.ETM(+15.99)QFLNDR.L	N	24.06	1168.52	9	-0.8	585.266	2	33.73	1965100	1	7531	JN_HC_e053 1_1.raw	1	1	100	108	Oxidation (M)	M3:Oxidation (M):1000.00	PEAKS DB
15	30	A0A140TA62	K.TIEELQQK.I	N	23.7	987.524	8	-0.9	494.769	2	30.2	21552000	1	6668	JN_HC_e053 1_1.raw	1	1	151	158			PEAKS DB
15	30	A0A140TA62	R.LVVNIDNAKLASDDFR.S	Y	23.1	1788.94	16	-1	597.319	3	40.45	0	1	9199	JN_HC_e053 1_1.raw	0	0	169	184			PEAKS DB
15	30	A0A140TA62	R.EELIC(+57.02)LK.K	N	22.27	903.473	7	-0.6	452.744	2	38.24	146760	1	8650	JN_HC_e053 1_1.raw	1	1	227	233	Carbamidomethylation	C5:Carbamidomethylation:1000.00	PEAKS DB
15	30	A0A140TA62	R.LASYLEK.V	N	22.18	822.449	7	-1	412.231	2	32.34	17702000	1	7202	JN_HC_e053 1_1.raw	1	1	109	115			PEAKS DB
15	30	A0A140TA62	R.RTVN(+.98)ALEIELQAQHNLR.D	N	21.75	2005.07	17	5	669.367	3	38.25	65635	1	8652	JN_HC_e053 1_1.raw	1	1	319	335	Deamidation (NQ)	N4:Deamidation (NQ):19.74	PEAKS DB
15	30	A0A140TA62	K.KNHEEEVNTLR.S	Y	20.87	1367.68	11	-1	456.9	3	25.74	85081	1	5567	JN_HC_e053 1_1.raw	1	1	234	244			PEAKS DB
15	30	A0A140TA62	K.SDLESQVESLREELIC(+57.02)LK.K	Y	20.73	2147.08	18	-1	716.699	3	49.18	472290	1	11292	JN_HC_e053 1_1.raw	1	1	216	233	Carbamidomethylation	C16:Carbamidomethylation:1000.00	PEAKS DB
15	30	A0A140TA62	R.TVNALEIELQ(+.98)AQHNLR.D	N	20.32	1848.97	16	1.9	617.332	3	41.39	432630	1	9389	JN_HC_e053 1_1.raw	1	1	320	335	Deamidation (NQ)	Q10:Deamidation (NQ):26.31	PEAKS DB
15	30	A0A140TA62	R.QLERDNAELEK.L	Y	20.1	1343.67	11	-0.8	672.841	2	27.33	312280	1	5943	JN_HC_e053 1_1.raw	1	1	118	128			PEAKS DB
15	30	A0A140TA62	K.LASDDFR.S	N	20	822.387	7	-1.2	412.2	2	31.51	5181200	1	7046	JN_HC_e053 1_1.raw	1	1	178	184			PEAKS DB
15	30	A0A140TA62	R.SQ(+.98)YEALVETNR.R	N	19.84	1309.62	11	-0.2	655.815	2	36.02	0	1	8112	JN_HC_e053 1_1.raw	0	0	272	282	Deamidation (NQ)	Q2:Deamidation (NQ):63.64	PEAKS DB
15	30	A0A140TA62	R.DNAELEK.L	Y	16.09	817.382	7	-1.1	409.698	2	25.92	1000900	1	5601	JN_HC_e053 1_1.raw	1	1	122	128			PEAKS DB
14	32	O76009	K.QVVSSSEQLQSYQAEIIELR.R	N	38.44	2306.18	20	0.3	1154.1	2	44.91	8388500	1	10273	JN_HC_e053 1_1.raw	2	2	257	276			PEAKS DB
14	32	O76009	R.TVNALEIELQAQHNLR.D	N	36.68	1847.99	16	-1	924.999	2	40.33	28002000	1	9166	JN_HC_e053 1_1.raw	2	2	278	293			PEAKS DB
14	32	O76009	R.SDLEAQVESLKEELLC(+57.02)LK.Q	N	34.75	2103.08	18	0.1	702.033	3	50.25	727020	1	11525	JN_HC_e053 1_1.raw	2	2	174	191	Carbamidomethylation	C16:Carbamidomethylation:1000.00	PEAKS DB
14	32	O76009	R.TVNALEIELQAQHNLRDSLENTLTESEAR.Y	N	34.4	3293.65	29	0.7	824.42	4	46.5	2635800	1	10646	JN_HC_e053 1_1.raw	2	2	278	306			PEAKS DB
14	32	O76009	R.RTVNALEIELQAQHNLRDSLENTLTESEAR.Y	N	33.59	3449.75	30	-3.3	863.442	4	44.31	395960	1	10147	JN_HC_e053 1_1.raw	2	2	277	306			PEAKS DB
14	32	O76009	R.SQYEALVETNR.R	N	33.44	1308.63	11	0.5	655.323	2	34.87	822640	1	7833	JN_HC_e053 1_1.raw	1	1	230	240			PEAKS DB
14	32	O76009	R.RTVNALEIELQAQHNLR.D	N	32.78	2004.09	17	-2.6	669.034	3	37.34	4876000	1	8416	JN_HC_e053 1_1.raw	1	1	277	293			PEAKS DB
14	32	O76009	R.EVEQWFATQTEELNK.Q	N	31.95	1850.87	15	-0.1	926.442	2	43.59	7700700	1	9962	JN_HC_e053 1_1.raw	2	2	242	256			PEAKS DB
14	32	O76009	R.SQYEALVETNRR.E	N	31.87	1464.73	12	-1.3	733.372	2	31.78	4535600	1	7055	JN_HC_e053 1_1.raw	1	1	230	241			PEAKS DB
14	32	O76009	R.ARLEC(+57.02)EINTYR.S	N	31.37	1423.69	11	-1	712.85	2	32.42	2754400	1	7227	JN_HC_e053 1_1.raw	2	2	347	357	Carbamidomethylation	C5:Carbamidomethylation:1000.00	PEAKS DB
14	32	O76009	K.QVVSSSEQLQSYQAEIIELRR.T	N	30.61	2462.28	21	-1.3	821.765	3	41.48	3769200	1	9448	JN_HC_e053 1_1.raw	1	1	257	277			PEAKS DB
14	32	O76009	R.DSLENTLTESEAR.Y	N	30.16	1463.67	13	-0.3	732.844	2	38.46	4405500	1	8701	JN_HC_e053 1_1.raw	1	1	294	306			PEAKS DB
14	32	O76009	R.QNQEYQVLLDVR.A	N	29.96	1503.77	12	-1	502.263	3	42.26	7332200	1	9639	JN_HC_e053 1_1.raw	2	2	335	346			PEAKS DB
14	32	O76009	R.SDLEAQVESLK.E	N	29.78	1217.61	11	0	609.814	2	38.86	1718400	1	8800	JN_HC_e053 1_1.raw	1	1	174	184			PEAKS DB
14	32	O76009	R.LEC(+57.02)EINTYR.S	N	28.36	1196.55	9	-0.9	599.282	2	33.14	3390500	1	7401	JN_HC_e053 1_1.raw	1	1	349	357	Carbamidomethylation	C3:Carbamidomethylation:1000.00	PEAKS DB
14	32	O76009	R.LVVQIDNAK.L	N	28.03	998.576	9	-0.1	500.295	2	34.83	8935600	1	7810	JN_HC_e053 1_1.raw	1	1	127	135			PEAKS DB
14	32	O76009	K.QNHEQEVNTLR.C	N	26.17	1366.66	11	-0.6	456.56	3	26.43	6135200	1	5722	JN_HC_e053 1_1.raw	2	2	192	202			PEAKS DB
14	32	O76009	R.QN(+.98)QEYQVLLDVR.A	N	25.67	1504.75	12	-3	753.381	2	44.38	63924	1	10153	JN_HC_e053 1_1.raw	1	1	335	346	Deamidation (NQ)	N2:Deamidation (NQ):11.06	PEAKS DB
14	32	O76009	R.DNAELENLIR.E	N	25.51	1185.6	10	-1.2	593.806	2	43.1	6729200	1	9836	JN_HC_e053 1_1.raw	1	1	80	89			PEAKS DB
14	32	O76009	R.SLLESEDC(+57.02)K.L	N	25.38	1079.48	9	-0.5	540.747	2	32.21	432900	1	7169	JN_HC_e053 1_1.raw	1	1	358	366	Carbamidomethylation	C8:Carbamidomethylation:1000.00	PEAKS DB
14	32	O76009	R.QLERDNAELENLIR.E	N	25.26	1711.89	14	-0.6	571.635	3	38.95	2263300	1	8833	JN_HC_e053 1_1.raw	2	2	76	89			PEAKS DB
14	32	O76009	R.QLVESDINGLRR.I	N	24.89	1398.76	12	0.1	467.26	3	34.01	1429200	1	7613	JN_HC_e053 1_1.raw	1	1	153	164			PEAKS DB
14	32	O76009	K.ETMQFLN(+.98)DR.L	N	24.59	1153.51	9	-1.2	577.76	2	39.3	379410	1	8924	JN_HC_e053 1_1.raw	1	1	58	66	Deamidation (NQ)	N7:Deamidation (NQ):47.09	PEAKS DB
14	32	O76009	K.ETMQFLNDR.L	N	24.48	1152.52	9	0.5	577.269	2	38.15	4603100	1	8615	JN_HC_e053 1_1.raw	1	1	58	66			PEAKS DB
14	32	O76009	K.ETM(+15.99)QFLNDR.L	N	24.06	1168.52	9	-0.8	585.266	2	33.73	1965100	1	7531	JN_HC_e053 1_1.raw	1	1	58	66	Oxidation (M)	M3:Oxidation (M):1000.00	PEAKS DB
14	32	O76009	R.ILDELTLC(+57.02)R.S	N	23.93	1131.6	9	0	566.805	2	41.84	272840	1	9527	JN_HC_e053 1_1.raw	1	1	165	173	Carbamidomethylation	C8:Carbamidomethylation:1000.00	PEAKS DB
14	32	O76009	R.QLVESDIN(+.98)GLRR.I	N	23.76	1399.74	12	0.1	467.588	3	33.78	820220	1	7568	JN_HC_e053 1_1.raw	1	1	153	164	Deamidation (NQ)	N8:Deamidation (NQ):67.12	PEAKS DB
14	32	O76009	K.TIEELQQK.I	N	23.7	987.524	8	-0.9	494.769	2	30.2	21552000	1	6668	JN_HC_e053 1_1.raw	1	1	109	116			PEAKS DB
14	32	O76009	R.TKYETELSLR.Q	N	23.16	1238.65	10	-1.2	413.89	3	33.1	220240	1	7392	JN_HC_e053 1_1.raw	1	1	143	152			PEAKS DB
14	32	O76009	K.EELLC(+57.02)LK.Q	N	22.27	903.473	7	-0.6	452.744	2	38.24	146760	1	8650	JN_HC_e053 1_1.raw	1	1	185	191	Carbamidomethylation	C5:Carbamidomethylation:1000.00	PEAKS DB
14	32	O76009	R.LASYLEK.V	N	22.18	822.449	7	-1	412.231	2	32.34	17702000	1	7202	JN_HC_e053 1_1.raw	1	1	67	73			PEAKS DB
14	32	O76009	R.RTVN(+.98)ALEIELQAQHNLR.D	N	21.75	2005.07	17	5	669.367	3	38.25	65635	1	8652	JN_HC_e053 1_1.raw	1	1	277	293	Deamidation (NQ)	N4:Deamidation (NQ):19.74	PEAKS DB
14	32	O76009	R.TVNALEIELQ(+.98)AQHNLR.D	N	20.32	1848.97	16	1.9	617.332	3	41.39	432630	1	9389	JN_HC_e053 1_1.raw	1	1	278	293	Deamidation (NQ)	Q10:Deamidation (NQ):26.31	PEAKS DB
14	32	O76009	K.LASDDFR.T	N	20	822.387	7	-1.2	412.2	2	31.51	5181200	1	7046	JN_HC_e053 1_1.raw	1	1	136	142			PEAKS DB
14	32	O76009	R.SQ(+.98)YEALVETNR.R	N	19.84	1309.62	11	-0.2	655.815	2	36.02	0	1	8112	JN_HC_e053 1_1.raw	0	0	230	240	Deamidation (NQ)	Q2:Deamidation (NQ):63.64	PEAKS DB
16	42	P15924	R.FLEFQYLTGGLVDPEVHGR.I	Y	36	2176.1	19	-0.6	726.372	3	47.93	202930	1	10995	JN_HC_e053 1_1.raw	1	1	2726	2744			PEAKS DB
16	42	P15924	K.IGLVRPGTALELLEAQAATGFIVDPVSNLR.L	Y	34.12	3119.73	30	0.5	1040.92	3	53.51	279400	1	12267	JN_HC_e053 1_1.raw	2	2	2280	2309			PEAKS DB
16	42	P15924	K.GFFDPNTEENLTYLQLK.E	Y	32.48	2027.98	17	-0.4	1015	2	48.71	58791	1	11177	JN_HC_e053 1_1.raw	1	1	2414	2430			PEAKS DB
16	42	P15924	R.GAGSIAGASASPK.E	Y	31.71	1072.55	13	-0.3	537.283	2	27.69	289150	1	6053	JN_HC_e053 1_1.raw	1	1	2014	2026			PEAKS DB
16	42	P15924	R.ALLQAILQTEDMLK.V	Y	31.18	1585.87	14	-0.1	793.945	2	52.13	123000	1	11954	JN_HC_e053 1_1.raw	1	1	772	785			PEAKS DB
16	42	P15924	R.ETQSQLETER.S	Y	29.86	1219.57	10	-0.8	610.791	2	27.4	185900	1	5975	JN_HC_e053 1_1.raw	1	1	1923	1932			PEAKS DB
16	42	P15924	K.AITGFDDPFSGK.T	Y	29.4	1253.59	12	-0.4	627.803	2	43.05	80354	1	9839	JN_HC_e053 1_1.raw	1	1	2092	2103			PEAKS DB
16	42	P15924	K.ANSSATETINK.L	Y	28.78	1134.55	11	-0.9	568.283	2	25.32	182610	1	5470	JN_HC_e053 1_1.raw	1	1	1517	1527			PEAKS DB
16	42	P15924	K.TIADLELHYQEFIR.N	Y	27.86	1746.89	14	0.1	583.305	3	44.96	179780	1	10296	JN_HC_e053 1_1.raw	1	1	579	592			PEAKS DB
16	42	P15924	K.NQC(+57.02)TQVVQER.E	Y	27.84	1260.59	10	-0.7	631.301	2	27.43	29845	1	5981	JN_HC_e053 1_1.raw	1	1	1803	1812	Carbamidomethylation	C3:Carbamidomethylation:1000.00	PEAKS DB
16	42	P15924	R.TMIQSPSGVILQEAADVHAR.Y	Y	27.25	2122.08	20	-0.9	708.368	3	41.7	106440	1	9510	JN_HC_e053 1_1.raw	1	1	983	1002			PEAKS DB
16	42	P15924	R.YEVTSGGGGTSR.M	Y	27.07	1169.53	12	-1.2	585.772	2	27.03	189430	1	5881	JN_HC_e053 1_1.raw	1	1	28	39			PEAKS DB
16	42	P15924	K.SAIYQLEEEYENLLK.A	Y	26.88	1840.91	15	-3.6	921.459	2	50.75	0	1	11644	JN_HC_e053 1_1.raw	0	0	246	260			PEAKS DB
16	42	P15924	R.TLELQGLINDLQR.E	Y	26.6	1511.83	13	0.1	756.923	2	48.24	0	1	11070	JN_HC_e053 1_1.raw	0	0	1763	1775			PEAKS DB
16	42	P15924	R.LLEAQIATGGIIDPK.E	Y	25.98	1537.87	15	-1.4	769.942	2	43.1	215030	1	9851	JN_HC_e053 1_1.raw	1	1	2367	2381			PEAKS DB
16	42	P15924	R.QQIYAAEK.A	Y	25.51	949.487	8	-0.9	475.75	2	28.15	94695	1	6163	JN_HC_e053 1_1.raw	1	1	2084	2091			PEAKS DB
16	42	P15924	K.NDYDQLQK.A	Y	25.04	1022.47	8	-1	512.24	2	29.81	18400	1	6585	JN_HC_e053 1_1.raw	1	1	1137	1144			PEAKS DB
16	42	P15924	K.SVQNDSQAIAEVLNQLK.D	Y	24.63	1855.96	17	-0.4	619.662	3	48.52	26361	1	11140	JN_HC_e053 1_1.raw	1	1	711	727			PEAKS DB
16	42	P15924	R.QLLQEQESVK.Q	Y	24.5	1200.63	10	0.7	601.325	2	32.23	26308	1	7174	JN_HC_e053 1_1.raw	1	1	1667	1676			PEAKS DB
16	42	P15924	R.EYENELAK.V	Y	24.11	994.461	8	0.5	498.238	2	30.06	125040	1	6646	JN_HC_e053 1_1.raw	1	1	1187	1194			PEAKS DB
16	42	P15924	R.LNDSILQATEQR.R	Y	24.04	1386.71	12	-0.2	694.362	2	37.96	35906	1	8581	JN_HC_e053 1_1.raw	1	1	1256	1267			PEAKS DB
16	42	P15924	R.ISTEEAIR.K	Y	23.97	917.482	8	-0.8	459.748	2	30.33	117070	1	6712	JN_HC_e053 1_1.raw	1	1	2745	2752			PEAKS DB
16	42	P15924	R.LLEAQIASGGVVDPVNSVFLPK.D	Y	23.9	2252.24	22	1	1127.13	2	48.89	88411	1	11212	JN_HC_e053 1_1.raw	1	1	2124	2145			PEAKS DB
16	42	P15924	K.KVSYVQLK.E	Y	23.88	963.575	8	-0.5	482.795	2	29.83	37631	1	6598	JN_HC_e053 1_1.raw	1	1	2180	2187			PEAKS DB
16	42	P15924	R.TLELQ(+.98)GLINDLQR.E	Y	23.87	1512.81	13	11.7	757.423	2	48.21	35550	1	11070	JN_HC_e053 1_1.raw	1	1	1763	1775	Deamidation (NQ)	Q5:Deamidation (NQ):61.69	PEAKS DB
16	42	P15924	K.NTLTQTTENLR.R	Y	23.6	1289.66	11	-1.4	645.835	2	33.65	0	1	7535	JN_HC_e053 1_1.raw	0	0	1414	1424			PEAKS DB
16	42	P15924	K.YQAEC(+57.02)SQFK.A	Y	23.47	1159.5	9	-1.4	580.755	2	29.56	22341	1	6527	JN_HC_e053 1_1.raw	1	1	1065	1073	Carbamidomethylation	C5:Carbamidomethylation:1000.00	PEAKS DB
16	42	P15924	R.QVQNLVNK.S	Y	23.41	941.529	8	0.8	471.772	2	28.83	226730	1	6339	JN_HC_e053 1_1.raw	1	1	434	441			PEAKS DB
16	42	P15924	K.IEVLEEELR.L	Y	22.72	1128.6	9	-1.6	565.308	2	40.33	118950	1	9186	JN_HC_e053 1_1.raw	1	1	1034	1042			PEAKS DB
16	42	P15924	K.LTVDSAIAR.D	Y	22.54	944.529	9	1	473.272	2	34.69	64744	1	7794	JN_HC_e053 1_1.raw	1	1	2067	2075			PEAKS DB
16	42	P15924	R.YIELLTR.S	Y	22.48	906.518	7	-0.2	454.266	2	40.11	0	1	9115	JN_HC_e053 1_1.raw	0	0	1003	1009			PEAKS DB
16	42	P15924	K.STLEAETR.V	Y	21.58	905.445	8	-1	453.73	2	27.06	301150	1	5896	JN_HC_e053 1_1.raw	1	1	1841	1848			PEAKS DB
16	42	P15924	R.VLLQEEGTR.K	Y	21.36	1043.56	9	0.3	522.788	2	32.38	257680	1	7214	JN_HC_e053 1_1.raw	1	1	1176	1184			PEAKS DB
16	42	P15924	K.NLPLADQGSSHHITVK.I	Y	20.99	1715.9	16	0.4	572.973	3	31.85	226840	1	7094	JN_HC_e053 1_1.raw	1	1	690	705			PEAKS DB
16	42	P15924	R.LTYEIEDEKR.R	Y	20.96	1294.64	10	-2.1	432.553	3	31.55	123970	1	7015	JN_HC_e053 1_1.raw	1	1	1114	1123			PEAKS DB
16	42	P15924	R.DLIDFDDR.Q	Y	20.38	1007.46	8	1.2	504.736	2	43.96	22549	1	10062	JN_HC_e053 1_1.raw	1	1	2076	2083			PEAKS DB
16	42	P15924	K.ISITEGIER.G	Y	20.21	1016.55	9	1.1	509.283	2	36.73	52450	1	8282	JN_HC_e053 1_1.raw	1	1	2631	2639			PEAKS DB
16	42	P15924	K.ISTISSVR.N	Y	20.16	861.492	8	-1.4	431.753	2	30.68	0	1	6794	JN_HC_e053 1_1.raw	0	0	2593	2600			PEAKS DB
16	42	P15924	R.AELIVQPELK.Y	Y	19.79	1138.66	10	0.5	570.337	2	39.48	56229	1	8970	JN_HC_e053 1_1.raw	1	1	85	94			PEAKS DB
16	42	P15924	R.SQLQISNNR.T	Y	19.16	1058.55	9	-1.2	530.28	2	29.21	291700	1	6428	JN_HC_e053 1_1.raw	1	1	1754	1762			PEAKS DB
16	42	P15924	K.QSLDDAAK.T	Y	19.02	846.408	8	-0.4	424.211	2	26.21	28951	1	5672	JN_HC_e053 1_1.raw	1	1	1467	1474			PEAKS DB
16	42	P15924	R.RVEEDIQQQK.A	Y	18.78	1271.65	10	-1.7	636.83	2	25.41	110080	1	5483	JN_HC_e053 1_1.raw	1	1	1425	1434			PEAKS DB
16	42	P15924	R.AESGPDLR.Y	Y	17.9	843.409	8	-0.8	422.711	2	27.89	387120	1	6101	JN_HC_e053 1_1.raw	1	1	20	27			PEAKS DB
19	13	P68363	R.FDGALNVDLTEFQTNLVPYPR.I	N	38.98	2408.2	21	0	1205.11	2	51.59	3145800	1	11831	JN_HC_e053 1_1.raw	2	2	244	264			PEAKS DB
19	13	P68363	R.QLFHPEQLITGKEDAANNYAR.G	N	37.84	2414.2	21	-0.9	604.556	4	38.56	1268600	1	8723	JN_HC_e053 1_1.raw	2	2	85	105			PEAKS DB
19	13	P68363	R.AVC(+57.02)MLSNTTAIAEAWAR.L	N	35.08	1863.9	17	-0.1	932.956	2	46.7	669310	1	10702	JN_HC_e053 1_1.raw	2	2	374	390	Carbamidomethylation	C3:Carbamidomethylation:1000.00	PEAKS DB
19	13	P68363	R.AFVHWYVGEGM(+15.99)EEGEFSEAR.E	N	34.79	2345.01	20	0	782.676	3	41.34	593800	1	9406	JN_HC_e053 1_1.raw	1	1	403	422	Oxidation (M)	M11:Oxidation (M):1000.00	PEAKS DB
19	13	P68363	K.AYHEQLSVAEITNAC(+57.02)FEPANQM(+15.99)VK.C	N	34.2	2765.28	24	0.1	922.767	3	40.74	382620	1	9274	JN_HC_e053 1_1.raw	1	1	281	304	Carbamidomethylation; Oxidation (M)	C15:Carbamidomethylation:1000.00;M22:Oxidation (M):1000.00	PEAKS DB
19	13	P68363	R.AVFVDLEPTVIDEVR.T	N	32.42	1700.9	15	-0.1	567.973	3	47.8	8765300	1	10967	JN_HC_e053 1_1.raw	2	2	65	79			PEAKS DB
19	13	P68363	R.NLDIERPTYTNLNR.L	N	32.39	1717.87	14	-1.4	859.943	2	36.04	2911600	1	8109	JN_HC_e053 1_1.raw	2	2	216	229			PEAKS DB
19	13	P68363	R.QLFHPEQLITGK.E	N	32.25	1409.77	12	-1.3	705.89	2	39.96	233320	1	9070	JN_HC_e053 1_1.raw	1	1	85	96			PEAKS DB
19	13	P68363	K.LADQC(+57.02)TGLQGFLVFHSFGGGTGSGFTSLLMER.L	N	32.1	3389.62	32	-1.1	1130.88	3	52.13	318860	1	11958	JN_HC_e053 1_1.raw	1	1	125	156	Carbamidomethylation	C5:Carbamidomethylation:1000.00	PEAKS DB
19	13	P68363	R.IHFPLATYAPVISAEK.A	N	31.96	1755.96	16	0.8	878.986	2	43.73	2750800	1	9986	JN_HC_e053 1_1.raw	2	2	265	280			PEAKS DB
19	13	P68363	R.KLADQC(+57.02)TGLQGFLVFHSFGGGTGSGFTSLLMER.L	N	31.49	3517.71	33	-3.1	880.433	4	49.77	270670	1	11418	JN_HC_e053 1_1.raw	1	1	124	156	Carbamidomethylation	C6:Carbamidomethylation:1000.00	PEAKS DB
19	13	P68363	K.TIGGGDDSFNTFFSETGAGK.H	N	31.44	2006.89	20	-2.5	669.967	3	45.7	50669	1	10471	JN_HC_e053 1_1.raw	1	1	41	60			PEAKS DB
19	13	P68363	R.LISQIVSSITASLR.F	N	30.76	1486.87	14	-1.6	744.442	2	51.4	8002700	1	11787	JN_HC_e053 1_1.raw	2	2	230	243			PEAKS DB
19	13	P68363	K.DVNAAIATIK.T	N	30.7	1014.57	10	0.7	508.293	2	38.33	1403300	1	8666	JN_HC_e053 1_1.raw	1	1	327	336			PEAKS DB
19	13	P68363	R.SIQFVDWC(+57.02)PTGFK.V	N	28.32	1583.74	13	-0.6	792.879	2	46.8	1325400	1	10723	JN_HC_e053 1_1.raw	1	1	340	352	Carbamidomethylation	C8:Carbamidomethylation:1000.00	PEAKS DB
19	13	P68363	K.LADQC(+57.02)TGLQ(+.98)GFLVFHSFGGGTGSGFTSLLM(+15.99)ER.L	N	27.52	3406.6	32	4.3	1136.54	3	51.16	108880	1	11750	JN_HC_e053 1_1.raw	1	1	125	156	Carbamidomethylation; Deamidation (NQ); Oxidation (M)	C5:Carbamidomethylation:1000.00;Q9:Deamidation (NQ):19.39;M30:Oxidation (M):1000.00	PEAKS DB
19	13	P68363	K.EDAANNYAR.G	N	26.99	1022.44	9	0.3	512.228	2	25.83	1873100	1	5579	JN_HC_e053 1_1.raw	1	1	97	105			PEAKS DB
19	13	P68363	K.FDLMYAK.R	N	26.98	886.426	7	-1.1	444.22	2	40.24	94375	1	9156	JN_HC_e053 1_1.raw	1	1	395	401			PEAKS DB
19	13	P68363	R.LSVDYGKK.S	N	25.15	908.497	8	-0.6	455.255	2	27.94	841280	1	6108	JN_HC_e053 1_1.raw	1	1	157	164			PEAKS DB
19	13	P68363	R.AVC(+57.02)M(+15.99)LSNTTAIAEAWAR.L	N	24.34	1879.89	17	-0.6	627.638	3	43.45	157450	1	9942	JN_HC_e053 1_1.raw	1	1	374	390	Carbamidomethylation; Oxidation (M)	C3:Carbamidomethylation:1000.00;M4:Oxidation (M):1000.00	PEAKS DB
19	13	P68363	R.KLADQC(+57.02)TGLQGFLVFHSFGGGTGSGFTSLLM(+15.99)ER.L	N	24.24	3533.71	33	1.1	884.435	4	48.84	185910	1	11220	JN_HC_e053 1_1.raw	1	1	124	156	Carbamidomethylation; Oxidation (M)	C6:Carbamidomethylation:1000.00;M31:Oxidation (M):1000.00	PEAKS DB
19	13	P68363	K.EIIDLVLDR.I	N	24.12	1084.61	9	-0.4	543.313	2	47.04	2766500	1	10769	JN_HC_e053 1_1.raw	1	1	113	121			PEAKS DB
19	13	P68363	K.VGINYQPPTVVPGGDLAK.V	N	23.84	1823.98	18	-0.8	609	3	42.11	126800	1	9595	JN_HC_e053 1_1.raw	1	1	353	370			PEAKS DB
19	13	P68363	R.EDMAALEK.D	N	23.59	905.416	8	0.2	453.716	2	32.12	301100	1	7159	JN_HC_e053 1_1.raw	1	1	423	430			PEAKS DB
19	13	P68363	K.LADQC(+57.02)TGLQGFLVFHSFGGGTGSGFTSLLM(+15.99)ER.L	N	23.53	3405.61	32	1	1136.21	3	51.21	0	1	11750	JN_HC_e053 1_1.raw	0	0	125	156	Carbamidomethylation; Oxidation (M)	C5:Carbamidomethylation:1000.00;M30:Oxidation (M):1000.00	PEAKS DB
19	13	P68363	K.YM(+15.99)AC(+57.02)C(+57.02)LLYR.G	N	22.26	1264.54	9	-1.2	633.277	2	37.93	177280	1	8583	JN_HC_e053 1_1.raw	1	1	312	320	Oxidation (M); Carbamidomethylation	M2:Oxidation (M):1000.00;C4:Carbamidomethylation:1000.00;C5:Carbamidomethylation:1000.00	PEAKS DB
19	13	P68363	R.LDHKFDLM(+15.99)YAK.R	N	20.36	1395.69	11	0.7	466.236	3	33.14	166410	1	7413	JN_HC_e053 1_1.raw	1	1	391	401	Oxidation (M)	M8:Oxidation (M):1000.00	PEAKS DB
19	13	P68363	K.AYHEQLSVAEITNAC(+57.02)FEPANQMVK.C	N	16.14	2749.28	24	-3.3	917.432	3	42.4	367920	1	9684	JN_HC_e053 1_1.raw	1	1	281	304	Carbamidomethylation	C15:Carbamidomethylation:1000.00	PEAKS DB
31	7	P35527	K.NYSPYYNTIDDLKDQIVDLTVGNNK.T	Y	38.28	2901.4	25	-0.2	968.141	3	50.15	1627200	1	11501	JN_HC_e053 1_1.raw	2	2	200	224			PEAKS DB
31	7	P35527	R.GGSGGSYGGGGSGGGYGGGSGSR.G	Y	37.55	1790.72	23	-1.7	896.366	2	26.54	1928200	1	5758	JN_HC_e053 1_1.raw	1	1	491	513			PEAKS DB
31	7	P35527	K.DIENQYETQITQIEHEVSSSGQEVQSSAK.E	Y	37.32	3263.51	29	0.5	1088.84	3	46.41	1261400	1	10626	JN_HC_e053 1_1.raw	1	1	340	368			PEAKS DB
31	7	P35527	R.GGGGSFGYSYGGGSGGGFSASSLGGGFGGGSR.G	Y	36.94	2704.15	32	-0.3	902.392	3	43.28	314280	1	9895	JN_HC_e053 1_1.raw	1	1	64	95			PEAKS DB
31	7	P35527	R.GSRGGSGGSYGGGGSGGGYGGGSGSR.G	Y	36.91	2090.88	26	-0.9	697.965	3	24.84	433120	1	5355	JN_HC_e053 1_1.raw	1	1	488	513			PEAKS DB
31	7	P35527	R.LASYLDKVQALEEANNDLENK.I	Y	36	2376.18	21	-0.7	793.067	3	42.42	1527900	1	9672	JN_HC_e053 1_1.raw	1	1	164	184			PEAKS DB
31	7	P35527	K.EIETYHNLLEGGQEDFESSGAGK.I	Y	35.41	2509.12	23	-2.3	837.38	3	40.29	612850	1	9155	JN_HC_e053 1_1.raw	1	1	450	472			PEAKS DB
31	7	P35527	R.GGSGGSHGGGSGFGGESGGSYGGGEEASGSGGGYGGGSGK.S	Y	34.47	3222.27	40	-0.9	1075.1	3	29.79	656660	1	6579	JN_HC_e053 1_1.raw	1	1	580	619			PEAKS DB
31	7	P35527	R.SGGGGGGGLGSGGSIR.S	Y	33.05	1231.59	16	-1.3	616.802	2	29	2366600	1	6362	JN_HC_e053 1_1.raw	1	1	14	29			PEAKS DB
31	7	P35527	R.HGVQELEIELQSQLSKK.A	Y	30.85	1965.05	17	-0.1	656.025	3	40.61	234160	1	9231	JN_HC_e053 1_1.raw	1	1	375	391			PEAKS DB
31	7	P35527	R.SGGGGGGGLGSGGSIRSSYSR.F	Y	30.58	1811.85	21	0.1	604.958	3	29.66	605560	1	6537	JN_HC_e053 1_1.raw	1	1	14	34			PEAKS DB
31	7	P35527	K.STMQELNSR.L	Y	29.65	1064.49	9	-1.2	533.253	2	29.38	436570	1	6471	JN_HC_e053 1_1.raw	1	1	155	163			PEAKS DB
31	7	P35527	R.SSYSRFSSSGGGGGGGR.F	Y	28.43	1561.69	17	0.5	521.57	3	26.46	225070	1	5744	JN_HC_e053 1_1.raw	1	1	30	46			PEAKS DB
31	7	P35527	R.FSSSSGYGGGSSR.V	Y	28.36	1234.52	13	-1.6	618.267	2	27.33	1006700	1	5961	JN_HC_e053 1_1.raw	1	1	47	59			PEAKS DB
31	7	P35527	K.VQALEEANNDLENK.I	Y	28.24	1585.76	14	-1	793.886	2	34.55	66324	1	7759	JN_HC_e053 1_1.raw	1	1	171	184			PEAKS DB
31	7	P35527	R.QFSSSYLSR.S	Y	28.09	1073.51	9	0.8	537.765	2	34.69	95459	1	7786	JN_HC_e053 1_1.raw	1	1	5	13			PEAKS DB
31	7	P35527	K.SDLEMQYETLQEELMALKK.N	Y	26.78	2298.11	19	2.2	767.046	3	47.75	177790	1	10961	JN_HC_e053 1_1.raw	1	1	272	290			PEAKS DB
31	7	P35527	K.TLLDIDNTR.M	Y	25.23	1059.56	9	0.7	530.786	2	39.08	1149300	1	8859	JN_HC_e053 1_1.raw	1	1	225	233			PEAKS DB
31	7	P35527	K.STM(+15.99)QELNSR.L	Y	23.63	1080.49	9	-1.6	541.25	2	25.17	588070	1	5425	JN_HC_e053 1_1.raw	1	1	155	163	Oxidation (M)	M3:Oxidation (M):1000.00	PEAKS DB
31	7	P35527	R.LASYLDK.V	N	23.1	808.433	7	1.3	405.224	2	32.38	765850	1	7224	JN_HC_e053 1_1.raw	1	1	164	170			PEAKS DB
31	7	P35527	R.IKFEM(+15.99)EQNLR.Q	Y	22.38	1322.67	10	-0.5	441.896	3	31.69	1007400	1	7030	JN_HC_e053 1_1.raw	1	1	241	250	Oxidation (M)	M5:Oxidation (M):1000.00	PEAKS DB
31	7	P35527	R.MTLDDFR.I	Y	22.37	896.406	7	-0.5	449.21	2	39.67	160450	1	9001	JN_HC_e053 1_1.raw	1	1	234	240			PEAKS DB
31	7	P35527	R.IKFEMEQNLR.Q	Y	22.06	1306.67	10	-0.9	436.564	3	35.8	67962	1	8059	JN_HC_e053 1_1.raw	1	1	241	250			PEAKS DB
31	7	P35527	K.IGLGGRGGSGGSYGR.G	Y	16.15	1349.68	15	-1.9	450.9	3	29.21	770500	1	6437	JN_HC_e053 1_1.raw	1	1	473	487			PEAKS DB
31	7	P35527	K.IQDWYDK.K	Y	15.07	966.445	7	0.3	484.23	2	35.07	72602	1	7892	JN_HC_e053 1_1.raw	1	1	185	191			PEAKS DB
11	17	P07437	K.GHYTEGAELVDSVLDVVRK.E	N	36.73	2086.07	19	0.3	522.525	4	44.95	2818900	1	10282	JN_HC_e053 1_1.raw	2	2	104	122			PEAKS DB
11	17	P07437	K.GHYTEGAELVDSVLDVVR.K	N	36.64	1957.97	18	0.5	653.666	3	47.57	3020200	1	10903	JN_HC_e053 1_1.raw	2	2	104	121			PEAKS DB
11	17	P07437	K.NSSYFVEWIPNNVK.T	N	35.81	1695.83	14	-0.3	848.92	2	45.98	3310200	1	10525	JN_HC_e053 1_1.raw	2	2	337	350			PEAKS DB
11	17	P07437	R.LHFFM(+15.99)PGFAPLTSR.G	N	35.25	1635.82	14	0.8	546.282	3	43.87	536040	1	10025	JN_HC_e053 1_1.raw	1	1	263	276	Oxidation (M)	M5:Oxidation (M):1000.00	PEAKS DB
11	17	P07437	R.EIVHIQAGQC(+57.02)GNQIGAK.F	N	34.93	1821.92	17	-0.1	911.965	2	32.88	2039700	1	7341	JN_HC_e053 1_1.raw	2	2	3	19	Carbamidomethylation	C10:Carbamidomethylation:1000.00	PEAKS DB
11	17	P07437	K.MAVTFIGNSTAIQELFK.R	Y	34.28	1868.97	17	-1.3	935.491	2	50.93	1045500	1	11688	JN_HC_e053 1_1.raw	2	2	363	379			PEAKS DB
11	17	P07437	K.MAVTFIGNSTAIQELFKR.I	Y	33.01	2025.07	18	-1.5	676.03	3	47.47	1531700	1	10881	JN_HC_e053 1_1.raw	1	1	363	380			PEAKS DB
11	17	P07437	R.SGPFGQIFRPDNFVFGQSGAGNNWAK.G	N	32.96	2797.34	26	0.1	933.453	3	47.61	8466500	1	10904	JN_HC_e053 1_1.raw	1	1	78	103			PEAKS DB
11	17	P07437	R.LHFFMPGFAPLTSR.G	N	32.54	1619.83	14	-1.3	540.949	3	46.94	1336100	1	10749	JN_HC_e053 1_1.raw	2	2	263	276			PEAKS DB
11	17	P07437	K.LTTPTYGDLNHLVSATM(+15.99)SGVTTC(+57.02)LR.F	N	32.53	2723.33	25	-1.7	908.781	3	44.7	0	1	10231	JN_HC_e053 1_1.raw	0	0	217	241	Oxidation (M); Carbamidomethylation	M17:Oxidation (M):1000.00;C23:Carbamidomethylation:1000.00	PEAKS DB
11	17	P07437	K.M(+15.99)AVTFIGNSTAIQELFK.R	Y	32.52	1884.97	17	-1	943.489	2	49.43	291260	1	11347	JN_HC_e053 1_1.raw	1	1	363	379	Oxidation (M)	M1:Oxidation (M):1000.00	PEAKS DB
11	17	P07437	R.AILVDLEPGTMDSVR.S	N	32.43	1614.83	15	0	808.422	2	45.05	1953200	1	10305	JN_HC_e053 1_1.raw	1	1	63	77			PEAKS DB
11	17	P07437	K.LAVNMVPFPR.L	N	30.68	1142.63	10	-0.1	572.321	2	43.77	439300	1	10012	JN_HC_e053 1_1.raw	1	1	253	262			PEAKS DB
11	17	P07437	R.ISVYYNEATGGK.Y	Y	30.53	1300.63	12	-0.1	651.322	2	34.69	1696900	1	7777	JN_HC_e053 1_1.raw	1	1	47	58			PEAKS DB
11	17	P07437	R.ALTVPELTQQVFDAK.N	Y	30.26	1658.89	15	-0.5	553.97	3	46.94	5026400	1	10734	JN_HC_e053 1_1.raw	2	2	283	297			PEAKS DB
11	17	P07437	R.FPGQLNADLR.K	N	30.22	1129.59	10	-0.7	565.801	2	38.6	3181900	1	8809	JN_HC_e053 1_1.raw	1	1	242	251			PEAKS DB
11	17	P07437	R.SGPFGQIFRPDNFVFGQSGAGN(+.98)NWAK.G	N	29.97	2798.32	26	-1	933.78	3	48.55	435840	1	11133	JN_HC_e053 1_1.raw	1	1	78	103	Deamidation (NQ)	N22:Deamidation (NQ):17.01	PEAKS DB
11	17	P07437	K.LTTPTYGDLN(+.98)HLVSATM(+15.99)SGVTTC(+57.02)LR.F	N	29.6	2724.31	25	6.5	909.116	3	44.72	183570	1	10231	JN_HC_e053 1_1.raw	1	1	217	241	Deamidation (NQ); Oxidation (M); Carbamidomethylation	N10:Deamidation (NQ):1000.00;M17:Oxidation (M):1000.00;C23:Carbamidomethylation:1000.00	PEAKS DB
11	17	P07437	K.MAVTFIGN(+.98)STAIQELFKR.I	Y	29.16	2026.06	18	0.2	676.359	3	49.96	75444	1	11475	JN_HC_e053 1_1.raw	1	1	363	380	Deamidation (NQ)	N8:Deamidation (NQ):61.30	PEAKS DB
11	17	P07437	R.AILVDLEPGTM(+15.99)DSVR.S	N	29.1	1630.82	15	-1.2	816.418	2	42.7	1535900	1	9728	JN_HC_e053 1_1.raw	1	1	63	77	Oxidation (M)	M11:Oxidation (M):1000.00	PEAKS DB
11	17	P07437	K.NSSYFVEWIPN(+.98)NVK.T	N	29.08	1696.81	14	0.1	849.412	2	46.84	199630	1	10746	JN_HC_e053 1_1.raw	1	1	337	350	Deamidation (NQ)	N11:Deamidation (NQ):9.34	PEAKS DB
11	17	P07437	K.EVDEQMLNVQNK.N	N	28.8	1445.68	12	-0.9	723.848	2	35.6	472590	1	8000	JN_HC_e053 1_1.raw	1	1	325	336			PEAKS DB
11	17	P07437	R.ISEQFTAMFR.R	N	28.59	1228.59	10	-0.1	615.303	2	43.28	737770	1	9881	JN_HC_e053 1_1.raw	1	1	381	390			PEAKS DB
11	17	P07437	R.IM(+15.99)NTFSVVPSPK.V	N	28.04	1334.69	12	-1	668.352	2	38.65	546740	1	8743	JN_HC_e053 1_1.raw	1	1	163	174	Oxidation (M)	M2:Oxidation (M):1000.00	PEAKS DB
11	17	P07437	K.LTTPTYGDLNHLVSATMSGVTTC(+57.02)LR.F	N	27.21	2707.33	25	-0.4	903.451	3	49.12	1925600	1	11266	JN_HC_e053 1_1.raw	1	1	217	241	Carbamidomethylation	C23:Carbamidomethylation:1000.00	PEAKS DB
11	17	P07437	R.YLTVAAVFR.G	N	27.01	1038.59	9	0.1	520.3	2	43.96	1819200	1	10045	JN_HC_e053 1_1.raw	1	1	310	318			PEAKS DB
11	17	P07437	K.FWEVISDEHGIDPTGTYHGDSDLQLDR.I	Y	26.63	3101.4	27	-0.6	776.357	4	43.41	3512600	1	9924	JN_HC_e053 1_1.raw	2	2	20	46			PEAKS DB
11	17	P07437	K.EVDEQM(+15.99)LNVQNK.N	N	26.13	1461.68	12	-0.7	731.845	2	31.33	0	1	6956	JN_HC_e053 1_1.raw	0	0	325	336	Oxidation (M)	M6:Oxidation (M):1000.00	PEAKS DB
11	17	P07437	K.IREEYPDRIM(+15.99)NTFSVVPSPK.V	N	24.97	2393.2	20	-0.6	599.308	4	37.88	0	1	8562	JN_HC_e053 1_1.raw	0	0	155	174	Oxidation (M)	M10:Oxidation (M):1000.00	PEAKS DB
11	17	P07437	K.LAVNM(+15.99)VPFPR.L	N	24.57	1158.62	10	0.1	580.318	2	40.47	472060	1	9167	JN_HC_e053 1_1.raw	1	1	253	262	Oxidation (M)	M5:Oxidation (M):1000.00	PEAKS DB
11	17	P07437	K.N(+.98)SSYFVEWIPNNVK.T	N	23.81	1696.81	14	-1.7	849.411	2	50.88	130230	1	11680	JN_HC_e053 1_1.raw	1	1	337	350	Deamidation (NQ)	N1:Deamidation (NQ):51.24	PEAKS DB
11	17	P07437	K.EAESCDCLQGF(+114.03)QLTHSLGGGTGSGM(+15.99)GTLLISK.I	N	23.73	3326.51	32	3	1109.85	3	43.59	177860	1	9964	JN_HC_e053 1_1.raw	1	1	123	154	glutarylatyion; Oxidation (M)	F11:glutarylatyion:5.55;M25:Oxidation (M):1000.00	PEAKS DB
11	17	P07437	K.TAVC(+57.02)DIPPR.G	N	23.73	1027.51	9	-0.5	514.763	2	31.75	1135100	1	7134	JN_HC_e053 1_1.raw	2	2	351	359	Carbamidomethylation	C4:Carbamidomethylation:1000.00	PEAKS DB
11	17	P07437	R.KLAVNM(+15.99)VPFPR.L	N	21.66	1286.72	11	1.1	429.913	3	36.4	230840	1	8198	JN_HC_e053 1_1.raw	1	1	252	262	Oxidation (M)	M6:Oxidation (M):1000.00	PEAKS DB
11	17	P07437	K.IREEYPDR.I	N	20.57	1076.53	8	-0.9	539.269	2	26.51	566580	1	5743	JN_HC_e053 1_1.raw	1	1	155	162			PEAKS DB
11	17	P07437	R.ISEQFTAM(+15.99)FR.R	N	18.17	1244.59	10	0.9	623.301	2	38.69	457640	1	8756	JN_HC_e053 1_1.raw	1	1	381	390	Oxidation (M)	M8:Oxidation (M):1000.00	PEAKS DB
11	17	P07437	K.NMM(+15.99)AAC(+57.02)DPR.H	N	15.1	1080.41	9	63.2	541.249	2	26.74	11643	1	5835	JN_HC_e053 1_1.raw	1	1	298	306	Oxidation (M); Carbamidomethylation	M3:Oxidation (M):12.28;C6:Carbamidomethylation:1000.00	PEAKS DB
11	17	P07437	K.NMMAAC(+57.02)DPR.H	N	15.01	1064.42	9	-0.8	533.217	2	30.61	41604	1	6777	JN_HC_e053 1_1.raw	1	1	298	306	Carbamidomethylation	C6:Carbamidomethylation:1000.00	PEAKS DB
20	15	Q71U36	R.FDGALNVDLTEFQTNLVPYPR.I	N	38.98	2408.2	21	0	1205.11	2	51.59	3145800	1	11831	JN_HC_e053 1_1.raw	2	2	244	264			PEAKS DB
20	15	Q71U36	R.QLFHPEQLITGKEDAANNYAR.G	N	37.84	2414.2	21	-0.9	604.556	4	38.56	1268600	1	8723	JN_HC_e053 1_1.raw	2	2	85	105			PEAKS DB
20	15	Q71U36	R.AVC(+57.02)MLSNTTAIAEAWAR.L	N	35.08	1863.9	17	-0.1	932.956	2	46.7	669310	1	10702	JN_HC_e053 1_1.raw	2	2	374	390	Carbamidomethylation	C3:Carbamidomethylation:1000.00	PEAKS DB
20	15	Q71U36	R.AFVHWYVGEGM(+15.99)EEGEFSEAR.E	N	34.79	2345.01	20	0	782.676	3	41.34	593800	1	9406	JN_HC_e053 1_1.raw	1	1	403	422	Oxidation (M)	M11:Oxidation (M):1000.00	PEAKS DB
20	15	Q71U36	K.AYHEQLSVAEITNAC(+57.02)FEPANQM(+15.99)VK.C	N	34.2	2765.28	24	0.1	922.767	3	40.74	382620	1	9274	JN_HC_e053 1_1.raw	1	1	281	304	Carbamidomethylation; Oxidation (M)	C15:Carbamidomethylation:1000.00;M22:Oxidation (M):1000.00	PEAKS DB
20	15	Q71U36	R.AVFVDLEPTVIDEVR.T	N	32.42	1700.9	15	-0.1	567.973	3	47.8	8765300	1	10967	JN_HC_e053 1_1.raw	2	2	65	79			PEAKS DB
20	15	Q71U36	R.NLDIERPTYTNLNR.L	N	32.39	1717.87	14	-1.4	859.943	2	36.04	2911600	1	8109	JN_HC_e053 1_1.raw	2	2	216	229			PEAKS DB
20	15	Q71U36	R.QLFHPEQLITGK.E	N	32.25	1409.77	12	-1.3	705.89	2	39.96	233320	1	9070	JN_HC_e053 1_1.raw	1	1	85	96			PEAKS DB
20	15	Q71U36	K.LADQC(+57.02)TGLQGFLVFHSFGGGTGSGFTSLLMER.L	N	32.1	3389.62	32	-1.1	1130.88	3	52.13	318860	1	11958	JN_HC_e053 1_1.raw	1	1	125	156	Carbamidomethylation	C5:Carbamidomethylation:1000.00	PEAKS DB
20	15	Q71U36	R.IHFPLATYAPVISAEK.A	N	31.96	1755.96	16	0.8	878.986	2	43.73	2750800	1	9986	JN_HC_e053 1_1.raw	2	2	265	280			PEAKS DB
20	15	Q71U36	R.KLADQC(+57.02)TGLQGFLVFHSFGGGTGSGFTSLLMER.L	N	31.49	3517.71	33	-3.1	880.433	4	49.77	270670	1	11418	JN_HC_e053 1_1.raw	1	1	124	156	Carbamidomethylation	C6:Carbamidomethylation:1000.00	PEAKS DB
20	15	Q71U36	K.TIGGGDDSFNTFFSETGAGK.H	N	31.44	2006.89	20	-2.5	669.967	3	45.7	50669	1	10471	JN_HC_e053 1_1.raw	1	1	41	60			PEAKS DB
20	15	Q71U36	K.DVNAAIATIK.T	N	30.7	1014.57	10	0.7	508.293	2	38.33	1403300	1	8666	JN_HC_e053 1_1.raw	1	1	327	336			PEAKS DB
20	15	Q71U36	K.LADQC(+57.02)TGLQ(+.98)GFLVFHSFGGGTGSGFTSLLM(+15.99)ER.L	N	27.52	3406.6	32	4.3	1136.54	3	51.16	108880	1	11750	JN_HC_e053 1_1.raw	1	1	125	156	Carbamidomethylation; Deamidation (NQ); Oxidation (M)	C5:Carbamidomethylation:1000.00;Q9:Deamidation (NQ):19.39;M30:Oxidation (M):1000.00	PEAKS DB
20	15	Q71U36	K.EDAANNYAR.G	N	26.99	1022.44	9	0.3	512.228	2	25.83	1873100	1	5579	JN_HC_e053 1_1.raw	1	1	97	105			PEAKS DB
20	15	Q71U36	K.FDLMYAK.R	N	26.98	886.426	7	-1.1	444.22	2	40.24	94375	1	9156	JN_HC_e053 1_1.raw	1	1	395	401			PEAKS DB
20	15	Q71U36	R.LSVDYGKK.S	N	25.15	908.497	8	-0.6	455.255	2	27.94	841280	1	6108	JN_HC_e053 1_1.raw	1	1	157	164			PEAKS DB
20	15	Q71U36	R.AVC(+57.02)M(+15.99)LSNTTAIAEAWAR.L	N	24.34	1879.89	17	-0.6	627.638	3	43.45	157450	1	9942	JN_HC_e053 1_1.raw	1	1	374	390	Carbamidomethylation; Oxidation (M)	C3:Carbamidomethylation:1000.00;M4:Oxidation (M):1000.00	PEAKS DB
20	15	Q71U36	R.KLADQC(+57.02)TGLQGFLVFHSFGGGTGSGFTSLLM(+15.99)ER.L	N	24.24	3533.71	33	1.1	884.435	4	48.84	185910	1	11220	JN_HC_e053 1_1.raw	1	1	124	156	Carbamidomethylation; Oxidation (M)	C6:Carbamidomethylation:1000.00;M31:Oxidation (M):1000.00	PEAKS DB
20	15	Q71U36	R.TIQ(+.98)FVDWC(+57.02)PTGFK.V	N	24.17	1598.74	13	10.2	800.387	2	47.01	0	1	10771	JN_HC_e053 1_1.raw	0	0	340	352	Deamidation (NQ); Carbamidomethylation	Q3:Deamidation (NQ):1000.00;C8:Carbamidomethylation:1000.00	PEAKS DB
20	15	Q71U36	K.EIIDLVLDR.I	N	24.12	1084.61	9	-0.4	543.313	2	47.04	2766500	1	10769	JN_HC_e053 1_1.raw	1	1	113	121			PEAKS DB
20	15	Q71U36	K.VGINYQPPTVVPGGDLAK.V	N	23.84	1823.98	18	-0.8	609	3	42.11	126800	1	9595	JN_HC_e053 1_1.raw	1	1	353	370			PEAKS DB
20	15	Q71U36	R.EDMAALEK.D	N	23.59	905.416	8	0.2	453.716	2	32.12	301100	1	7159	JN_HC_e053 1_1.raw	1	1	423	430			PEAKS DB
20	15	Q71U36	K.LADQC(+57.02)TGLQGFLVFHSFGGGTGSGFTSLLM(+15.99)ER.L	N	23.53	3405.61	32	1	1136.21	3	51.21	0	1	11750	JN_HC_e053 1_1.raw	0	0	125	156	Carbamidomethylation; Oxidation (M)	C5:Carbamidomethylation:1000.00;M30:Oxidation (M):1000.00	PEAKS DB
20	15	Q71U36	R.TIQFVDWC(+57.02)PTGFK.V	N	23.48	1597.76	13	-2.2	799.885	2	47	432930	1	10771	JN_HC_e053 1_1.raw	1	1	340	352	Carbamidomethylation	C8:Carbamidomethylation:1000.00	PEAKS DB
20	15	Q71U36	K.YM(+15.99)AC(+57.02)C(+57.02)LLYR.G	N	22.26	1264.54	9	-1.2	633.277	2	37.93	177280	1	8583	JN_HC_e053 1_1.raw	1	1	312	320	Oxidation (M); Carbamidomethylation	M2:Oxidation (M):1000.00;C4:Carbamidomethylation:1000.00;C5:Carbamidomethylation:1000.00	PEAKS DB
20	15	Q71U36	R.LDHKFDLM(+15.99)YAK.R	N	20.36	1395.69	11	0.7	466.236	3	33.14	166410	1	7413	JN_HC_e053 1_1.raw	1	1	391	401	Oxidation (M)	M8:Oxidation (M):1000.00	PEAKS DB
20	15	Q71U36	K.AYHEQLSVAEITNAC(+57.02)FEPANQMVK.C	N	16.14	2749.28	24	-3.3	917.432	3	42.4	367920	1	9684	JN_HC_e053 1_1.raw	1	1	281	304	Carbamidomethylation	C15:Carbamidomethylation:1000.00	PEAKS DB
23	26	Q9BQE3	R.FDGALNVDLTEFQTNLVPYPR.I	N	38.98	2408.2	21	0	1205.11	2	51.59	3145800	1	11831	JN_HC_e053 1_1.raw	2	2	244	264			PEAKS DB
23	26	Q9BQE3	R.QLFHPEQLITGKEDAANNYAR.G	N	37.84	2414.2	21	-0.9	604.556	4	38.56	1268600	1	8723	JN_HC_e053 1_1.raw	2	2	85	105			PEAKS DB
23	26	Q9BQE3	R.AFVHWYVGEGM(+15.99)EEGEFSEAR.E	N	34.79	2345.01	20	0	782.676	3	41.34	593800	1	9406	JN_HC_e053 1_1.raw	1	1	403	422	Oxidation (M)	M11:Oxidation (M):1000.00	PEAKS DB
23	26	Q9BQE3	R.AVFVDLEPTVIDEVR.T	N	32.42	1700.9	15	-0.1	567.973	3	47.8	8765300	1	10967	JN_HC_e053 1_1.raw	2	2	65	79			PEAKS DB
23	26	Q9BQE3	R.NLDIERPTYTNLNR.L	N	32.39	1717.87	14	-1.4	859.943	2	36.04	2911600	1	8109	JN_HC_e053 1_1.raw	2	2	216	229			PEAKS DB
23	26	Q9BQE3	R.QLFHPEQLITGK.E	N	32.25	1409.77	12	-1.3	705.89	2	39.96	233320	1	9070	JN_HC_e053 1_1.raw	1	1	85	96			PEAKS DB
23	26	Q9BQE3	K.LADQC(+57.02)TGLQGFLVFHSFGGGTGSGFTSLLMER.L	N	32.1	3389.62	32	-1.1	1130.88	3	52.13	318860	1	11958	JN_HC_e053 1_1.raw	1	1	125	156	Carbamidomethylation	C5:Carbamidomethylation:1000.00	PEAKS DB
23	26	Q9BQE3	R.IHFPLATYAPVISAEK.A	N	31.96	1755.96	16	0.8	878.986	2	43.73	2750800	1	9986	JN_HC_e053 1_1.raw	2	2	265	280			PEAKS DB
23	26	Q9BQE3	R.KLADQC(+57.02)TGLQGFLVFHSFGGGTGSGFTSLLMER.L	N	31.49	3517.71	33	-3.1	880.433	4	49.77	270670	1	11418	JN_HC_e053 1_1.raw	1	1	124	156	Carbamidomethylation	C6:Carbamidomethylation:1000.00	PEAKS DB
23	26	Q9BQE3	K.TIGGGDDSFNTFFSETGAGK.H	N	31.44	2006.89	20	-2.5	669.967	3	45.7	50669	1	10471	JN_HC_e053 1_1.raw	1	1	41	60			PEAKS DB
23	26	Q9BQE3	R.LISQIVSSITASLR.F	N	30.76	1486.87	14	-1.6	744.442	2	51.4	8002700	1	11787	JN_HC_e053 1_1.raw	2	2	230	243			PEAKS DB
23	26	Q9BQE3	K.DVNAAIATIK.T	N	30.7	1014.57	10	0.7	508.293	2	38.33	1403300	1	8666	JN_HC_e053 1_1.raw	1	1	327	336			PEAKS DB
23	26	Q9BQE3	R.AVC(+57.02)MLSNTTAVAEAWAR.L	Y	30.66	1849.88	17	-0.5	925.947	2	44.91	130460	1	10285	JN_HC_e053 1_1.raw	1	1	374	390	Carbamidomethylation	C3:Carbamidomethylation:1000.00	PEAKS DB
23	26	Q9BQE3	K.LADQC(+57.02)TGLQ(+.98)GFLVFHSFGGGTGSGFTSLLM(+15.99)ER.L	N	27.52	3406.6	32	4.3	1136.54	3	51.16	108880	1	11750	JN_HC_e053 1_1.raw	1	1	125	156	Carbamidomethylation; Deamidation (NQ); Oxidation (M)	C5:Carbamidomethylation:1000.00;Q9:Deamidation (NQ):19.39;M30:Oxidation (M):1000.00	PEAKS DB
23	26	Q9BQE3	K.EDAANNYAR.G	N	26.99	1022.44	9	0.3	512.228	2	25.83	1873100	1	5579	JN_HC_e053 1_1.raw	1	1	97	105			PEAKS DB
23	26	Q9BQE3	K.FDLMYAK.R	N	26.98	886.426	7	-1.1	444.22	2	40.24	94375	1	9156	JN_HC_e053 1_1.raw	1	1	395	401			PEAKS DB
23	26	Q9BQE3	R.LSVDYGKK.S	N	25.15	908.497	8	-0.6	455.255	2	27.94	841280	1	6108	JN_HC_e053 1_1.raw	1	1	157	164			PEAKS DB
23	26	Q9BQE3	R.KLADQC(+57.02)TGLQGFLVFHSFGGGTGSGFTSLLM(+15.99)ER.L	N	24.24	3533.71	33	1.1	884.435	4	48.84	185910	1	11220	JN_HC_e053 1_1.raw	1	1	124	156	Carbamidomethylation; Oxidation (M)	C6:Carbamidomethylation:1000.00;M31:Oxidation (M):1000.00	PEAKS DB
23	26	Q9BQE3	R.TIQ(+.98)FVDWC(+57.02)PTGFK.V	N	24.17	1598.74	13	10.2	800.387	2	47.01	0	1	10771	JN_HC_e053 1_1.raw	0	0	340	352	Deamidation (NQ); Carbamidomethylation	Q3:Deamidation (NQ):1000.00;C8:Carbamidomethylation:1000.00	PEAKS DB
23	26	Q9BQE3	K.EIIDLVLDR.I	N	24.12	1084.61	9	-0.4	543.313	2	47.04	2766500	1	10769	JN_HC_e053 1_1.raw	1	1	113	121			PEAKS DB
23	26	Q9BQE3	K.VGINYQPPTVVPGGDLAK.V	N	23.84	1823.98	18	-0.8	609	3	42.11	126800	1	9595	JN_HC_e053 1_1.raw	1	1	353	370			PEAKS DB
23	26	Q9BQE3	R.EDMAALEK.D	N	23.59	905.416	8	0.2	453.716	2	32.12	301100	1	7159	JN_HC_e053 1_1.raw	1	1	423	430			PEAKS DB
23	26	Q9BQE3	K.LADQC(+57.02)TGLQGFLVFHSFGGGTGSGFTSLLM(+15.99)ER.L	N	23.53	3405.61	32	1	1136.21	3	51.21	0	1	11750	JN_HC_e053 1_1.raw	0	0	125	156	Carbamidomethylation; Oxidation (M)	C5:Carbamidomethylation:1000.00;M30:Oxidation (M):1000.00	PEAKS DB
23	26	Q9BQE3	R.TIQFVDWC(+57.02)PTGFK.V	N	23.48	1597.76	13	-2.2	799.885	2	47	432930	1	10771	JN_HC_e053 1_1.raw	1	1	340	352	Carbamidomethylation	C8:Carbamidomethylation:1000.00	PEAKS DB
23	26	Q9BQE3	K.YM(+15.99)AC(+57.02)C(+57.02)LLYR.G	N	22.26	1264.54	9	-1.2	633.277	2	37.93	177280	1	8583	JN_HC_e053 1_1.raw	1	1	312	320	Oxidation (M); Carbamidomethylation	M2:Oxidation (M):1000.00;C4:Carbamidomethylation:1000.00;C5:Carbamidomethylation:1000.00	PEAKS DB
23	26	Q9BQE3	R.LDHKFDLM(+15.99)YAK.R	N	20.36	1395.69	11	0.7	466.236	3	33.14	166410	1	7413	JN_HC_e053 1_1.raw	1	1	391	401	Oxidation (M)	M8:Oxidation (M):1000.00	PEAKS DB
18	22	P68371	K.GHYTEGAELVDSVLDVVRK.E	N	36.73	2086.07	19	0.3	522.525	4	44.95	2818900	1	10282	JN_HC_e053 1_1.raw	2	2	104	122			PEAKS DB
18	22	P68371	K.GHYTEGAELVDSVLDVVR.K	N	36.64	1957.97	18	0.5	653.666	3	47.57	3020200	1	10903	JN_HC_e053 1_1.raw	2	2	104	121			PEAKS DB
18	22	P68371	K.NSSYFVEWIPNNVK.T	N	35.81	1695.83	14	-0.3	848.92	2	45.98	3310200	1	10525	JN_HC_e053 1_1.raw	2	2	337	350			PEAKS DB
18	22	P68371	R.LHFFM(+15.99)PGFAPLTSR.G	N	35.25	1635.82	14	0.8	546.282	3	43.87	536040	1	10025	JN_HC_e053 1_1.raw	1	1	263	276	Oxidation (M)	M5:Oxidation (M):1000.00	PEAKS DB
18	22	P68371	R.EIVHLQAGQC(+57.02)GNQIGAK.F	N	34.93	1821.92	17	-0.1	911.965	2	32.88	2039700	1	7341	JN_HC_e053 1_1.raw	2	2	3	19	Carbamidomethylation	C10:Carbamidomethylation:1000.00	PEAKS DB
18	22	P68371	R.SGPFGQIFRPDNFVFGQSGAGNNWAK.G	N	32.96	2797.34	26	0.1	933.453	3	47.61	8466500	1	10904	JN_HC_e053 1_1.raw	1	1	78	103			PEAKS DB
18	22	P68371	R.LHFFMPGFAPLTSR.G	N	32.54	1619.83	14	-1.3	540.949	3	46.94	1336100	1	10749	JN_HC_e053 1_1.raw	2	2	263	276			PEAKS DB
18	22	P68371	K.LTTPTYGDLNHLVSATM(+15.99)SGVTTC(+57.02)LR.F	N	32.53	2723.33	25	-1.7	908.781	3	44.7	0	1	10231	JN_HC_e053 1_1.raw	0	0	217	241	Oxidation (M); Carbamidomethylation	M17:Oxidation (M):1000.00;C23:Carbamidomethylation:1000.00	PEAKS DB
18	22	P68371	K.LAVNMVPFPR.L	N	30.68	1142.63	10	-0.1	572.321	2	43.77	439300	1	10012	JN_HC_e053 1_1.raw	1	1	253	262			PEAKS DB
18	22	P68371	R.AVLVDLEPGTMDSVR.S	N	30.61	1600.81	15	-0.1	801.414	2	43.77	282080	1	10013	JN_HC_e053 1_1.raw	1	1	63	77			PEAKS DB
18	22	P68371	R.FPGQLNADLR.K	N	30.22	1129.59	10	-0.7	565.801	2	38.6	3181900	1	8809	JN_HC_e053 1_1.raw	1	1	242	251			PEAKS DB
18	22	P68371	R.SGPFGQIFRPDNFVFGQSGAGN(+.98)NWAK.G	N	29.97	2798.32	26	-1	933.78	3	48.55	435840	1	11133	JN_HC_e053 1_1.raw	1	1	78	103	Deamidation (NQ)	N22:Deamidation (NQ):17.01	PEAKS DB
18	22	P68371	K.LTTPTYGDLN(+.98)HLVSATM(+15.99)SGVTTC(+57.02)LR.F	N	29.6	2724.31	25	6.5	909.116	3	44.72	183570	1	10231	JN_HC_e053 1_1.raw	1	1	217	241	Deamidation (NQ); Oxidation (M); Carbamidomethylation	N10:Deamidation (NQ):1000.00;M17:Oxidation (M):1000.00;C23:Carbamidomethylation:1000.00	PEAKS DB
18	22	P68371	R.INVYYNEATGGK.Y	N	29.44	1327.64	12	-0.2	664.827	2	34.6	353240	1	7758	JN_HC_e053 1_1.raw	1	1	47	58			PEAKS DB
18	22	P68371	K.NSSYFVEWIPN(+.98)NVK.T	N	29.08	1696.81	14	0.1	849.412	2	46.84	199630	1	10746	JN_HC_e053 1_1.raw	1	1	337	350	Deamidation (NQ)	N11:Deamidation (NQ):9.34	PEAKS DB
18	22	P68371	K.MSATFIGNSTAIQELFK.R	N	28.85	1856.93	17	1	929.475	2	49.45	0	1	11348	JN_HC_e053 1_1.raw	0	0	363	379			PEAKS DB
18	22	P68371	K.EVDEQMLNVQNK.N	N	28.8	1445.68	12	-0.9	723.848	2	35.6	472590	1	8000	JN_HC_e053 1_1.raw	1	1	325	336			PEAKS DB
18	22	P68371	R.ISEQFTAMFR.R	N	28.59	1228.59	10	-0.1	615.303	2	43.28	737770	1	9881	JN_HC_e053 1_1.raw	1	1	381	390			PEAKS DB
18	22	P68371	R.IM(+15.99)NTFSVVPSPK.V	N	28.04	1334.69	12	-1	668.352	2	38.65	546740	1	8743	JN_HC_e053 1_1.raw	1	1	163	174	Oxidation (M)	M2:Oxidation (M):1000.00	PEAKS DB
18	22	P68371	K.LTTPTYGDLNHLVSATMSGVTTC(+57.02)LR.F	N	27.21	2707.33	25	-0.4	903.451	3	49.12	1925600	1	11266	JN_HC_e053 1_1.raw	1	1	217	241	Carbamidomethylation	C23:Carbamidomethylation:1000.00	PEAKS DB
18	22	P68371	R.YLTVAAVFR.G	N	27.01	1038.59	9	0.1	520.3	2	43.96	1819200	1	10045	JN_HC_e053 1_1.raw	1	1	310	318			PEAKS DB
18	22	P68371	K.MSATFIGNSTAIQELFKR.I	N	26.3	2013.04	18	-0.7	672.019	3	46.07	331530	1	10553	JN_HC_e053 1_1.raw	1	1	363	380			PEAKS DB
18	22	P68371	R.ALTVPELTQQM(+15.99)FDAK.N	N	26.22	1706.85	15	0.8	854.435	2	42.51	239310	1	9699	JN_HC_e053 1_1.raw	1	1	283	297	Oxidation (M)	M11:Oxidation (M):1000.00	PEAKS DB
18	22	P68371	K.EVDEQM(+15.99)LNVQNK.N	N	26.13	1461.68	12	-0.7	731.845	2	31.33	0	1	6956	JN_HC_e053 1_1.raw	0	0	325	336	Oxidation (M)	M6:Oxidation (M):1000.00	PEAKS DB
18	22	P68371	K.IREEYPDRIM(+15.99)NTFSVVPSPK.V	N	24.97	2393.2	20	-0.6	599.308	4	37.88	0	1	8562	JN_HC_e053 1_1.raw	0	0	155	174	Oxidation (M)	M10:Oxidation (M):1000.00	PEAKS DB
18	22	P68371	K.LAVNM(+15.99)VPFPR.L	N	24.57	1158.62	10	0.1	580.318	2	40.47	472060	1	9167	JN_HC_e053 1_1.raw	1	1	253	262	Oxidation (M)	M5:Oxidation (M):1000.00	PEAKS DB
18	22	P68371	K.N(+.98)SSYFVEWIPNNVK.T	N	23.81	1696.81	14	-1.7	849.411	2	50.88	130230	1	11680	JN_HC_e053 1_1.raw	1	1	337	350	Deamidation (NQ)	N1:Deamidation (NQ):51.24	PEAKS DB
18	22	P68371	K.EAESCDCLQGF(+114.03)QLTHSLGGGTGSGM(+15.99)GTLLISK.I	N	23.73	3326.51	32	3	1109.85	3	43.59	177860	1	9964	JN_HC_e053 1_1.raw	1	1	123	154	glutarylatyion; Oxidation (M)	F11:glutarylatyion:5.55;M25:Oxidation (M):1000.00	PEAKS DB
18	22	P68371	K.TAVC(+57.02)DIPPR.G	N	23.73	1027.51	9	-0.5	514.763	2	31.75	1135100	1	7134	JN_HC_e053 1_1.raw	2	2	351	359	Carbamidomethylation	C4:Carbamidomethylation:1000.00	PEAKS DB
18	22	P68371	R.KLAVNM(+15.99)VPFPR.L	N	21.66	1286.72	11	1.1	429.913	3	36.4	230840	1	8198	JN_HC_e053 1_1.raw	1	1	252	262	Oxidation (M)	M6:Oxidation (M):1000.00	PEAKS DB
18	22	P68371	R.AVLVDLEPGTM(+15.99)DSVR.S	N	21.39	1616.81	15	-1.8	809.41	2	41.21	318050	1	9383	JN_HC_e053 1_1.raw	1	1	63	77	Oxidation (M)	M11:Oxidation (M):1000.00	PEAKS DB
18	22	P68371	K.IREEYPDR.I	N	20.57	1076.53	8	-0.9	539.269	2	26.51	566580	1	5743	JN_HC_e053 1_1.raw	1	1	155	162			PEAKS DB
18	22	P68371	R.ISEQFTAM(+15.99)FR.R	N	18.17	1244.59	10	0.9	623.301	2	38.69	457640	1	8756	JN_HC_e053 1_1.raw	1	1	381	390	Oxidation (M)	M8:Oxidation (M):1000.00	PEAKS DB
18	22	P68371	K.NMM(+15.99)AAC(+57.02)DPR.H	N	15.1	1080.41	9	63.2	541.249	2	26.74	11643	1	5835	JN_HC_e053 1_1.raw	1	1	298	306	Oxidation (M); Carbamidomethylation	M3:Oxidation (M):12.28;C6:Carbamidomethylation:1000.00	PEAKS DB
18	22	P68371	K.NMMAAC(+57.02)DPR.H	N	15.01	1064.42	9	-0.8	533.217	2	30.61	41604	1	6777	JN_HC_e053 1_1.raw	1	1	298	306	Carbamidomethylation	C6:Carbamidomethylation:1000.00	PEAKS DB
17	44	A6NCN2	R.VLQSHISDTSVVVK.M	N	39.91	1510.84	14	-0.7	756.424	2	33.14	13848000	1	7402	JN_HC_e053 1_1.raw	2	2	81	94			PEAKS DB
17	44	A6NCN2	R.LASELNHVQEVLEGYK.K	N	39.4	1827.94	16	-0.1	914.976	2	42.22	0	1	9624	JN_HC_e053 1_1.raw	0	0	8	23			PEAKS DB
17	44	A6NCN2	R.LASELNHVQEVLEGYKK.K	N	38.93	1956.03	17	-0.3	979.023	2	39.48	14567000	1	8960	JN_HC_e053 1_1.raw	3	3	8	24			PEAKS DB
17	44	A6NCN2	K.LEAAVAQSEQQGEAALSDAR.C	N	37.84	2042.99	20	-1.4	1022.5	2	37.73	12654000	1	8509	JN_HC_e053 1_1.raw	2	2	178	197			PEAKS DB
17	44	A6NCN2	R.LASELN(+.98)HVQEVLEGYK.K	N	34.21	1828.92	16	-2	610.646	3	40.27	38013	1	9159	JN_HC_e053 1_1.raw	1	1	8	23	Deamidation (NQ)	N6:Deamidation (NQ):47.09	PEAKS DB
17	44	A6NCN2	R.SRAEAESWYR.S	N	31.13	1253.58	10	-1.3	627.796	2	30.61	10873000	1	6769	JN_HC_e053 1_1.raw	2	2	121	130			PEAKS DB
17	44	A6NCN2	R.LASELN(+.98)HVQEVLEGYKK.K	N	30.58	1957.02	17	-1	490.261	4	37.42	167400	1	8450	JN_HC_e053 1_1.raw	1	1	8	24	Deamidation (NQ)	N6:Deamidation (NQ):28.36	PEAKS DB
17	44	A6NCN2	K.C(+57.02)QNSKLEAAVAQSEQQGEAALSDAR.C	N	30.36	2660.25	25	-3.5	887.753	3	40.19	192880	1	9144	JN_HC_e053 1_1.raw	1	1	173	197	Carbamidomethylation	C1:Carbamidomethylation:1000.00	PEAKS DB
17	44	A6NCN2	R.EYQEVMNSK.L	N	27.67	1126.5	9	-0.1	564.255	2	29.74	8289900	1	6559	JN_HC_e053 1_1.raw	1	1	220	228			PEAKS DB
17	44	A6NCN2	K.LAELEGALQK.A	N	27.38	1070.6	10	-0.4	536.306	2	36.55	10911000	1	8218	JN_HC_e053 1_1.raw	1	1	200	209			PEAKS DB
17	44	A6NCN2	R.LTAEVENAK.C	N	27.26	973.508	9	-1	487.761	2	28.33	25051000	1	6270	JN_HC_e053 1_1.raw	2	2	164	172			PEAKS DB
17	44	A6NCN2	R.EYQEVM(+15.99)NSK.L	N	27.16	1142.49	9	-1.2	572.252	2	25.47	5985800	1	5502	JN_HC_e053 1_1.raw	3	3	220	228	Oxidation (M)	M6:Oxidation (M):1000.00	PEAKS DB
17	44	A6NCN2	R.EYQEVMN(+.98)SK.L	N	26.73	1127.48	9	-0.2	564.747	2	30.24	187460	1	6689	JN_HC_e053 1_1.raw	1	1	220	228	Deamidation (NQ)	N7:Deamidation (NQ):44.28	PEAKS DB
17	44	A6NCN2	K.YEEEVALR.A	N	25.92	1007.49	8	-0.5	504.753	2	33.55	461210	1	7502	JN_HC_e053 1_1.raw	1	1	26	33			PEAKS DB
17	44	A6NCN2	K.KYEEEVALR.A	N	25.65	1135.59	9	-0.7	568.801	2	30.43	4168700	1	6723	JN_HC_e053 1_1.raw	1	1	25	33			PEAKS DB
17	44	A6NCN2	R.AEAESWYR.S	N	25.54	1010.45	8	1	506.231	2	33.92	4257700	1	7599	JN_HC_e053 1_1.raw	1	1	123	130			PEAKS DB
17	44	A6NCN2	R.TKEEINELNR.M	N	24.46	1244.64	10	-0.4	623.325	2	28.1	38822000	1	6152	JN_HC_e053 1_1.raw	2	2	150	159			PEAKS DB
17	44	A6NCN2	K.KDVDC(+57.02)AYLR.K	N	24.11	1138.54	9	0	570.279	2	29.99	0	1	6627	JN_HC_e053 1_1.raw	0	0	45	53	Carbamidomethylation	C5:Carbamidomethylation:1000.00	PEAKS DB
17	44	A6NCN2	R.RLYEEEIR.V	N	23.61	1106.57	8	-0.4	554.293	2	30.52	7613900	1	6745	JN_HC_e053 1_1.raw	1	1	73	80			PEAKS DB
17	44	A6NCN2	R.RTKEEINELNR.M	N	23.34	1400.74	11	0.4	467.92	3	26.5	6660000	1	5739	JN_HC_e053 1_1.raw	1	1	149	159			PEAKS DB
17	44	A6NCN2	K.EEINELNR.M	N	23.29	1015.49	8	-0.3	508.754	2	31.05	2119600	1	6873	JN_HC_e053 1_1.raw	1	1	152	159			PEAKS DB
17	44	A6NCN2	K.DVDC(+57.02)AYLR.K	N	22.99	1010.45	8	0	506.232	2	35.66	0	1	8019	JN_HC_e053 1_1.raw	0	0	46	53	Carbamidomethylation	C4:Carbamidomethylation:1000.00	PEAKS DB
17	44	A6NCN2	R.LYEEEIR.V	N	21.13	950.471	7	-0.1	476.243	2	32.83	10659000	1	7354	JN_HC_e053 1_1.raw	1	1	74	80			PEAKS DB
17	44	A6NCN2	R.LASELNHVQEVLEGYK(+315.10)K(+315.10)K(+219.04).Y	N	20.72	2933.36	18	-33.5	978.76	3	39.48	67689	1	8960	JN_HC_e053 1_1.raw	1	1	8	25	1xNEM lipoate; NO dihydrolipoate	K16:1xNEM lipoate:0.00;K17:1xNEM lipoate:0.00;K18:NO dihydrolipoate:0.00	PEAKS DB
17	44	A6NCN2	K.KKYEEEVALR.A	N	20.53	1263.68	10	0	422.235	3	28.69	1041600	1	6294	JN_HC_e053 1_1.raw	1	1	24	33			PEAKS DB
17	44	A6NCN2	R.LTAEVENAKC(+57.02)QNSK.L	N	20.52	1590.77	14	-2.7	531.261	3	26.13	0	1	5657	JN_HC_e053 1_1.raw	0	0	164	177	Carbamidomethylation	C10:Carbamidomethylation:1000.00	PEAKS DB
17	44	A6NCN2	R.LASELNHVQEVLEGYK(+429.13)K(+219.04)K(+204.03).Y	N	19.94	2936.32	18	-27.3	979.754	3	39.32	276440	1	8960	JN_HC_e053 1_1.raw	1	1	8	25	NEMglutarylLipoate; NO dihydrolipoate; Oxylipoate	K16:NEMglutarylLipoate:0.00;K17:NO dihydrolipoate:0.00;K18:Oxylipoate:5.03	PEAKS DB
17	44	A6NCN2	K.QDMAC(+57.02)LIR.E	N	18.89	1005.47	8	-0.4	503.744	2	37.35	354770	1	8414	JN_HC_e053 1_1.raw	1	1	212	219	Carbamidomethylation	C5:Carbamidomethylation:1000.00	PEAKS DB
17	44	A6NCN2	K.AKQDMAC(+57.02)LIR.E	N	18.59	1204.61	10	0.6	402.543	3	32.69	265920	1	7301	JN_HC_e053 1_1.raw	1	1	210	219	Carbamidomethylation	C7:Carbamidomethylation:1000.00	PEAKS DB
17	44	A6NCN2	R.RTKEEIN(+.98)ELNR.M	N	17.38	1401.72	11	-1.8	468.247	3	26.46	0	1	5739	JN_HC_e053 1_1.raw	0	0	149	159	Deamidation (NQ)	N7:Deamidation (NQ):38.16	PEAKS DB
17	44	A6NCN2	R.TKEEIN(+.98)ELNR.M	N	15.38	1245.62	10	-1	416.214	3	29.38	100310	1	6487	JN_HC_e053 1_1.raw	1	1	150	159	Deamidation (NQ)	N6:Deamidation (NQ):49.37	PEAKS DB
25	33	P13645	R.ISSSKGSLGGGFSSGGFSGGSFSR.G	Y	36.39	2209.04	24	-0.6	737.354	3	37.2	415800	1	8395	JN_HC_e053 1_1.raw	1	1	36	59			PEAKS DB
25	33	P13645	K.GSLGGGFSSGGFSGGSFSR.G	Y	35.65	1706.76	19	0.1	854.39	2	40.56	1560400	1	9218	JN_HC_e053 1_1.raw	1	1	41	59			PEAKS DB
25	33	P13645	R.SLLEGEGSSGGGGR.G	Y	34.11	1261.59	14	-0.2	631.802	2	31.73	1103000	1	7050	JN_HC_e053 1_1.raw	1	1	451	464			PEAKS DB
25	33	P13645	R.NVSTGDVNVEMNAAPGVDLTQLLNNMR.S	Y	33.57	2871.39	27	-1.3	958.135	3	52.08	215440	1	11947	JN_HC_e053 1_1.raw	1	1	296	322			PEAKS DB
25	33	P13645	K.NQILNLTTDNANILLQIDNAR.L	Y	33.36	2366.26	21	-0.4	789.759	3	49.48	535790	1	11358	JN_HC_e053 1_1.raw	1	1	208	228			PEAKS DB
25	33	P13645	K.QSLEASLAETEGR.Y	Y	32.91	1389.67	13	-1	695.843	2	37.16	364260	1	8384	JN_HC_e053 1_1.raw	1	1	387	399			PEAKS DB
25	33	P13645	R.YC(+57.02)VQLSQIQAQISALEEQLQQIR.A	Y	31.23	2745.41	23	-0.6	916.144	3	55.35	56720	1	12674	JN_HC_e053 1_1.raw	1	1	400	422	Carbamidomethylation	C2:Carbamidomethylation:1000.00	PEAKS DB
25	33	P13645	K.VTMQNLNDR.L	N	31.12	1089.52	9	-0.5	545.769	2	31.18	496450	1	6921	JN_HC_e053 1_1.raw	1	1	148	156			PEAKS DB
25	33	P13645	K.SKELTTEIDNNIEQISSYK.S	Y	30.55	2211.09	19	-2.4	738.036	3	41.19	0	1	9375	JN_HC_e053 1_1.raw	0	0	344	362			PEAKS DB
25	33	P13645	R.SQYEQLAEQNRK.D	Y	30.52	1492.73	12	-2	747.369	2	28.38	3290700	1	6217	JN_HC_e053 1_1.raw	2	2	323	334			PEAKS DB
25	33	P13645	K.IRLENEIQTYR.S	Y	30.23	1433.76	11	-0.9	717.888	2	34.94	346710	1	7848	JN_HC_e053 1_1.raw	2	2	440	450			PEAKS DB
25	33	P13645	K.SKELTTEIDN(+.98)NIEQISSYK.S	Y	29.69	2212.07	19	6.4	738.37	3	41.16	75923	1	9375	JN_HC_e053 1_1.raw	1	1	344	362	Deamidation (NQ)	N10:Deamidation (NQ):0.00	PEAKS DB
25	33	P13645	K.ELTTEIDNNIEQISSYK.S	Y	29.45	1995.96	17	0	998.989	2	44.31	175530	1	10145	JN_HC_e053 1_1.raw	1	1	346	362			PEAKS DB
25	33	P13645	R.NVQALEIELQSQLALK.Q	Y	28.93	1796	16	0.8	899.01	2	48.12	315750	1	11047	JN_HC_e053 1_1.raw	2	2	371	386			PEAKS DB
25	33	P13645	R.ALEESNYELEGK.I	Y	27.43	1380.64	12	-0.6	691.327	2	34.27	698670	1	7689	JN_HC_e053 1_1.raw	1	1	166	177			PEAKS DB
25	33	P13645	R.LENEIQTYR.S	Y	26.51	1164.58	9	0	583.296	2	32.88	354550	1	7358	JN_HC_e053 1_1.raw	1	1	442	450			PEAKS DB
25	33	P13645	K.DAEAWFNEK.S	Y	25.73	1108.48	9	0.6	555.249	2	40.74	352200	1	9273	JN_HC_e053 1_1.raw	1	1	335	343			PEAKS DB
25	33	P13645	K.VTM(+15.99)QNLNDR.L	N	25.51	1105.52	9	-0.8	553.766	2	26.01	552930	1	5623	JN_HC_e053 1_1.raw	1	1	148	156	Oxidation (M)	M3:Oxidation (M):1000.00	PEAKS DB
25	33	P13645	R.VLDELTLTK.A	Y	24.65	1030.59	9	-0.7	516.302	2	39.72	480220	1	9010	JN_HC_e053 1_1.raw	1	1	258	266			PEAKS DB
25	33	P13645	R.LKYENEVALR.Q	Y	24.38	1233.67	10	0.1	617.843	2	32.61	132580	1	7279	JN_HC_e053 1_1.raw	1	1	236	245			PEAKS DB
25	33	P13645	K.ADLEM(+15.99)QIESLTEELAYLKK.N	Y	24.36	2239.13	19	-1.7	747.382	3	51.84	322880	1	11853	JN_HC_e053 1_1.raw	1	1	267	285	Oxidation (M)	M5:Oxidation (M):1000.00	PEAKS DB
25	33	P13645	R.LAADDFR.L	N	24.23	806.392	7	-0.8	404.203	2	33.47	106250	1	7492	JN_HC_e053 1_1.raw	1	1	229	235			PEAKS DB
25	33	P13645	R.LASYLDKVR.A	N	23.79	1063.6	9	0.1	532.809	2	33.01	124490	1	7367	JN_HC_e053 1_1.raw	1	1	157	165			PEAKS DB
25	33	P13645	R.LASYLDK.V	N	23.1	808.433	7	1.3	405.224	2	32.38	765850	1	7224	JN_HC_e053 1_1.raw	1	1	157	163			PEAKS DB
25	33	P13645	K.NHEEEMKDLR.N	Y	22.92	1299.59	10	-0.9	434.203	3	26.46	75365	1	5746	JN_HC_e053 1_1.raw	1	1	286	295			PEAKS DB
25	33	P13645	R.QSVEADINGLRR.V	N	22.01	1356.71	12	0.2	453.244	3	33.59	263340	1	7524	JN_HC_e053 1_1.raw	2	2	246	257			PEAKS DB
25	33	P13645	K.SEITELR.R	Y	19.12	846.445	7	-1	424.229	2	32.52	164020	1	7248	JN_HC_e053 1_1.raw	1	1	363	369			PEAKS DB
25	33	P13645	R.RVLDELTLTK.A	Y	16.32	1186.69	10	1.7	594.354	2	37.11	60526	1	8370	JN_HC_e053 1_1.raw	1	1	257	266			PEAKS DB
28	16	P68366	R.FDGALNVDLTEFQTNLVPYPR.I	N	38.98	2408.2	21	0	1205.11	2	51.59	3145800	1	11831	JN_HC_e053 1_1.raw	2	2	244	264			PEAKS DB
28	16	P68366	R.QLFHPEQLITGKEDAANNYAR.G	N	37.84	2414.2	21	-0.9	604.556	4	38.56	1268600	1	8723	JN_HC_e053 1_1.raw	2	2	85	105			PEAKS DB
28	16	P68366	R.AVC(+57.02)MLSNTTAIAEAWAR.L	N	35.08	1863.9	17	-0.1	932.956	2	46.7	669310	1	10702	JN_HC_e053 1_1.raw	2	2	374	390	Carbamidomethylation	C3:Carbamidomethylation:1000.00	PEAKS DB
28	16	P68366	R.AFVHWYVGEGM(+15.99)EEGEFSEAR.E	N	34.79	2345.01	20	0	782.676	3	41.34	593800	1	9406	JN_HC_e053 1_1.raw	1	1	403	422	Oxidation (M)	M11:Oxidation (M):1000.00	PEAKS DB
28	16	P68366	K.AYHEQLSVAEITNAC(+57.02)FEPANQM(+15.99)VK.C	N	34.2	2765.28	24	0.1	922.767	3	40.74	382620	1	9274	JN_HC_e053 1_1.raw	1	1	281	304	Carbamidomethylation; Oxidation (M)	C15:Carbamidomethylation:1000.00;M22:Oxidation (M):1000.00	PEAKS DB
28	16	P68366	R.NLDIERPTYTNLNR.L	N	32.39	1717.87	14	-1.4	859.943	2	36.04	2911600	1	8109	JN_HC_e053 1_1.raw	2	2	216	229			PEAKS DB
28	16	P68366	R.QLFHPEQLITGK.E	N	32.25	1409.77	12	-1.3	705.89	2	39.96	233320	1	9070	JN_HC_e053 1_1.raw	1	1	85	96			PEAKS DB
28	16	P68366	R.IHFPLATYAPVISAEK.A	N	31.96	1755.96	16	0.8	878.986	2	43.73	2750800	1	9986	JN_HC_e053 1_1.raw	2	2	265	280			PEAKS DB
28	16	P68366	R.LISQIVSSITASLR.F	N	30.76	1486.87	14	-1.6	744.442	2	51.4	8002700	1	11787	JN_HC_e053 1_1.raw	2	2	230	243			PEAKS DB
28	16	P68366	R.SIQFVDWC(+57.02)PTGFK.V	N	28.32	1583.74	13	-0.6	792.879	2	46.8	1325400	1	10723	JN_HC_e053 1_1.raw	1	1	340	352	Carbamidomethylation	C8:Carbamidomethylation:1000.00	PEAKS DB
28	16	P68366	K.EDAANNYAR.G	N	26.99	1022.44	9	0.3	512.228	2	25.83	1873100	1	5579	JN_HC_e053 1_1.raw	1	1	97	105			PEAKS DB
28	16	P68366	K.FDLMYAK.R	N	26.98	886.426	7	-1.1	444.22	2	40.24	94375	1	9156	JN_HC_e053 1_1.raw	1	1	395	401			PEAKS DB
28	16	P68366	K.EIIDPVLDR.I	Y	25.72	1068.58	9	0.7	535.298	2	40.65	66847	1	9244	JN_HC_e053 1_1.raw	1	1	113	121			PEAKS DB
28	16	P68366	R.LSVDYGKK.S	N	25.15	908.497	8	-0.6	455.255	2	27.94	841280	1	6108	JN_HC_e053 1_1.raw	1	1	157	164			PEAKS DB
28	16	P68366	K.DVNAAIAAIK.T	Y	24.88	984.56	10	0.2	493.288	2	39.77	70690	1	9023	JN_HC_e053 1_1.raw	1	1	327	336			PEAKS DB
28	16	P68366	R.AVC(+57.02)M(+15.99)LSNTTAIAEAWAR.L	N	24.34	1879.89	17	-0.6	627.638	3	43.45	157450	1	9942	JN_HC_e053 1_1.raw	1	1	374	390	Carbamidomethylation; Oxidation (M)	C3:Carbamidomethylation:1000.00;M4:Oxidation (M):1000.00	PEAKS DB
28	16	P68366	K.VGINYQPPTVVPGGDLAK.V	N	23.84	1823.98	18	-0.8	609	3	42.11	126800	1	9595	JN_HC_e053 1_1.raw	1	1	353	370			PEAKS DB
28	16	P68366	R.EDMAALEK.D	N	23.59	905.416	8	0.2	453.716	2	32.12	301100	1	7159	JN_HC_e053 1_1.raw	1	1	423	430			PEAKS DB
28	16	P68366	K.YM(+15.99)AC(+57.02)C(+57.02)LLYR.G	N	22.26	1264.54	9	-1.2	633.277	2	37.93	177280	1	8583	JN_HC_e053 1_1.raw	1	1	312	320	Oxidation (M); Carbamidomethylation	M2:Oxidation (M):1000.00;C4:Carbamidomethylation:1000.00;C5:Carbamidomethylation:1000.00	PEAKS DB
28	16	P68366	R.LDHKFDLM(+15.99)YAK.R	N	20.36	1395.69	11	0.7	466.236	3	33.14	166410	1	7413	JN_HC_e053 1_1.raw	1	1	391	401	Oxidation (M)	M8:Oxidation (M):1000.00	PEAKS DB
28	16	P68366	R.K(+126.10)LSDQ(+.98)CTGLQGFLVFHSFGGGTGSGFTSLLM(+15.99)ER.L	Y	19.1	3619.77	33	-7.5	905.943	4	50.15	49053	1	11502	JN_HC_e053 1_1.raw	1	1	124	156	octanoylation; Deamidation (NQ); Oxidation (M)	K1:octanoylation:1000.00;Q5:Deamidation (NQ):0.00;M31:Oxidation (M):1000.00	PEAKS DB
28	16	P68366	K.AYHEQLSVAEITNAC(+57.02)FEPANQMVK.C	N	16.14	2749.28	24	-3.3	917.432	3	42.4	367920	1	9684	JN_HC_e053 1_1.raw	1	1	281	304	Carbamidomethylation	C15:Carbamidomethylation:1000.00	PEAKS DB
30	39	Q02218	R.GSLAAVAHAQSLVEAQPNVDKLVEDHLAVQSLIR.A	Y	38.19	3577.92	34	-1	895.487	4	45.29	410090	1	10373	JN_HC_e053 1_1.raw	1	1	102	135			PEAKS DB
30	39	Q02218	K.HWLDSPWPGFFTLDGQPR.S	Y	34.32	2155.03	18	-2.5	719.348	3	50.78	130820	1	11664	JN_HC_e053 1_1.raw	1	1	583	600			PEAKS DB
30	39	Q02218	K.VFHLPTTTFIGGQESALPLR.E	Y	32.61	2183.17	20	-1.9	728.731	3	45.61	331780	1	10442	JN_HC_e053 1_1.raw	1	1	185	204			PEAKS DB
30	39	Q02218	R.LLDTAFDLDVFK.N	Y	32.35	1395.73	12	-0.5	698.871	2	51.06	521740	1	11711	JN_HC_e053 1_1.raw	1	1	1009	1020			PEAKS DB
30	39	Q02218	R.FGLEGC(+57.02)EVLIPALK.T	Y	30.83	1544.83	14	-1	773.42	2	48.4	781310	1	11092	JN_HC_e053 1_1.raw	1	1	278	291	Carbamidomethylation	C6:Carbamidomethylation:1000.00	PEAKS DB
30	39	Q02218	K.LGFYGLDESDLDKVFHLPTTTFIGGQESALPLR.E	Y	29.51	3635.85	33	-0.6	909.97	4	52.52	458340	1	12047	JN_HC_e053 1_1.raw	1	1	172	204			PEAKS DB
30	39	Q02218	R.KPLIIFTPK.S	Y	29.3	1055.67	9	-0.5	528.844	2	37.3	183050	1	8415	JN_HC_e053 1_1.raw	1	1	852	860			PEAKS DB
30	39	Q02218	K.LEAADEGSGDVK.Y	Y	28.75	1189.55	12	-0.4	595.78	2	27.94	641280	1	6107	JN_HC_e053 1_1.raw	1	1	337	348			PEAKS DB
30	39	Q02218	R.VVNAPIFHVNSDDPEAVMYVC(+57.02)K.V	Y	28.58	2503.19	22	-0.7	835.403	3	43.05	113390	1	9838	JN_HC_e053 1_1.raw	1	1	467	488	Carbamidomethylation	C21:Carbamidomethylation:1000.00	PEAKS DB
30	39	Q02218	R.DM(+15.99)VGQVAITR.I	Y	28.45	1104.56	10	0.4	553.287	2	33.78	75993	1	7574	JN_HC_e053 1_1.raw	1	1	920	929	Oxidation (M)	M2:Oxidation (M):1000.00	PEAKS DB
30	39	Q02218	K.TKAEQFYC(+57.02)GDTEGK.K	Y	28.42	1632.71	14	-0.4	545.243	3	29.56	172470	1	6525	JN_HC_e053 1_1.raw	1	1	388	401	Carbamidomethylation	C8:Carbamidomethylation:1000.00	PEAKS DB
30	39	Q02218	R.NTNAGAPPGTAYQSPLPLSR.G	Y	28.33	2011.01	20	-1.5	1006.51	2	39.3	617250	1	8925	JN_HC_e053 1_1.raw	1	1	82	101			PEAKS DB
30	39	Q02218	K.VYYDLTR.E	Y	25.75	928.465	7	0.2	465.24	2	35.6	98964	1	8009	JN_HC_e053 1_1.raw	1	1	908	914			PEAKS DB
30	39	Q02218	R.LNVLANVIR.K	Y	24.29	1010.62	9	0.6	506.319	2	42.65	278910	1	9738	JN_HC_e053 1_1.raw	1	1	315	323			PEAKS DB
30	39	Q02218	R.SSPYPTDVAR.V	Y	24.2	1091.52	10	-0.7	546.769	2	31.79	0	1	7070	JN_HC_e053 1_1.raw	0	0	457	466			PEAKS DB
30	39	Q02218	R.NITLSLVANPSHLEAADPVVM(+15.99)GK.T	Y	23.81	2391.25	23	-1.5	798.088	3	42.92	334250	1	9804	JN_HC_e053 1_1.raw	1	1	365	387	Oxidation (M)	M21:Oxidation (M):1000.00	PEAKS DB
30	39	Q02218	R.GHHVAQLDPLGILDADLDSSVPADIISSTDK.L	Y	23.63	3198.6	31	0	800.658	4	49.96	974560	1	11458	JN_HC_e053 1_1.raw	1	1	141	171			PEAKS DB
30	39	Q02218	K.TKAEQFYC(+57.02)GDTEGKK.V	Y	23.57	1760.8	15	-0.5	587.942	3	27.33	65740	1	5954	JN_HC_e053 1_1.raw	1	1	388	402	Carbamidomethylation	C8:Carbamidomethylation:1000.00	PEAKS DB
30	39	Q02218	R.VIPEDGPAAQNPENVKR.L	Y	22.44	1832.94	17	-0.1	611.987	3	30.43	589430	1	6715	JN_HC_e053 1_1.raw	1	1	884	900			PEAKS DB
30	39	Q02218	R.QILLPFR.K	Y	21.65	885.544	7	0.8	443.779	2	43.91	87433	1	10039	JN_HC_e053 1_1.raw	1	1	845	851			PEAKS DB
30	39	Q02218	R.FEEFLQR.K	Y	20.21	967.476	7	-0.4	484.745	2	38.29	112640	1	8660	JN_HC_e053 1_1.raw	1	1	264	270			PEAKS DB
30	39	Q02218	K.THLTELQR.L	Y	20.16	996.535	8	-0.2	499.275	2	28.2	150150	1	6184	JN_HC_e053 1_1.raw	1	1	1001	1008			PEAKS DB
30	39	Q02218	R.LLFC(+57.02)TGK.V	Y	19.98	837.442	7	-0.5	419.728	2	37.51	28097	1	8475	JN_HC_e053 1_1.raw	1	1	901	907	Carbamidomethylation	C4:Carbamidomethylation:1000.00	PEAKS DB
30	39	Q02218	R.FLQM(+15.99)C(+57.02)NDDPDVLPDLK.E	Y	19.76	1934.88	16	4.1	968.449	2	43.59	40028	1	9960	JN_HC_e053 1_1.raw	1	1	798	813	Oxidation (M); Carbamidomethylation	M4:Oxidation (M):1000.00;C5:Carbamidomethylation:1000.00	PEAKS DB
30	39	Q02218	R.NITLSLVANPSHLEAADPVVMGK.T	Y	19.59	2375.25	23	-1.8	792.756	3	44.51	87373	1	10181	JN_HC_e053 1_1.raw	1	1	365	387			PEAKS DB
30	39	Q02218	K.SWDIFFR.N	Y	17.7	969.471	7	0.7	485.743	2	48.69	684720	1	11172	JN_HC_e053 1_1.raw	1	1	75	81			PEAKS DB
27	18	P68104	R.VETGVLKPGM(+15.99)VVTFAPVNVTTEVK.S	Y	38.38	2530.37	24	0.7	844.465	3	42.92	3997400	1	9782	JN_HC_e053 1_1.raw	1	1	267	290	Oxidation (M)	M10:Oxidation (M):1000.00	PEAKS DB
27	18	P68104	K.NM(+15.99)ITGTSQADC(+57.02)AVLIVAAGVGEFEAGISK.N	Y	37.84	2924.43	29	-0.5	975.816	3	54.66	598040	1	12513	JN_HC_e053 1_1.raw	2	2	101	129	Oxidation (M); Carbamidomethylation	M2:Oxidation (M):1000.00;C11:Carbamidomethylation:1000.00	PEAKS DB
27	18	P68104	K.NMITGTSQADC(+57.02)AVLIVAAGVGEFEAGISK.N	Y	37.83	2908.43	29	-1.5	970.483	3	55.69	752290	1	12746	JN_HC_e053 1_1.raw	2	2	101	129	Carbamidomethylation	C11:Carbamidomethylation:1000.00	PEAKS DB
27	18	P68104	K.THINIVVIGHVDSGK.S	Y	36.74	1587.87	15	0.6	794.944	2	35.16	1809600	1	7903	JN_HC_e053 1_1.raw	2	2	6	20			PEAKS DB
27	18	P68104	R.EHALLAYTLGVK.Q	Y	36.08	1313.73	12	-0.1	438.919	3	39.99	1941000	1	9082	JN_HC_e053 1_1.raw	2	2	135	146			PEAKS DB
27	18	P68104	K.SGDAAIVDMVPGKPMC(+57.02)VESFSDYPPLGR.F	Y	34.71	2994.39	28	-0.6	999.138	3	46.31	826930	1	10608	JN_HC_e053 1_1.raw	1	1	396	423	Carbamidomethylation	C16:Carbamidomethylation:1000.00	PEAKS DB
27	18	P68104	R.VETGVLKPGMVVTFAPVNVTTEVK.S	Y	33.19	2514.38	24	-1.1	839.132	3	44.72	5082500	1	10227	JN_HC_e053 1_1.raw	1	1	267	290			PEAKS DB
27	18	P68104	K.YYVTIIDAPGHR.D	Y	32.23	1403.72	12	-0.4	468.914	3	37.53	0	1	8474	JN_HC_e053 1_1.raw	0	0	85	96			PEAKS DB
27	18	P68104	K.IGGIGTVPVGR.V	Y	30.34	1024.6	11	-0.4	513.308	2	36.63	4016300	1	8250	JN_HC_e053 1_1.raw	1	1	256	266			PEAKS DB
27	18	P68104	K.DGNASGTTLLEALDC(+57.02)ILPPTRPTDKPLR.L	Y	29.09	3020.56	28	-0.9	756.147	4	49.07	995320	1	11259	JN_HC_e053 1_1.raw	1	1	220	247	Carbamidomethylation	C15:Carbamidomethylation:1000.00	PEAKS DB
27	18	P68104	K.STTTGHLIYK.C	Y	28.76	1119.59	10	-0.7	560.803	2	28.87	4697400	1	6334	JN_HC_e053 1_1.raw	1	1	21	30			PEAKS DB
27	18	P68104	R.QTVAVGVIK.A	Y	28.27	913.56	9	-0.5	457.787	2	34.14	2762900	1	7645	JN_HC_e053 1_1.raw	1	1	431	439			PEAKS DB
27	18	P68104	R.LPLQDVYK.I	Y	26.92	974.544	8	-0.8	488.279	2	37.78	1346200	1	8540	JN_HC_e053 1_1.raw	1	1	248	255			PEAKS DB
27	18	P68104	K.DGNASGTTLLEALDC(+57.02)ILPPTRPTDKPLRLPLQDVYK.I	Y	26.39	3977.09	36	-0.4	796.426	5	50.1	986980	1	11497	JN_HC_e053 1_1.raw	1	1	220	255	Carbamidomethylation	C15:Carbamidomethylation:1000.00	PEAKS DB
27	18	P68104	K.SGDAAIVDM(+15.99)VPGKPM(+15.99)C(+57.02)VESFSDYPPLGR.F	Y	25.7	3026.38	28	-0.7	1009.8	3	42.29	760360	1	9658	JN_HC_e053 1_1.raw	1	1	396	423	Oxidation (M); Carbamidomethylation	M9:Oxidation (M):1000.00;M15:Oxidation (M):1000.00;C16:Carbamidomethylation:1000.00	PEAKS DB
27	18	P68104	K.IGYNPDTVAFVPISGWNGDNM(+15.99)LEPSANMPWFK.G	Y	24.69	3582.66	32	-2.7	1195.22	3	53.69	0	1	12308	JN_HC_e053 1_1.raw	0	0	181	212	Oxidation (M)	M21:Oxidation (M):61.82	PEAKS DB
27	18	P68104	K.NMITGTSQ(+.98)ADC(+57.02)AVLIVAAGVGEFEAGISK.N	Y	23.85	2909.41	29	4.8	1455.72	2	55.72	0	1	12760	JN_HC_e053 1_1.raw	0	0	101	129	Deamidation (NQ); Carbamidomethylation	Q8:Deamidation (NQ):8.82;C11:Carbamidomethylation:1000.00	PEAKS DB
27	18	P68104	K.QLIVGVNK.M	Y	23.08	869.533	8	-1	435.774	2	34.18	1919300	1	7656	JN_HC_e053 1_1.raw	1	1	147	154			PEAKS DB
27	18	P68104	K.EVSTYIKK.I	Y	22.9	966.539	8	-1.5	484.276	2	27.29	674120	1	5941	JN_HC_e053 1_1.raw	1	1	173	180			PEAKS DB
27	18	P68104	K.KIGYNPDTVAFVPISGWNGDNMLEPSANMPWFK.G	Y	22.6	3694.76	33	-1.1	1232.59	3	51.64	147540	1	11849	JN_HC_e053 1_1.raw	1	1	180	212			PEAKS DB
27	18	P68104	K.IGYNPDTVAFVPISGWNGDNMLEPSANMPWFK.G	Y	22.07	3566.66	32	-4.6	1189.89	3	55.06	106020	1	12619	JN_HC_e053 1_1.raw	1	1	181	212			PEAKS DB
27	18	P68104	K.SGDAAIVDM(+15.99)VPGKPM(+114.03)CVESFSDYPPLGR.F	Y	22.06	3067.4	28	1.8	767.858	4	39.81	168930	1	9038	JN_HC_e053 1_1.raw	1	1	396	423	Oxidation (M); glutarylatyion	M9:Oxidation (M):0.00;M15:glutarylatyion:0.00	PEAKS DB
27	18	P68104	K.EVSTYIK.K	Y	21.86	838.444	7	-1	420.229	2	31.46	2819100	1	6982	JN_HC_e053 1_1.raw	1	1	173	179			PEAKS DB
27	18	P68104	K.IGYNPDTVAFVPISGWNGDN(+.98)M(+15.99)LEPSANMPWFK.G	Y	21.35	3583.64	32	6.9	1195.56	3	53.66	151080	1	12308	JN_HC_e053 1_1.raw	1	1	181	212	Deamidation (NQ); Oxidation (M)	N20:Deamidation (NQ):0.00;M21:Oxidation (M):61.82	PEAKS DB
27	18	P68104	K.NM(+114.03)ITGTSQADCAVLIVAAGVGEFEAGISK.N	Y	20.79	2965.44	29	0.2	989.488	3	50.73	161170	1	11648	JN_HC_e053 1_1.raw	1	1	101	129	glutarylatyion	M2:glutarylatyion:0.00	PEAKS DB
27	18	P68104	R.DFIKN(+.98)M(+15.99)ITGTSQADC(+57.02)AVLIVAAGVGEFEAGISK.N	Y	17.76	3428.68	33	4.6	1143.91	3	54.45	0	1	12476	JN_HC_e053 1_1.raw	0	0	97	129	Deamidation (NQ); Oxidation (M); Carbamidomethylation	N5:Deamidation (NQ):0.00;M6:Oxidation (M):1000.00;C15:Carbamidomethylation:1000.00	PEAKS DB
27	18	P68104	K.IGYNPDTVAFVPISGWNGDNM(+15.99)LEPSANM(+15.99)PWFK.G	Y	17.33	3598.65	32	-1.9	1200.56	3	51.98	103720	1	11936	JN_HC_e053 1_1.raw	1	1	181	212	Oxidation (M)	M21:Oxidation (M):1000.00;M28:Oxidation (M):1000.00	PEAKS DB
27	18	P68104	K.KIGYNPDTVAFVPISGWNGDNM(+15.99)LEPSANM(+15.99)PWFK.G	Y	16.49	3726.75	33	3.6	1243.26	3	48.5	141710	1	11126	JN_HC_e053 1_1.raw	1	1	180	212	Oxidation (M)	M22:Oxidation (M):1000.00;M29:Oxidation (M):1000.00	PEAKS DB
27	18	P68104	R.TIEKFEK.E	Y	15.94	893.486	7	-0.7	447.75	2	26.67	1064400	1	5788	JN_HC_e053 1_1.raw	1	1	38	44			PEAKS DB
27	19	Q5VTE0	R.VETGVLKPGM(+15.99)VVTFAPVNVTTEVK.S	Y	38.38	2530.37	24	0.7	844.465	3	42.92	3997400	1	9782	JN_HC_e053 1_1.raw	1	1	267	290	Oxidation (M)	M10:Oxidation (M):1000.00	PEAKS DB
27	19	Q5VTE0	K.NM(+15.99)ITGTSQADC(+57.02)AVLIVAAGVGEFEAGISK.N	Y	37.84	2924.43	29	-0.5	975.816	3	54.66	598040	1	12513	JN_HC_e053 1_1.raw	2	2	101	129	Oxidation (M); Carbamidomethylation	M2:Oxidation (M):1000.00;C11:Carbamidomethylation:1000.00	PEAKS DB
27	19	Q5VTE0	K.NMITGTSQADC(+57.02)AVLIVAAGVGEFEAGISK.N	Y	37.83	2908.43	29	-1.5	970.483	3	55.69	752290	1	12746	JN_HC_e053 1_1.raw	2	2	101	129	Carbamidomethylation	C11:Carbamidomethylation:1000.00	PEAKS DB
27	19	Q5VTE0	K.THINIVVIGHVDSGK.S	Y	36.74	1587.87	15	0.6	794.944	2	35.16	1809600	1	7903	JN_HC_e053 1_1.raw	2	2	6	20			PEAKS DB
27	19	Q5VTE0	R.EHALLAYTLGVK.Q	Y	36.08	1313.73	12	-0.1	438.919	3	39.99	1941000	1	9082	JN_HC_e053 1_1.raw	2	2	135	146			PEAKS DB
27	19	Q5VTE0	K.SGDAAIVDMVPGKPMC(+57.02)VESFSDYPPLGR.F	Y	34.71	2994.39	28	-0.6	999.138	3	46.31	826930	1	10608	JN_HC_e053 1_1.raw	1	1	396	423	Carbamidomethylation	C16:Carbamidomethylation:1000.00	PEAKS DB
27	19	Q5VTE0	R.VETGVLKPGMVVTFAPVNVTTEVK.S	Y	33.19	2514.38	24	-1.1	839.132	3	44.72	5082500	1	10227	JN_HC_e053 1_1.raw	1	1	267	290			PEAKS DB
27	19	Q5VTE0	K.YYVTIIDAPGHR.D	Y	32.23	1403.72	12	-0.4	468.914	3	37.53	0	1	8474	JN_HC_e053 1_1.raw	0	0	85	96			PEAKS DB
27	19	Q5VTE0	K.IGGIGTVPVGR.V	Y	30.34	1024.6	11	-0.4	513.308	2	36.63	4016300	1	8250	JN_HC_e053 1_1.raw	1	1	256	266			PEAKS DB
27	19	Q5VTE0	K.DGNASGTTLLEALDC(+57.02)ILPPTRPTDKPLR.L	Y	29.09	3020.56	28	-0.9	756.147	4	49.07	995320	1	11259	JN_HC_e053 1_1.raw	1	1	220	247	Carbamidomethylation	C15:Carbamidomethylation:1000.00	PEAKS DB
27	19	Q5VTE0	K.STTTGHLIYK.C	Y	28.76	1119.59	10	-0.7	560.803	2	28.87	4697400	1	6334	JN_HC_e053 1_1.raw	1	1	21	30			PEAKS DB
27	19	Q5VTE0	R.QTVAVGVIK.A	Y	28.27	913.56	9	-0.5	457.787	2	34.14	2762900	1	7645	JN_HC_e053 1_1.raw	1	1	431	439			PEAKS DB
27	19	Q5VTE0	R.LPLQDVYK.I	Y	26.92	974.544	8	-0.8	488.279	2	37.78	1346200	1	8540	JN_HC_e053 1_1.raw	1	1	248	255			PEAKS DB
27	19	Q5VTE0	K.DGNASGTTLLEALDC(+57.02)ILPPTRPTDKPLRLPLQDVYK.I	Y	26.39	3977.09	36	-0.4	796.426	5	50.1	986980	1	11497	JN_HC_e053 1_1.raw	1	1	220	255	Carbamidomethylation	C15:Carbamidomethylation:1000.00	PEAKS DB
27	19	Q5VTE0	K.SGDAAIVDM(+15.99)VPGKPM(+15.99)C(+57.02)VESFSDYPPLGR.F	Y	25.7	3026.38	28	-0.7	1009.8	3	42.29	760360	1	9658	JN_HC_e053 1_1.raw	1	1	396	423	Oxidation (M); Carbamidomethylation	M9:Oxidation (M):1000.00;M15:Oxidation (M):1000.00;C16:Carbamidomethylation:1000.00	PEAKS DB
27	19	Q5VTE0	K.IGYNPDTVAFVPISGWNGDNM(+15.99)LEPSANMPWFK.G	Y	24.69	3582.66	32	-2.7	1195.22	3	53.69	0	1	12308	JN_HC_e053 1_1.raw	0	0	181	212	Oxidation (M)	M21:Oxidation (M):61.82	PEAKS DB
27	19	Q5VTE0	K.NMITGTSQ(+.98)ADC(+57.02)AVLIVAAGVGEFEAGISK.N	Y	23.85	2909.41	29	4.8	1455.72	2	55.72	0	1	12760	JN_HC_e053 1_1.raw	0	0	101	129	Deamidation (NQ); Carbamidomethylation	Q8:Deamidation (NQ):8.82;C11:Carbamidomethylation:1000.00	PEAKS DB
27	19	Q5VTE0	K.QLIVGVNK.M	Y	23.08	869.533	8	-1	435.774	2	34.18	1919300	1	7656	JN_HC_e053 1_1.raw	1	1	147	154			PEAKS DB
27	19	Q5VTE0	K.EVSTYIKK.I	Y	22.9	966.539	8	-1.5	484.276	2	27.29	674120	1	5941	JN_HC_e053 1_1.raw	1	1	173	180			PEAKS DB
27	19	Q5VTE0	K.KIGYNPDTVAFVPISGWNGDNMLEPSANMPWFK.G	Y	22.6	3694.76	33	-1.1	1232.59	3	51.64	147540	1	11849	JN_HC_e053 1_1.raw	1	1	180	212			PEAKS DB
27	19	Q5VTE0	K.IGYNPDTVAFVPISGWNGDNMLEPSANMPWFK.G	Y	22.07	3566.66	32	-4.6	1189.89	3	55.06	106020	1	12619	JN_HC_e053 1_1.raw	1	1	181	212			PEAKS DB
27	19	Q5VTE0	K.SGDAAIVDM(+15.99)VPGKPM(+114.03)CVESFSDYPPLGR.F	Y	22.06	3067.4	28	1.8	767.858	4	39.81	168930	1	9038	JN_HC_e053 1_1.raw	1	1	396	423	Oxidation (M); glutarylatyion	M9:Oxidation (M):0.00;M15:glutarylatyion:0.00	PEAKS DB
27	19	Q5VTE0	K.EVSTYIK.K	Y	21.86	838.444	7	-1	420.229	2	31.46	2819100	1	6982	JN_HC_e053 1_1.raw	1	1	173	179			PEAKS DB
27	19	Q5VTE0	K.IGYNPDTVAFVPISGWNGDN(+.98)M(+15.99)LEPSANMPWFK.G	Y	21.35	3583.64	32	6.9	1195.56	3	53.66	151080	1	12308	JN_HC_e053 1_1.raw	1	1	181	212	Deamidation (NQ); Oxidation (M)	N20:Deamidation (NQ):0.00;M21:Oxidation (M):61.82	PEAKS DB
27	19	Q5VTE0	K.NM(+114.03)ITGTSQADCAVLIVAAGVGEFEAGISK.N	Y	20.79	2965.44	29	0.2	989.488	3	50.73	161170	1	11648	JN_HC_e053 1_1.raw	1	1	101	129	glutarylatyion	M2:glutarylatyion:0.00	PEAKS DB
27	19	Q5VTE0	R.DFIKN(+.98)M(+15.99)ITGTSQADC(+57.02)AVLIVAAGVGEFEAGISK.N	Y	17.76	3428.68	33	4.6	1143.91	3	54.45	0	1	12476	JN_HC_e053 1_1.raw	0	0	97	129	Deamidation (NQ); Oxidation (M); Carbamidomethylation	N5:Deamidation (NQ):0.00;M6:Oxidation (M):1000.00;C15:Carbamidomethylation:1000.00	PEAKS DB
27	19	Q5VTE0	K.IGYNPDTVAFVPISGWNGDNM(+15.99)LEPSANM(+15.99)PWFK.G	Y	17.33	3598.65	32	-1.9	1200.56	3	51.98	103720	1	11936	JN_HC_e053 1_1.raw	1	1	181	212	Oxidation (M)	M21:Oxidation (M):1000.00;M28:Oxidation (M):1000.00	PEAKS DB
27	19	Q5VTE0	K.KIGYNPDTVAFVPISGWNGDNM(+15.99)LEPSANM(+15.99)PWFK.G	Y	16.49	3726.75	33	3.6	1243.26	3	48.5	141710	1	11126	JN_HC_e053 1_1.raw	1	1	180	212	Oxidation (M)	M22:Oxidation (M):1000.00;M29:Oxidation (M):1000.00	PEAKS DB
27	19	Q5VTE0	R.TIEKFEK.E	Y	15.94	893.486	7	-0.7	447.75	2	26.67	1064400	1	5788	JN_HC_e053 1_1.raw	1	1	38	44			PEAKS DB
21	23	Q13885	K.GHYTEGAELVDSVLDVVRK.E	N	36.73	2086.07	19	0.3	522.525	4	44.95	2818900	1	10282	JN_HC_e053 1_1.raw	2	2	104	122			PEAKS DB
21	23	Q13885	K.GHYTEGAELVDSVLDVVR.K	N	36.64	1957.97	18	0.5	653.666	3	47.57	3020200	1	10903	JN_HC_e053 1_1.raw	2	2	104	121			PEAKS DB
21	23	Q13885	K.NSSYFVEWIPNNVK.T	N	35.81	1695.83	14	-0.3	848.92	2	45.98	3310200	1	10525	JN_HC_e053 1_1.raw	2	2	337	350			PEAKS DB
21	23	Q13885	R.LHFFM(+15.99)PGFAPLTSR.G	N	35.25	1635.82	14	0.8	546.282	3	43.87	536040	1	10025	JN_HC_e053 1_1.raw	1	1	263	276	Oxidation (M)	M5:Oxidation (M):1000.00	PEAKS DB
21	23	Q13885	R.EIVHIQAGQC(+57.02)GNQIGAK.F	N	34.93	1821.92	17	-0.1	911.965	2	32.88	2039700	1	7341	JN_HC_e053 1_1.raw	2	2	3	19	Carbamidomethylation	C10:Carbamidomethylation:1000.00	PEAKS DB
21	23	Q13885	R.SGPFGQIFRPDNFVFGQSGAGNNWAK.G	N	32.96	2797.34	26	0.1	933.453	3	47.61	8466500	1	10904	JN_HC_e053 1_1.raw	1	1	78	103			PEAKS DB
21	23	Q13885	R.LHFFMPGFAPLTSR.G	N	32.54	1619.83	14	-1.3	540.949	3	46.94	1336100	1	10749	JN_HC_e053 1_1.raw	2	2	263	276			PEAKS DB
21	23	Q13885	K.LTTPTYGDLNHLVSATM(+15.99)SGVTTC(+57.02)LR.F	N	32.53	2723.33	25	-1.7	908.781	3	44.7	0	1	10231	JN_HC_e053 1_1.raw	0	0	217	241	Oxidation (M); Carbamidomethylation	M17:Oxidation (M):1000.00;C23:Carbamidomethylation:1000.00	PEAKS DB
21	23	Q13885	R.AILVDLEPGTMDSVR.S	N	32.43	1614.83	15	0	808.422	2	45.05	1953200	1	10305	JN_HC_e053 1_1.raw	1	1	63	77			PEAKS DB
21	23	Q13885	K.LAVNMVPFPR.L	N	30.68	1142.63	10	-0.1	572.321	2	43.77	439300	1	10012	JN_HC_e053 1_1.raw	1	1	253	262			PEAKS DB
21	23	Q13885	R.FPGQLNADLR.K	N	30.22	1129.59	10	-0.7	565.801	2	38.6	3181900	1	8809	JN_HC_e053 1_1.raw	1	1	242	251			PEAKS DB
21	23	Q13885	R.SGPFGQIFRPDNFVFGQSGAGN(+.98)NWAK.G	N	29.97	2798.32	26	-1	933.78	3	48.55	435840	1	11133	JN_HC_e053 1_1.raw	1	1	78	103	Deamidation (NQ)	N22:Deamidation (NQ):17.01	PEAKS DB
21	23	Q13885	K.LTTPTYGDLN(+.98)HLVSATM(+15.99)SGVTTC(+57.02)LR.F	N	29.6	2724.31	25	6.5	909.116	3	44.72	183570	1	10231	JN_HC_e053 1_1.raw	1	1	217	241	Deamidation (NQ); Oxidation (M); Carbamidomethylation	N10:Deamidation (NQ):1000.00;M17:Oxidation (M):1000.00;C23:Carbamidomethylation:1000.00	PEAKS DB
21	23	Q13885	R.AILVDLEPGTM(+15.99)DSVR.S	N	29.1	1630.82	15	-1.2	816.418	2	42.7	1535900	1	9728	JN_HC_e053 1_1.raw	1	1	63	77	Oxidation (M)	M11:Oxidation (M):1000.00	PEAKS DB
21	23	Q13885	K.NSSYFVEWIPN(+.98)NVK.T	N	29.08	1696.81	14	0.1	849.412	2	46.84	199630	1	10746	JN_HC_e053 1_1.raw	1	1	337	350	Deamidation (NQ)	N11:Deamidation (NQ):9.34	PEAKS DB
21	23	Q13885	K.MSATFIGNSTAIQELFK.R	N	28.85	1856.93	17	1	929.475	2	49.45	0	1	11348	JN_HC_e053 1_1.raw	0	0	363	379			PEAKS DB
21	23	Q13885	K.EVDEQMLNVQNK.N	N	28.8	1445.68	12	-0.9	723.848	2	35.6	472590	1	8000	JN_HC_e053 1_1.raw	1	1	325	336			PEAKS DB
21	23	Q13885	R.ISEQFTAMFR.R	N	28.59	1228.59	10	-0.1	615.303	2	43.28	737770	1	9881	JN_HC_e053 1_1.raw	1	1	381	390			PEAKS DB
21	23	Q13885	K.LTTPTYGDLNHLVSATMSGVTTC(+57.02)LR.F	N	27.21	2707.33	25	-0.4	903.451	3	49.12	1925600	1	11266	JN_HC_e053 1_1.raw	1	1	217	241	Carbamidomethylation	C23:Carbamidomethylation:1000.00	PEAKS DB
21	23	Q13885	K.MSATFIGNSTAIQELFKR.I	N	26.3	2013.04	18	-0.7	672.019	3	46.07	331530	1	10553	JN_HC_e053 1_1.raw	1	1	363	380			PEAKS DB
21	23	Q13885	K.EVDEQM(+15.99)LNVQNK.N	N	26.13	1461.68	12	-0.7	731.845	2	31.33	0	1	6956	JN_HC_e053 1_1.raw	0	0	325	336	Oxidation (M)	M6:Oxidation (M):1000.00	PEAKS DB
21	23	Q13885	K.LAVNM(+15.99)VPFPR.L	N	24.57	1158.62	10	0.1	580.318	2	40.47	472060	1	9167	JN_HC_e053 1_1.raw	1	1	253	262	Oxidation (M)	M5:Oxidation (M):1000.00	PEAKS DB
21	23	Q13885	K.N(+.98)SSYFVEWIPNNVK.T	N	23.81	1696.81	14	-1.7	849.411	2	50.88	130230	1	11680	JN_HC_e053 1_1.raw	1	1	337	350	Deamidation (NQ)	N1:Deamidation (NQ):51.24	PEAKS DB
21	23	Q13885	K.TAVC(+57.02)DIPPR.G	N	23.73	1027.51	9	-0.5	514.763	2	31.75	1135100	1	7134	JN_HC_e053 1_1.raw	2	2	351	359	Carbamidomethylation	C4:Carbamidomethylation:1000.00	PEAKS DB
21	23	Q13885	R.KLAVNM(+15.99)VPFPR.L	N	21.66	1286.72	11	1.1	429.913	3	36.4	230840	1	8198	JN_HC_e053 1_1.raw	1	1	252	262	Oxidation (M)	M6:Oxidation (M):1000.00	PEAKS DB
21	23	Q13885	K.IREEYPDR.I	N	20.57	1076.53	8	-0.9	539.269	2	26.51	566580	1	5743	JN_HC_e053 1_1.raw	1	1	155	162			PEAKS DB
21	23	Q13885	R.ISEQFTAM(+15.99)FR.R	N	18.17	1244.59	10	0.9	623.301	2	38.69	457640	1	8756	JN_HC_e053 1_1.raw	1	1	381	390	Oxidation (M)	M8:Oxidation (M):1000.00	PEAKS DB
21	23	Q13885	R.YLTVAAIFR.G	N	16.37	1052.6	9	-2.7	527.307	2	46.31	147230	1	10598	JN_HC_e053 1_1.raw	1	1	310	318			PEAKS DB
21	23	Q13885	K.NMM(+15.99)AAC(+57.02)DPR.H	N	15.1	1080.41	9	63.2	541.249	2	26.74	11643	1	5835	JN_HC_e053 1_1.raw	1	1	298	306	Oxidation (M); Carbamidomethylation	M3:Oxidation (M):12.28;C6:Carbamidomethylation:1000.00	PEAKS DB
21	23	Q13885	K.NMMAAC(+57.02)DPR.H	N	15.01	1064.42	9	-0.8	533.217	2	30.61	41604	1	6777	JN_HC_e053 1_1.raw	1	1	298	306	Carbamidomethylation	C6:Carbamidomethylation:1000.00	PEAKS DB
21	24	Q9BVA1	K.GHYTEGAELVDSVLDVVRK.E	N	36.73	2086.07	19	0.3	522.525	4	44.95	2818900	1	10282	JN_HC_e053 1_1.raw	2	2	104	122			PEAKS DB
21	24	Q9BVA1	K.GHYTEGAELVDSVLDVVR.K	N	36.64	1957.97	18	0.5	653.666	3	47.57	3020200	1	10903	JN_HC_e053 1_1.raw	2	2	104	121			PEAKS DB
21	24	Q9BVA1	K.NSSYFVEWIPNNVK.T	N	35.81	1695.83	14	-0.3	848.92	2	45.98	3310200	1	10525	JN_HC_e053 1_1.raw	2	2	337	350			PEAKS DB
21	24	Q9BVA1	R.LHFFM(+15.99)PGFAPLTSR.G	N	35.25	1635.82	14	0.8	546.282	3	43.87	536040	1	10025	JN_HC_e053 1_1.raw	1	1	263	276	Oxidation (M)	M5:Oxidation (M):1000.00	PEAKS DB
21	24	Q9BVA1	R.EIVHIQAGQC(+57.02)GNQIGAK.F	N	34.93	1821.92	17	-0.1	911.965	2	32.88	2039700	1	7341	JN_HC_e053 1_1.raw	2	2	3	19	Carbamidomethylation	C10:Carbamidomethylation:1000.00	PEAKS DB
21	24	Q9BVA1	R.SGPFGQIFRPDNFVFGQSGAGNNWAK.G	N	32.96	2797.34	26	0.1	933.453	3	47.61	8466500	1	10904	JN_HC_e053 1_1.raw	1	1	78	103			PEAKS DB
21	24	Q9BVA1	R.LHFFMPGFAPLTSR.G	N	32.54	1619.83	14	-1.3	540.949	3	46.94	1336100	1	10749	JN_HC_e053 1_1.raw	2	2	263	276			PEAKS DB
21	24	Q9BVA1	K.LTTPTYGDLNHLVSATM(+15.99)SGVTTC(+57.02)LR.F	N	32.53	2723.33	25	-1.7	908.781	3	44.7	0	1	10231	JN_HC_e053 1_1.raw	0	0	217	241	Oxidation (M); Carbamidomethylation	M17:Oxidation (M):1000.00;C23:Carbamidomethylation:1000.00	PEAKS DB
21	24	Q9BVA1	R.AILVDLEPGTMDSVR.S	N	32.43	1614.83	15	0	808.422	2	45.05	1953200	1	10305	JN_HC_e053 1_1.raw	1	1	63	77			PEAKS DB
21	24	Q9BVA1	K.LAVNMVPFPR.L	N	30.68	1142.63	10	-0.1	572.321	2	43.77	439300	1	10012	JN_HC_e053 1_1.raw	1	1	253	262			PEAKS DB
21	24	Q9BVA1	R.FPGQLNADLR.K	N	30.22	1129.59	10	-0.7	565.801	2	38.6	3181900	1	8809	JN_HC_e053 1_1.raw	1	1	242	251			PEAKS DB
21	24	Q9BVA1	R.SGPFGQIFRPDNFVFGQSGAGN(+.98)NWAK.G	N	29.97	2798.32	26	-1	933.78	3	48.55	435840	1	11133	JN_HC_e053 1_1.raw	1	1	78	103	Deamidation (NQ)	N22:Deamidation (NQ):17.01	PEAKS DB
21	24	Q9BVA1	K.LTTPTYGDLN(+.98)HLVSATM(+15.99)SGVTTC(+57.02)LR.F	N	29.6	2724.31	25	6.5	909.116	3	44.72	183570	1	10231	JN_HC_e053 1_1.raw	1	1	217	241	Deamidation (NQ); Oxidation (M); Carbamidomethylation	N10:Deamidation (NQ):1000.00;M17:Oxidation (M):1000.00;C23:Carbamidomethylation:1000.00	PEAKS DB
21	24	Q9BVA1	R.AILVDLEPGTM(+15.99)DSVR.S	N	29.1	1630.82	15	-1.2	816.418	2	42.7	1535900	1	9728	JN_HC_e053 1_1.raw	1	1	63	77	Oxidation (M)	M11:Oxidation (M):1000.00	PEAKS DB
21	24	Q9BVA1	K.NSSYFVEWIPN(+.98)NVK.T	N	29.08	1696.81	14	0.1	849.412	2	46.84	199630	1	10746	JN_HC_e053 1_1.raw	1	1	337	350	Deamidation (NQ)	N11:Deamidation (NQ):9.34	PEAKS DB
21	24	Q9BVA1	K.MSATFIGNSTAIQELFK.R	N	28.85	1856.93	17	1	929.475	2	49.45	0	1	11348	JN_HC_e053 1_1.raw	0	0	363	379			PEAKS DB
21	24	Q9BVA1	K.EVDEQMLNVQNK.N	N	28.8	1445.68	12	-0.9	723.848	2	35.6	472590	1	8000	JN_HC_e053 1_1.raw	1	1	325	336			PEAKS DB
21	24	Q9BVA1	R.ISEQFTAMFR.R	N	28.59	1228.59	10	-0.1	615.303	2	43.28	737770	1	9881	JN_HC_e053 1_1.raw	1	1	381	390			PEAKS DB
21	24	Q9BVA1	K.LTTPTYGDLNHLVSATMSGVTTC(+57.02)LR.F	N	27.21	2707.33	25	-0.4	903.451	3	49.12	1925600	1	11266	JN_HC_e053 1_1.raw	1	1	217	241	Carbamidomethylation	C23:Carbamidomethylation:1000.00	PEAKS DB
21	24	Q9BVA1	K.MSATFIGNSTAIQELFKR.I	N	26.3	2013.04	18	-0.7	672.019	3	46.07	331530	1	10553	JN_HC_e053 1_1.raw	1	1	363	380			PEAKS DB
21	24	Q9BVA1	K.EVDEQM(+15.99)LNVQNK.N	N	26.13	1461.68	12	-0.7	731.845	2	31.33	0	1	6956	JN_HC_e053 1_1.raw	0	0	325	336	Oxidation (M)	M6:Oxidation (M):1000.00	PEAKS DB
21	24	Q9BVA1	K.LAVNM(+15.99)VPFPR.L	N	24.57	1158.62	10	0.1	580.318	2	40.47	472060	1	9167	JN_HC_e053 1_1.raw	1	1	253	262	Oxidation (M)	M5:Oxidation (M):1000.00	PEAKS DB
21	24	Q9BVA1	K.N(+.98)SSYFVEWIPNNVK.T	N	23.81	1696.81	14	-1.7	849.411	2	50.88	130230	1	11680	JN_HC_e053 1_1.raw	1	1	337	350	Deamidation (NQ)	N1:Deamidation (NQ):51.24	PEAKS DB
21	24	Q9BVA1	K.TAVC(+57.02)DIPPR.G	N	23.73	1027.51	9	-0.5	514.763	2	31.75	1135100	1	7134	JN_HC_e053 1_1.raw	2	2	351	359	Carbamidomethylation	C4:Carbamidomethylation:1000.00	PEAKS DB
21	24	Q9BVA1	R.KLAVNM(+15.99)VPFPR.L	N	21.66	1286.72	11	1.1	429.913	3	36.4	230840	1	8198	JN_HC_e053 1_1.raw	1	1	252	262	Oxidation (M)	M6:Oxidation (M):1000.00	PEAKS DB
21	24	Q9BVA1	K.IREEYPDR.I	N	20.57	1076.53	8	-0.9	539.269	2	26.51	566580	1	5743	JN_HC_e053 1_1.raw	1	1	155	162			PEAKS DB
21	24	Q9BVA1	R.ISEQFTAM(+15.99)FR.R	N	18.17	1244.59	10	0.9	623.301	2	38.69	457640	1	8756	JN_HC_e053 1_1.raw	1	1	381	390	Oxidation (M)	M8:Oxidation (M):1000.00	PEAKS DB
21	24	Q9BVA1	R.YLTVAAIFR.G	N	16.37	1052.6	9	-2.7	527.307	2	46.31	147230	1	10598	JN_HC_e053 1_1.raw	1	1	310	318			PEAKS DB
21	24	Q9BVA1	K.NMM(+15.99)AAC(+57.02)DPR.H	N	15.1	1080.41	9	63.2	541.249	2	26.74	11643	1	5835	JN_HC_e053 1_1.raw	1	1	298	306	Oxidation (M); Carbamidomethylation	M3:Oxidation (M):12.28;C6:Carbamidomethylation:1000.00	PEAKS DB
21	24	Q9BVA1	K.NMMAAC(+57.02)DPR.H	N	15.01	1064.42	9	-0.8	533.217	2	30.61	41604	1	6777	JN_HC_e053 1_1.raw	1	1	298	306	Carbamidomethylation	C6:Carbamidomethylation:1000.00	PEAKS DB
37	41	P06576	R.LVLEVAQHLGESTVR.T	Y	39.73	1649.91	15	-0.4	550.977	3	40.07	250130	1	9099	JN_HC_e053 1_1.raw	1	1	95	109			PEAKS DB
37	41	P06576	K.VLDSGAPIKIPVGPETLGR.I	Y	36.12	1918.09	19	-1.1	640.37	3	42.29	211260	1	9649	JN_HC_e053 1_1.raw	1	1	125	143			PEAKS DB
37	41	P06576	K.VVDLLAPYAK.G	Y	32.63	1087.63	10	0.2	544.821	2	42.87	409340	1	9784	JN_HC_e053 1_1.raw	1	1	189	198			PEAKS DB
37	41	P06576	K.IGLFGGAGVGK.T	Y	30.89	974.555	11	1	488.285	2	40.83	205290	1	9296	JN_HC_e053 1_1.raw	1	1	202	212			PEAKS DB
37	41	P06576	K.TVLIMELINNVAK.A	Y	28.53	1456.83	13	-1.7	729.422	2	52.28	133420	1	11996	JN_HC_e053 1_1.raw	1	1	213	225			PEAKS DB
37	41	P06576	R.EGNDLYHEMIESGVINLK.D	Y	28.51	2059.99	18	-0.6	687.67	3	46.21	81522	1	10594	JN_HC_e053 1_1.raw	1	1	242	259			PEAKS DB
37	41	P06576	R.VALTGLTVAEYFR.D	Y	28.47	1438.78	13	-0.3	720.398	2	47.71	304250	1	10936	JN_HC_e053 1_1.raw	1	1	282	294			PEAKS DB
37	41	P06576	K.SLQDIIAILGMDELSEEDKLTVSR.A	Y	27.52	2674.37	24	-1	892.464	3	54.62	326560	1	12510	JN_HC_e053 1_1.raw	1	1	433	456			PEAKS DB
37	41	P06576	R.FLSQPFQVAEVFTGHMGK.L	Y	27.11	2022	18	-0.7	675.008	3	47.26	119220	1	10843	JN_HC_e053 1_1.raw	1	1	463	480			PEAKS DB
37	41	P06576	R.AIAELGIYPAVDPLDSTSR.I	Y	26.83	1987.03	19	0.4	994.521	2	47.98	394400	1	11004	JN_HC_e053 1_1.raw	1	1	388	406			PEAKS DB
37	41	P06576	R.TIAM(+15.99)DGTEGLVR.G	Y	26.29	1277.63	12	0.4	639.822	2	34.83	98746	1	7805	JN_HC_e053 1_1.raw	1	1	110	121	Oxidation (M)	M4:Oxidation (M):1000.00	PEAKS DB
37	41	P06576	R.IM(+15.99)DPNIVGSEHYDVAR.G	Y	25.4	1830.86	16	1	611.294	3	35.2	142660	1	7909	JN_HC_e053 1_1.raw	1	1	407	422	Oxidation (M)	M2:Oxidation (M):1000.00	PEAKS DB
37	41	P06576	K.AHGGYSVFAGVGER.T	Y	24.87	1405.67	14	0.6	469.565	3	35.34	87657	1	7940	JN_HC_e053 1_1.raw	1	1	226	239			PEAKS DB
37	41	P06576	R.IMNVIGEPIDER.G	Y	24.72	1384.7	12	1.9	693.36	2	40.83	80202	1	9290	JN_HC_e053 1_1.raw	1	1	144	155			PEAKS DB
37	41	P06576	R.FTQAGSEVSALLGR.I	Y	23.14	1434.75	14	-29.8	718.359	2	42.7	289000	1	9739	JN_HC_e053 1_1.raw	1	1	311	324			PEAKS DB
37	41	P06576	K.GSITSVQ(+.98)AIYVPADDLTDPAPATTFAHLDATTVLSR.A	Y	21.45	3714.86	36	6.4	1239.3	3	48.96	27927	1	11239	JN_HC_e053 1_1.raw	1	1	352	387	Deamidation (NQ)	Q7:Deamidation (NQ):1000.00	PEAKS DB
37	41	P06576	K.TVLIM(+15.99)ELINNVAK.A	Y	19.43	1472.83	13	-1	737.42	2	48.6	92157	1	11171	JN_HC_e053 1_1.raw	1	1	213	225	Oxidation (M)	M5:Oxidation (M):1000.00	PEAKS DB
37	41	P06576	K.GFQQILAGEYDHLPEQAFYM(+15.99)VGPIEEAVAK.A	Y	17.28	3365.63	30	1.6	1122.88	3	49.65	23604	1	11397	JN_HC_e053 1_1.raw	1	1	490	519	Oxidation (M)	M20:Oxidation (M):1000.00	PEAKS DB
37	41	P06576	K.VLDSGAPIK.I	Y	16.5	898.512	9	-1	450.263	2	32.03	61297	1	7138	JN_HC_e053 1_1.raw	1	1	125	133			PEAKS DB
36	34	P25705	R.EVAAFAQFGSDLDAATQQLLSR.G	Y	38.56	2337.16	22	-0.8	780.06	3	53.76	522540	1	12327	JN_HC_e053 1_1.raw	2	2	442	463			PEAKS DB
36	34	P25705	R.EAYPGDVFYLHSR.L	Y	34.15	1552.73	13	-0.8	518.584	3	39.67	338280	1	9000	JN_HC_e053 1_1.raw	1	1	335	347			PEAKS DB
36	34	P25705	R.ILGADTSVDLEETGR.V	Y	33.59	1574.78	15	-0.8	788.396	2	39.86	439580	1	9048	JN_HC_e053 1_1.raw	1	1	59	73			PEAKS DB
36	34	P25705	K.HALIIYDDLSK.Q	Y	32.87	1286.69	11	-1.6	644.35	2	38.46	238030	1	8705	JN_HC_e053 1_1.raw	1	1	306	316			PEAKS DB
36	34	P25705	R.NVQAEEMVEFSSGLK.G	Y	31.44	1666.79	15	-3.7	834.398	2	42.52	0	1	9703	JN_HC_e053 1_1.raw	0	0	89	103			PEAKS DB
36	34	P25705	K.QGQYSPMAIEEQVAVIYAGVR.G	Y	31.06	2308.15	21	0.5	770.392	3	50.6	36787	1	11603	JN_HC_e053 1_1.raw	1	1	473	493			PEAKS DB
36	34	P25705	R.TGAIVDVPVGEELLGR.V	Y	30.63	1623.88	16	-0.2	812.949	2	46.41	626920	1	10625	JN_HC_e053 1_1.raw	1	1	134	149			PEAKS DB
36	34	P25705	R.VVDALGNAIDGK.G	Y	29.1	1170.62	12	-1.9	586.318	2	37.38	361600	1	8430	JN_HC_e053 1_1.raw	1	1	150	161			PEAKS DB
36	34	P25705	K.AVDSLVPIGR.G	Y	28.9	1025.59	10	-0.1	513.801	2	39.91	232530	1	9057	JN_HC_e053 1_1.raw	1	1	195	204			PEAKS DB
36	34	P25705	K.TSIAIDTIINQK.R	Y	28.11	1315.73	12	-1.1	658.874	2	41.75	228140	1	9508	JN_HC_e053 1_1.raw	1	1	219	230			PEAKS DB
36	34	P25705	K.LYC(+57.02)IYVAIGQK.R	Y	27.69	1326.7	11	-1.7	664.356	2	42.83	63405	1	9774	JN_HC_e053 1_1.raw	1	1	242	252	Carbamidomethylation	C3:Carbamidomethylation:1000.00	PEAKS DB
36	34	P25705	R.STVAQLVK.R	Y	25.41	844.502	8	0.1	423.258	2	32.92	269930	1	7346	JN_HC_e053 1_1.raw	1	1	254	261			PEAKS DB
36	34	P25705	K.LELAQYR.E	Y	22.01	891.481	7	-0.6	446.748	2	35.11	217870	1	7882	JN_HC_e053 1_1.raw	1	1	435	441			PEAKS DB
36	34	P25705	R.LTDADAM(+15.99)K.Y	Y	21.03	879.401	8	-0.6	440.707	2	24.29	15259	1	5225	JN_HC_e053 1_1.raw	1	1	263	270	Oxidation (M)	M7:Oxidation (M):1000.00	PEAKS DB
36	34	P25705	K.LKEIVTNFLAGFEA	Y	20.5	1550.83	14	-1.4	776.423	2	50.5	183320	1	11580	JN_HC_e053 1_1.raw	1	1	540	553			PEAKS DB
36	34	P25705	K.TGTAEM(+15.99)SSILEER.I	Y	19.89	1438.66	13	-0.9	720.337	2	33.96	49249	1	7621	JN_HC_e053 1_1.raw	1	1	46	58	Oxidation (M)	M6:Oxidation (M):1000.00	PEAKS DB
36	34	P25705	K.EGDIVKR.T	Y	19.12	815.45	7	-1.8	408.732	2	24.09	96898	1	5175	JN_HC_e053 1_1.raw	1	1	127	133			PEAKS DB
26	31	P04350	K.NSSYFVEWIPNNVK.T	N	35.81	1695.83	14	-0.3	848.92	2	45.98	3310200	1	10525	JN_HC_e053 1_1.raw	2	2	337	350			PEAKS DB
26	31	P04350	R.LHFFM(+15.99)PGFAPLTSR.G	N	35.25	1635.82	14	0.8	546.282	3	43.87	536040	1	10025	JN_HC_e053 1_1.raw	1	1	263	276	Oxidation (M)	M5:Oxidation (M):1000.00	PEAKS DB
26	31	P04350	R.EIVHLQAGQC(+57.02)GNQIGAK.F	N	34.93	1821.92	17	-0.1	911.965	2	32.88	2039700	1	7341	JN_HC_e053 1_1.raw	2	2	3	19	Carbamidomethylation	C10:Carbamidomethylation:1000.00	PEAKS DB
26	31	P04350	R.SGPFGQIFRPDNFVFGQSGAGNNWAK.G	N	32.96	2797.34	26	0.1	933.453	3	47.61	8466500	1	10904	JN_HC_e053 1_1.raw	1	1	78	103			PEAKS DB
26	31	P04350	R.LHFFMPGFAPLTSR.G	N	32.54	1619.83	14	-1.3	540.949	3	46.94	1336100	1	10749	JN_HC_e053 1_1.raw	2	2	263	276			PEAKS DB
26	31	P04350	K.LTTPTYGDLNHLVSATM(+15.99)SGVTTC(+57.02)LR.F	N	32.53	2723.33	25	-1.7	908.781	3	44.7	0	1	10231	JN_HC_e053 1_1.raw	0	0	217	241	Oxidation (M); Carbamidomethylation	M17:Oxidation (M):1000.00;C23:Carbamidomethylation:1000.00	PEAKS DB
26	31	P04350	K.GHYTEGAELVDAVLDVVR.K	N	31.17	1941.98	18	-1.9	648.332	3	49.72	36906	1	11415	JN_HC_e053 1_1.raw	1	1	104	121			PEAKS DB
26	31	P04350	K.LAVNMVPFPR.L	N	30.68	1142.63	10	-0.1	572.321	2	43.77	439300	1	10012	JN_HC_e053 1_1.raw	1	1	253	262			PEAKS DB
26	31	P04350	R.AVLVDLEPGTMDSVR.S	N	30.61	1600.81	15	-0.1	801.414	2	43.77	282080	1	10013	JN_HC_e053 1_1.raw	1	1	63	77			PEAKS DB
26	31	P04350	R.FPGQLNADLR.K	N	30.22	1129.59	10	-0.7	565.801	2	38.6	3181900	1	8809	JN_HC_e053 1_1.raw	1	1	242	251			PEAKS DB
26	31	P04350	R.SGPFGQIFRPDNFVFGQSGAGN(+.98)NWAK.G	N	29.97	2798.32	26	-1	933.78	3	48.55	435840	1	11133	JN_HC_e053 1_1.raw	1	1	78	103	Deamidation (NQ)	N22:Deamidation (NQ):17.01	PEAKS DB
26	31	P04350	K.LTTPTYGDLN(+.98)HLVSATM(+15.99)SGVTTC(+57.02)LR.F	N	29.6	2724.31	25	6.5	909.116	3	44.72	183570	1	10231	JN_HC_e053 1_1.raw	1	1	217	241	Deamidation (NQ); Oxidation (M); Carbamidomethylation	N10:Deamidation (NQ):1000.00;M17:Oxidation (M):1000.00;C23:Carbamidomethylation:1000.00	PEAKS DB
26	31	P04350	K.NSSYFVEWIPN(+.98)NVK.T	N	29.08	1696.81	14	0.1	849.412	2	46.84	199630	1	10746	JN_HC_e053 1_1.raw	1	1	337	350	Deamidation (NQ)	N11:Deamidation (NQ):9.34	PEAKS DB
26	31	P04350	R.ISEQFTAMFR.R	N	28.59	1228.59	10	-0.1	615.303	2	43.28	737770	1	9881	JN_HC_e053 1_1.raw	1	1	381	390			PEAKS DB
26	31	P04350	R.IM(+15.99)NTFSVVPSPK.V	N	28.04	1334.69	12	-1	668.352	2	38.65	546740	1	8743	JN_HC_e053 1_1.raw	1	1	163	174	Oxidation (M)	M2:Oxidation (M):1000.00	PEAKS DB
26	31	P04350	K.LTTPTYGDLNHLVSATMSGVTTC(+57.02)LR.F	N	27.21	2707.33	25	-0.4	903.451	3	49.12	1925600	1	11266	JN_HC_e053 1_1.raw	1	1	217	241	Carbamidomethylation	C23:Carbamidomethylation:1000.00	PEAKS DB
26	31	P04350	R.YLTVAAVFR.G	N	27.01	1038.59	9	0.1	520.3	2	43.96	1819200	1	10045	JN_HC_e053 1_1.raw	1	1	310	318			PEAKS DB
26	31	P04350	R.ALTVPELTQQM(+15.99)FDAK.N	N	26.22	1706.85	15	0.8	854.435	2	42.51	239310	1	9699	JN_HC_e053 1_1.raw	1	1	283	297	Oxidation (M)	M11:Oxidation (M):1000.00	PEAKS DB
26	31	P04350	K.LAVNM(+15.99)VPFPR.L	N	24.57	1158.62	10	0.1	580.318	2	40.47	472060	1	9167	JN_HC_e053 1_1.raw	1	1	253	262	Oxidation (M)	M5:Oxidation (M):1000.00	PEAKS DB
26	31	P04350	K.N(+.98)SSYFVEWIPNNVK.T	N	23.81	1696.81	14	-1.7	849.411	2	50.88	130230	1	11680	JN_HC_e053 1_1.raw	1	1	337	350	Deamidation (NQ)	N1:Deamidation (NQ):51.24	PEAKS DB
26	31	P04350	K.EAESCDCLQGF(+114.03)QLTHSLGGGTGSGM(+15.99)GTLLISK.I	N	23.73	3326.51	32	3	1109.85	3	43.59	177860	1	9964	JN_HC_e053 1_1.raw	1	1	123	154	glutarylatyion; Oxidation (M)	F11:glutarylatyion:5.55;M25:Oxidation (M):1000.00	PEAKS DB
26	31	P04350	K.TAVC(+57.02)DIPPR.G	N	23.73	1027.51	9	-0.5	514.763	2	31.75	1135100	1	7134	JN_HC_e053 1_1.raw	2	2	351	359	Carbamidomethylation	C4:Carbamidomethylation:1000.00	PEAKS DB
26	31	P04350	R.KLAVNM(+15.99)VPFPR.L	N	21.66	1286.72	11	1.1	429.913	3	36.4	230840	1	8198	JN_HC_e053 1_1.raw	1	1	252	262	Oxidation (M)	M6:Oxidation (M):1000.00	PEAKS DB
26	31	P04350	R.AVLVDLEPGTM(+15.99)DSVR.S	N	21.39	1616.81	15	-1.8	809.41	2	41.21	318050	1	9383	JN_HC_e053 1_1.raw	1	1	63	77	Oxidation (M)	M11:Oxidation (M):1000.00	PEAKS DB
26	31	P04350	R.ISEQFTAM(+15.99)FR.R	N	18.17	1244.59	10	0.9	623.301	2	38.69	457640	1	8756	JN_HC_e053 1_1.raw	1	1	381	390	Oxidation (M)	M8:Oxidation (M):1000.00	PEAKS DB
26	31	P04350	K.NMM(+15.99)AAC(+57.02)DPR.H	N	15.1	1080.41	9	63.2	541.249	2	26.74	11643	1	5835	JN_HC_e053 1_1.raw	1	1	298	306	Oxidation (M); Carbamidomethylation	M3:Oxidation (M):12.28;C6:Carbamidomethylation:1000.00	PEAKS DB
26	31	P04350	K.NMMAAC(+57.02)DPR.H	N	15.01	1064.42	9	-0.8	533.217	2	30.61	41604	1	6777	JN_HC_e053 1_1.raw	1	1	298	306	Carbamidomethylation	C6:Carbamidomethylation:1000.00	PEAKS DB
29	38	Q8TF66	R.NQISFISPGAFNGLTELR.E	Y	35.17	1963.02	18	-0.1	655.346	3	48.98	1047000	1	11235	JN_HC_e053 1_1.raw	2	2	327	344			PEAKS DB
29	38	Q8TF66	R.ELSLHTNALQDLDGNVFR.M	Y	34.73	2041.02	18	0.3	681.348	3	43.78	2550700	1	10002	JN_HC_e053 1_1.raw	2	2	345	362			PEAKS DB
29	38	Q8TF66	K.ELQLHGNHLEYIPDGAFDHLVGLTK.L	Y	33.99	2815.43	25	-0.4	564.093	5	44.1	749960	1	10056	JN_HC_e053 1_1.raw	1	1	153	177			PEAKS DB
29	38	Q8TF66	R.VFQHLGNLQVLR.L	Y	32.82	1422.81	12	0.1	475.277	3	39.3	2199400	1	8905	JN_HC_e053 1_1.raw	2	2	192	203			PEAKS DB
29	38	Q8TF66	K.ELSPGIFGPMPNLR.E	Y	31.55	1526.79	14	-2.3	764.401	2	47.13	1639600	1	10794	JN_HC_e053 1_1.raw	1	1	283	296			PEAKS DB
29	38	Q8TF66	K.NSLTHISPR.V	Y	31.43	1023.55	9	-0.4	512.78	2	28.43	10042000	1	6230	JN_HC_e053 1_1.raw	2	2	183	191			PEAKS DB
29	38	Q8TF66	R.LYLSNNHISQLPPSVFMQLPQLNR.L	Y	30.86	2808.47	24	-1.9	937.164	3	47.38	1538000	1	10846	JN_HC_e053 1_1.raw	1	1	250	273			PEAKS DB
29	38	Q8TF66	R.ELWLYDN(+.98)HISSLPDNVFSNLR.Q	Y	27.5	2532.23	21	-0.6	845.083	3	50.06	587220	1	11481	JN_HC_e053 1_1.raw	1	1	297	317	Deamidation (NQ)	N7:Deamidation (NQ):78.75	PEAKS DB
29	38	Q8TF66	R.QLQVLILSR.N	Y	27.43	1068.67	9	0.3	535.34	2	43.01	2076200	1	9814	JN_HC_e053 1_1.raw	1	1	318	326			PEAKS DB
29	38	Q8TF66	R.LTDIPMGTFDGLVNLQELALQQNQIGLLSPGLFHN(+.98)NHNLQR.L	Y	26.9	4569.34	41	3.2	1143.35	4	54.04	64508	1	12388	JN_HC_e053 1_1.raw	1	1	209	249	Deamidation (NQ)	N35:Deamidation (NQ):17.01	PEAKS DB
29	38	Q8TF66	R.ASQVEC(+57.02)TGAR.I	Y	26.55	1077.49	10	-0.4	539.751	2	24.3	263960	1	5213	JN_HC_e053 1_1.raw	1	1	34	43	Carbamidomethylation	C6:Carbamidomethylation:1000.00	PEAKS DB
29	38	Q8TF66	R.YLSLANNK.L	Y	26.34	921.492	8	-0.3	461.753	2	32.83	1416000	1	7324	JN_HC_e053 1_1.raw	1	1	105	112			PEAKS DB
29	38	Q8TF66	R.NQISFISPGAFN(+.98)GLTELR.E	Y	26.3	1964	18	-0.1	983.007	2	49.91	373670	1	11457	JN_HC_e053 1_1.raw	1	1	327	344	Deamidation (NQ)	N12:Deamidation (NQ):132.83	PEAKS DB
29	38	Q8TF66	R.LGTDTVPVC(+57.02)FSPANVR.G	Y	26.28	1731.86	16	-0.8	866.937	2	42.38	352640	1	9673	JN_HC_e053 1_1.raw	1	1	445	460	Carbamidomethylation	C9:Carbamidomethylation:1000.00	PEAKS DB
29	38	Q8TF66	R.LYDNPWR.C	Y	25.19	962.461	7	-0.2	482.238	2	37.61	190300	1	8494	JN_HC_e053 1_1.raw	1	1	420	426			PEAKS DB
29	38	Q8TF66	R.NWLLLNQPR.L	Y	24.74	1152.64	9	-0.1	577.327	2	43.96	1318600	1	10046	JN_HC_e053 1_1.raw	1	1	436	444			PEAKS DB
29	38	Q8TF66	R.LTLFGNSLK.E	Y	24.1	991.57	9	-0.8	496.792	2	42.47	1216600	1	9683	JN_HC_e053 1_1.raw	1	1	274	282			PEAKS DB
29	38	Q8TF66	R.ASQVECTGAR.I	Y	23.93	1020.47	10	-5.2	511.238	2	25.69	48860	1	5546	JN_HC_e053 1_1.raw	1	1	34	43			PEAKS DB
29	38	Q8TF66	R.IEKNELSR.I	Y	21.94	987.535	8	-0.6	494.774	2	24.84	137940	1	5354	JN_HC_e053 1_1.raw	1	1	84	91			PEAKS DB
29	38	Q8TF66	R.LTLFGN(+.98)SLK.E	Y	19.87	992.554	9	3.1	497.286	2	44.88	47967	1	10283	JN_HC_e053 1_1.raw	1	1	274	282	Deamidation (NQ)	N6:Deamidation (NQ):1000.00	PEAKS DB
29	38	Q8TF66	R.C(+57.02)DSDILPLR.N	Y	19.33	1087.53	9	-1.1	544.773	2	40.24	82619	1	9153	JN_HC_e053 1_1.raw	1	1	427	435	Carbamidomethylation	C1:Carbamidomethylation:1000.00	PEAKS DB
29	38	Q8TF66	R.YLSLAN(+.98)NK.L	Y	18.64	922.476	8	1.6	462.246	2	34.6	56248	1	7765	JN_HC_e053 1_1.raw	1	1	105	112	Deamidation (NQ)	N6:Deamidation (NQ):14.02	PEAKS DB
29	38	Q8TF66	K.ELSPGIFGPM(+15.99)PNLR.E	Y	18.6	1542.79	14	0.7	772.401	2	43.54	356910	1	9993	JN_HC_e053 1_1.raw	1	1	283	296	Oxidation (M)	M10:Oxidation (M):1000.00	PEAKS DB
29	38	Q8TF66	R.LTDIPMGTFDGLVNLQELALQQNQIGLLSPGLFHNNHNLQR.L	Y	16.09	4568.36	41	-3.5	1143.09	4	51.74	125420	1	11881	JN_HC_e053 1_1.raw	1	1	209	249			PEAKS DB
34	45	Q9NY65	R.FDGALNVDLTEFQTNLVPYPR.I	N	38.98	2408.2	21	0	1205.11	2	51.59	3145800	1	11831	JN_HC_e053 1_1.raw	2	2	244	264			PEAKS DB
34	45	Q9NY65	R.QLFHPEQLITGKEDAANNYAR.G	N	37.84	2414.2	21	-0.9	604.556	4	38.56	1268600	1	8723	JN_HC_e053 1_1.raw	2	2	85	105			PEAKS DB
34	45	Q9NY65	R.AVC(+57.02)MLSNTTAIAEAWAR.L	N	35.08	1863.9	17	-0.1	932.956	2	46.7	669310	1	10702	JN_HC_e053 1_1.raw	2	2	374	390	Carbamidomethylation	C3:Carbamidomethylation:1000.00	PEAKS DB
34	45	Q9NY65	R.AFVHWYVGEGM(+15.99)EEGEFSEAR.E	N	34.79	2345.01	20	0	782.676	3	41.34	593800	1	9406	JN_HC_e053 1_1.raw	1	1	403	422	Oxidation (M)	M11:Oxidation (M):1000.00	PEAKS DB
34	45	Q9NY65	R.NLDIERPTYTNLNR.L	N	32.39	1717.87	14	-1.4	859.943	2	36.04	2911600	1	8109	JN_HC_e053 1_1.raw	2	2	216	229			PEAKS DB
34	45	Q9NY65	R.QLFHPEQLITGK.E	N	32.25	1409.77	12	-1.3	705.89	2	39.96	233320	1	9070	JN_HC_e053 1_1.raw	1	1	85	96			PEAKS DB
34	45	Q9NY65	R.LISQIVSSITASLR.F	N	30.76	1486.87	14	-1.6	744.442	2	51.4	8002700	1	11787	JN_HC_e053 1_1.raw	2	2	230	243			PEAKS DB
34	45	Q9NY65	K.EDAANNYAR.G	N	26.99	1022.44	9	0.3	512.228	2	25.83	1873100	1	5579	JN_HC_e053 1_1.raw	1	1	97	105			PEAKS DB
34	45	Q9NY65	K.FDLMYAK.R	N	26.98	886.426	7	-1.1	444.22	2	40.24	94375	1	9156	JN_HC_e053 1_1.raw	1	1	395	401			PEAKS DB
34	45	Q9NY65	R.AVC(+57.02)M(+15.99)LSNTTAIAEAWAR.L	N	24.34	1879.89	17	-0.6	627.638	3	43.45	157450	1	9942	JN_HC_e053 1_1.raw	1	1	374	390	Carbamidomethylation; Oxidation (M)	C3:Carbamidomethylation:1000.00;M4:Oxidation (M):1000.00	PEAKS DB
34	45	Q9NY65	R.TIQ(+.98)FVDWC(+57.02)PTGFK.V	N	24.17	1598.74	13	10.2	800.387	2	47.01	0	1	10771	JN_HC_e053 1_1.raw	0	0	340	352	Deamidation (NQ); Carbamidomethylation	Q3:Deamidation (NQ):1000.00;C8:Carbamidomethylation:1000.00	PEAKS DB
34	45	Q9NY65	K.VGINYQPPTVVPGGDLAK.V	N	23.84	1823.98	18	-0.8	609	3	42.11	126800	1	9595	JN_HC_e053 1_1.raw	1	1	353	370			PEAKS DB
34	45	Q9NY65	R.TIQFVDWC(+57.02)PTGFK.V	N	23.48	1597.76	13	-2.2	799.885	2	47	432930	1	10771	JN_HC_e053 1_1.raw	1	1	340	352	Carbamidomethylation	C8:Carbamidomethylation:1000.00	PEAKS DB
34	45	Q9NY65	R.LDHKFDLM(+15.99)YAK.R	N	20.36	1395.69	11	0.7	466.236	3	33.14	166410	1	7413	JN_HC_e053 1_1.raw	1	1	391	401	Oxidation (M)	M8:Oxidation (M):1000.00	PEAKS DB
32	43	Q13509	K.GHYTEGAELVDSVLDVVRK.E	N	36.73	2086.07	19	0.3	522.525	4	44.95	2818900	1	10282	JN_HC_e053 1_1.raw	2	2	104	122			PEAKS DB
32	43	Q13509	K.GHYTEGAELVDSVLDVVR.K	N	36.64	1957.97	18	0.5	653.666	3	47.57	3020200	1	10903	JN_HC_e053 1_1.raw	2	2	104	121			PEAKS DB
32	43	Q13509	K.NSSYFVEWIPNNVK.V	N	35.81	1695.83	14	-0.3	848.92	2	45.98	3310200	1	10525	JN_HC_e053 1_1.raw	2	2	337	350			PEAKS DB
32	43	Q13509	R.EIVHIQAGQC(+57.02)GNQIGAK.F	N	34.93	1821.92	17	-0.1	911.965	2	32.88	2039700	1	7341	JN_HC_e053 1_1.raw	2	2	3	19	Carbamidomethylation	C10:Carbamidomethylation:1000.00	PEAKS DB
32	43	Q13509	R.AILVDLEPGTMDSVR.S	N	32.43	1614.83	15	0	808.422	2	45.05	1953200	1	10305	JN_HC_e053 1_1.raw	1	1	63	77			PEAKS DB
32	43	Q13509	K.LAVNMVPFPR.L	N	30.68	1142.63	10	-0.1	572.321	2	43.77	439300	1	10012	JN_HC_e053 1_1.raw	1	1	253	262			PEAKS DB
32	43	Q13509	R.FPGQLNADLR.K	N	30.22	1129.59	10	-0.7	565.801	2	38.6	3181900	1	8809	JN_HC_e053 1_1.raw	1	1	242	251			PEAKS DB
32	43	Q13509	R.AILVDLEPGTM(+15.99)DSVR.S	N	29.1	1630.82	15	-1.2	816.418	2	42.7	1535900	1	9728	JN_HC_e053 1_1.raw	1	1	63	77	Oxidation (M)	M11:Oxidation (M):1000.00	PEAKS DB
32	43	Q13509	K.NSSYFVEWIPN(+.98)NVK.V	N	29.08	1696.81	14	0.1	849.412	2	46.84	199630	1	10746	JN_HC_e053 1_1.raw	1	1	337	350	Deamidation (NQ)	N11:Deamidation (NQ):9.34	PEAKS DB
32	43	Q13509	R.ISEQFTAMFR.R	N	28.59	1228.59	10	-0.1	615.303	2	43.28	737770	1	9881	JN_HC_e053 1_1.raw	1	1	381	390			PEAKS DB
32	43	Q13509	R.IM(+15.99)NTFSVVPSPK.V	N	28.04	1334.69	12	-1	668.352	2	38.65	546740	1	8743	JN_HC_e053 1_1.raw	1	1	163	174	Oxidation (M)	M2:Oxidation (M):1000.00	PEAKS DB
32	43	Q13509	R.ALTVPELTQQM(+15.99)FDAK.N	N	26.22	1706.85	15	0.8	854.435	2	42.51	239310	1	9699	JN_HC_e053 1_1.raw	1	1	283	297	Oxidation (M)	M11:Oxidation (M):1000.00	PEAKS DB
32	43	Q13509	K.LAVNM(+15.99)VPFPR.L	N	24.57	1158.62	10	0.1	580.318	2	40.47	472060	1	9167	JN_HC_e053 1_1.raw	1	1	253	262	Oxidation (M)	M5:Oxidation (M):1000.00	PEAKS DB
32	43	Q13509	K.N(+.98)SSYFVEWIPNNVK.V	N	23.81	1696.81	14	-1.7	849.411	2	50.88	130230	1	11680	JN_HC_e053 1_1.raw	1	1	337	350	Deamidation (NQ)	N1:Deamidation (NQ):51.24	PEAKS DB
32	43	Q13509	R.YLTVATVFR.G	N	22.16	1068.6	9	0.2	535.306	2	43.26	18830	1	9887	JN_HC_e053 1_1.raw	1	1	310	318			PEAKS DB
32	43	Q13509	R.KLAVNM(+15.99)VPFPR.L	N	21.66	1286.72	11	1.1	429.913	3	36.4	230840	1	8198	JN_HC_e053 1_1.raw	1	1	252	262	Oxidation (M)	M6:Oxidation (M):1000.00	PEAKS DB
32	43	Q13509	R.ISEQFTAM(+15.99)FR.R	N	18.17	1244.59	10	0.9	623.301	2	38.69	457640	1	8756	JN_HC_e053 1_1.raw	1	1	381	390	Oxidation (M)	M8:Oxidation (M):1000.00	PEAKS DB
32	43	Q13509	K.NMM(+15.99)AAC(+57.02)DPR.H	N	15.1	1080.41	9	63.2	541.249	2	26.74	11643	1	5835	JN_HC_e053 1_1.raw	1	1	298	306	Oxidation (M); Carbamidomethylation	M3:Oxidation (M):12.28;C6:Carbamidomethylation:1000.00	PEAKS DB
32	43	Q13509	K.NMMAAC(+57.02)DPR.H	N	15.01	1064.42	9	-0.8	533.217	2	30.61	41604	1	6777	JN_HC_e053 1_1.raw	1	1	298	306	Carbamidomethylation	C6:Carbamidomethylation:1000.00	PEAKS DB
40	52	P26641	R.GQELAFPLSPDWQVDYESYTWR.K	Y	38.62	2686.23	22	-2	896.417	3	52.47	112720	1	12044	JN_HC_e053 1_1.raw	1	1	379	400			PEAKS DB
40	52	P26641	K.LDPGSEETQTLVR.E	Y	32.85	1443.72	13	-0.6	722.867	2	35.82	68189	1	8067	JN_HC_e053 1_1.raw	1	1	402	414			PEAKS DB
40	52	P26641	K.ALIAAQYSGAQVR.V	Y	30.71	1346.73	13	0.7	674.373	2	36.31	413270	1	8184	JN_HC_e053 1_1.raw	1	1	18	30			PEAKS DB
40	52	P26641	R.EYFSWEGAFQHVGK.A	Y	29.72	1683.77	14	1.7	842.893	2	43.21	216480	1	9872	JN_HC_e053 1_1.raw	2	2	415	428			PEAKS DB
40	52	P26641	R.KLDPGSEETQTLVR.E	Y	29.43	1571.82	14	0.2	524.946	3	32.92	551020	1	7337	JN_HC_e053 1_1.raw	1	1	401	414			PEAKS DB
40	52	P26641	K.STFVLDEFKR.K	Y	27.16	1240.65	10	-0.1	414.556	3	39.13	361790	1	8866	JN_HC_e053 1_1.raw	2	2	286	295			PEAKS DB
40	52	P26641	R.ILGLLDAYLK.T	Y	26.62	1117.67	10	-0.2	559.845	2	49.96	725440	1	11459	JN_HC_e053 1_1.raw	1	1	138	147			PEAKS DB
40	52	P26641	R.QAFPNTNR.W	Y	24.39	946.462	8	-0.2	474.238	2	28.6	710420	1	6253	JN_HC_e053 1_1.raw	1	1	182	189			PEAKS DB
40	52	P26641	R.RILGLLDAYLK.T	Y	23.06	1273.78	11	-1.4	637.894	2	45.75	53148	1	10484	JN_HC_e053 1_1.raw	1	1	137	147			PEAKS DB
40	52	P26641	R.WFLTC(+57.02)INQPQFR.A	Y	22.55	1608.79	12	-1	805.4	2	46.79	0	1	10718	JN_HC_e053 1_1.raw	0	0	190	201	Carbamidomethylation	C5:Carbamidomethylation:1000.00	PEAKS DB
40	52	P26641	K.FAETQPK.K	Y	22.27	819.413	7	-0.6	410.713	2	26.16	253950	1	5667	JN_HC_e053 1_1.raw	1	1	221	227			PEAKS DB
40	52	P26641	K.M(+15.99)AQFDAK.K	Y	20.98	825.369	7	-1.1	413.691	2	26.67	199090	1	5794	JN_HC_e053 1_1.raw	1	1	213	219	Oxidation (M)	M1:Oxidation (M):1000.00	PEAKS DB
40	52	P26641	R.GSTPEAAAQVVQWVSFADSDIVPPASTWVFPTLGIMHHNK.Q	Y	20.52	4290.12	40	-0.3	1073.54	4	54.16	88083	1	12403	JN_HC_e053 1_1.raw	1	1	86	125			PEAKS DB
40	52	P26641	R.GSTPEAAAQVVQWVSFADSDIVPPASTWVFPTLGIM(+15.99)HHNK.Q	Y	19.24	4306.12	40	-2.1	1077.53	4	53.31	206470	1	12222	JN_HC_e053 1_1.raw	1	1	86	125	Oxidation (M)	M36:Oxidation (M):1000.00	PEAKS DB
38	49	Q9BUF5	K.NSSYFVEWIPNNVK.V	N	35.81	1695.83	14	-0.3	848.92	2	45.98	3310200	1	10525	JN_HC_e053 1_1.raw	2	2	337	350			PEAKS DB
38	49	Q9BUF5	R.LHFFM(+15.99)PGFAPLTSR.G	N	35.25	1635.82	14	0.8	546.282	3	43.87	536040	1	10025	JN_HC_e053 1_1.raw	1	1	263	276	Oxidation (M)	M5:Oxidation (M):1000.00	PEAKS DB
38	49	Q9BUF5	R.INVYYNESSSQK.Y	Y	33	1430.67	12	-0.4	716.341	2	32.79	71583	1	7318	JN_HC_e053 1_1.raw	1	1	47	58			PEAKS DB
38	49	Q9BUF5	R.LHFFMPGFAPLTSR.G	N	32.54	1619.83	14	-1.3	540.949	3	46.94	1336100	1	10749	JN_HC_e053 1_1.raw	2	2	263	276			PEAKS DB
38	49	Q9BUF5	K.GHYTEGAELVDAVLDVVR.K	N	31.17	1941.98	18	-1.9	648.332	3	49.72	36906	1	11415	JN_HC_e053 1_1.raw	1	1	104	121			PEAKS DB
38	49	Q9BUF5	K.LAVNMVPFPR.L	N	30.68	1142.63	10	-0.1	572.321	2	43.77	439300	1	10012	JN_HC_e053 1_1.raw	1	1	253	262			PEAKS DB
38	49	Q9BUF5	R.FPGQLNADLR.K	N	30.22	1129.59	10	-0.7	565.801	2	38.6	3181900	1	8809	JN_HC_e053 1_1.raw	1	1	242	251			PEAKS DB
38	49	Q9BUF5	K.NSSYFVEWIPN(+.98)NVK.V	N	29.08	1696.81	14	0.1	849.412	2	46.84	199630	1	10746	JN_HC_e053 1_1.raw	1	1	337	350	Deamidation (NQ)	N11:Deamidation (NQ):9.34	PEAKS DB
38	49	Q9BUF5	K.FWEVISDEHGIDPAGGYVGDSALQLER.I	Y	26.18	2959.4	27	2.4	987.476	3	46.91	0	1	10747	JN_HC_e053 1_1.raw	0	0	20	46			PEAKS DB
38	49	Q9BUF5	K.LAVNM(+15.99)VPFPR.L	N	24.57	1158.62	10	0.1	580.318	2	40.47	472060	1	9167	JN_HC_e053 1_1.raw	1	1	253	262	Oxidation (M)	M5:Oxidation (M):1000.00	PEAKS DB
38	49	Q9BUF5	K.N(+.98)SSYFVEWIPNNVK.V	N	23.81	1696.81	14	-1.7	849.411	2	50.88	130230	1	11680	JN_HC_e053 1_1.raw	1	1	337	350	Deamidation (NQ)	N1:Deamidation (NQ):51.24	PEAKS DB
38	49	Q9BUF5	R.YLTVATVFR.G	N	22.16	1068.6	9	0.2	535.306	2	43.26	18830	1	9887	JN_HC_e053 1_1.raw	1	1	310	318			PEAKS DB
38	49	Q9BUF5	R.KLAVNM(+15.99)VPFPR.L	N	21.66	1286.72	11	1.1	429.913	3	36.4	230840	1	8198	JN_HC_e053 1_1.raw	1	1	252	262	Oxidation (M)	M6:Oxidation (M):1000.00	PEAKS DB
38	49	Q9BUF5	R.ISEQFSAMFR.R	Y	17.37	1214.58	10	-5.3	608.292	2	42.42	50358	1	9686	JN_HC_e053 1_1.raw	1	1	381	390			PEAKS DB
38	49	Q9BUF5	R.SGPFGQLFRPDNFIFGQTGAGNNWAK.G	Y	17.31	2825.37	26	-0.7	942.796	3	49.23	73805	1	11302	JN_HC_e053 1_1.raw	1	1	78	103			PEAKS DB
38	49	Q9BUF5	R.NMM(+15.99)AAC(+57.02)DPR.H	N	15.1	1080.41	9	63.2	541.249	2	26.74	11643	1	5835	JN_HC_e053 1_1.raw	1	1	298	306	Oxidation (M); Carbamidomethylation	M3:Oxidation (M):12.28;C6:Carbamidomethylation:1000.00	PEAKS DB
38	49	Q9BUF5	R.EIVHIQAGQ(+.98)CGN(+114.03)Q(+.98)IGTK.F	Y	15.07	1910.9	17	-12.8	637.967	3	34.83	100590	1	7844	JN_HC_e053 1_1.raw	1	1	3	19	Deamidation (NQ); glutarylatyion	Q9:Deamidation (NQ):22.45;N12:glutarylatyion:7.38;Q13:Deamidation (NQ):15.08	PEAKS DB
38	49	Q9BUF5	R.NMMAAC(+57.02)DPR.H	N	15.01	1064.42	9	-0.8	533.217	2	30.61	41604	1	6777	JN_HC_e053 1_1.raw	1	1	298	306	Carbamidomethylation	C6:Carbamidomethylation:1000.00	PEAKS DB
47	55	P14923	K.TLVTQNSGVEALIHAILR.A	Y	40.91	1934.09	18	-1.4	645.705	3	50.93	340320	1	11695	JN_HC_e053 1_1.raw	1	1	427	444			PEAKS DB
47	55	P14923	K.LIILAN(+.98)GGPQALVQIMR.N	Y	34.37	1807.04	17	-0.6	904.526	2	51.26	118110	1	11766	JN_HC_e053 1_1.raw	1	1	304	320	Deamidation (NQ)	N6:Deamidation (NQ):25.70	PEAKS DB
47	55	P14923	K.LLNDEDPVVVTK.A	Y	29.5	1340.72	12	-0.2	671.366	2	37.85	89058	1	8559	JN_HC_e053 1_1.raw	1	1	150	161			PEAKS DB
47	55	P14923	R.HVAAGTQQPYTDGVR.M	Y	27.37	1598.78	15	-1.8	533.933	3	28.33	190810	1	6209	JN_HC_e053 1_1.raw	1	1	541	555			PEAKS DB
47	55	P14923	R.ISEDKNPDYR.K	Y	24.11	1235.58	10	-0.8	412.866	3	25.55	292030	1	5514	JN_HC_e053 1_1.raw	1	1	652	661			PEAKS DB
47	55	P14923	R.NLSDVATK.Q	Y	23.71	846.445	8	-1.5	424.229	2	29.13	236170	1	6407	JN_HC_e053 1_1.raw	1	1	378	385			PEAKS DB
47	55	P14923	R.LVQNC(+57.02)LWTLR.N	Y	23.7	1301.69	10	-1.1	651.852	2	42.92	37901	1	9809	JN_HC_e053 1_1.raw	1	1	368	377	Carbamidomethylation	C5:Carbamidomethylation:1000.00	PEAKS DB
47	55	P14923	R.N(+.98)LSDVATK.Q	Y	21.86	847.429	8	-12.8	424.716	2	29.17	146440	1	6407	JN_HC_e053 1_1.raw	1	1	378	385	Deamidation (NQ)	N1:Deamidation (NQ):1000.00	PEAKS DB
47	55	P14923	K.SAIVHLINYQDDAELATR.A	Y	20.41	2028.03	18	-1.1	677.016	3	40.65	106450	1	9267	JN_HC_e053 1_1.raw	1	1	125	142			PEAKS DB
47	55	P14923	R.LVQLLVK.A	Y	20.08	811.553	7	-1.3	406.783	2	39.17	124350	1	8892	JN_HC_e053 1_1.raw	1	1	527	533			PEAKS DB
41	50	P02533	K.ILTATVDNANVLLQIDNAR.L	Y	33.07	2053.12	19	0.7	685.38	3	46.41	118230	1	10638	JN_HC_e053 1_1.raw	1	1	176	194			PEAKS DB
41	50	P02533	R.EVATNSELVQSGK.S	Y	33.05	1360.68	13	-1.9	681.348	2	30.88	123350	1	6855	JN_HC_e053 1_1.raw	1	1	316	328			PEAKS DB
41	50	P02533	K.VTMQNLNDR.L	N	31.12	1089.52	9	-0.5	545.769	2	31.18	496450	1	6921	JN_HC_e053 1_1.raw	1	1	117	125			PEAKS DB
41	50	P02533	R.ALEEANADLEVK.I	N	29.03	1300.65	12	-1.7	651.332	2	35.29	203240	1	7932	JN_HC_e053 1_1.raw	1	1	135	146			PEAKS DB
41	50	P02533	R.TKYETELNLR.M	Y	28.97	1265.66	10	-0.8	422.894	3	32.74	135250	1	7304	JN_HC_e053 1_1.raw	1	1	202	211			PEAKS DB
41	50	P02533	K.ASLENSLEETK.G	N	27.57	1219.59	11	0	610.804	2	34.01	85381	1	7618	JN_HC_e053 1_1.raw	1	1	353	363			PEAKS DB
41	50	P02533	K.DAEEWFFTK.T	Y	25.71	1171.52	9	-1.2	586.766	2	46.82	17803	1	10726	JN_HC_e053 1_1.raw	1	1	301	309			PEAKS DB
41	50	P02533	K.VTM(+15.99)QNLNDR.L	N	25.51	1105.52	9	-0.8	553.766	2	26.01	552930	1	5623	JN_HC_e053 1_1.raw	1	1	117	125	Oxidation (M)	M3:Oxidation (M):1000.00	PEAKS DB
41	50	P02533	R.VLDELTLAR.A	N	24.34	1028.59	9	0.3	515.301	2	40.51	145000	1	9219	JN_HC_e053 1_1.raw	1	1	224	232			PEAKS DB
41	50	P02533	R.LAADDFR.T	N	24.23	806.392	7	-0.8	404.203	2	33.47	106250	1	7492	JN_HC_e053 1_1.raw	1	1	195	201			PEAKS DB
41	50	P02533	R.LASYLDKVR.A	N	23.79	1063.6	9	0.1	532.809	2	33.01	124490	1	7367	JN_HC_e053 1_1.raw	1	1	126	134			PEAKS DB
41	50	P02533	R.LASYLDK.V	N	23.1	808.433	7	1.3	405.224	2	32.38	765850	1	7224	JN_HC_e053 1_1.raw	1	1	126	132			PEAKS DB
41	50	P02533	R.QFTSSSSMK.G	N	18.94	1001.45	9	-2	501.731	2	27.55	26052	1	6021	JN_HC_e053 1_1.raw	1	1	7	15			PEAKS DB
41	50	P02533	R.APSTYGGGLSVSSSR.F	Y	18.32	1424.69	15	-1.3	713.351	2	33.27	191420	1	7440	JN_HC_e053 1_1.raw	1	1	42	56			PEAKS DB
41	50	P02533	R.LLEGEDAHLSSSQFSSGSQSSR.D	Y	15.59	2308.06	22	-0.7	770.359	3	34.87	0	1	7828	JN_HC_e053 1_1.raw	0	0	418	439			PEAKS DB
44	53	P48668	R.AIGGGLSSVGGGSSTIKYTTTSSSSR.K	Y	33.02	2417.2	26	-0.9	806.741	3	35.06	48466	1	7872	JN_HC_e053 1_1.raw	1	1	534	559			PEAKS DB
44	53	P48668	K.LALDVEIATYR.K	N	31.79	1262.69	11	-0.1	632.351	2	43.82	324190	1	10023	JN_HC_e053 1_1.raw	1	1	456	466			PEAKS DB
44	53	P48668	R.NLDLDSIIAEVKAQYEEIAQR.S	N	30.64	2417.24	21	-0.8	806.755	3	54.96	112580	1	12595	JN_HC_e053 1_1.raw	1	1	327	347			PEAKS DB
44	53	P48668	R.NLDLDSIIAEVK.A	N	30.56	1328.72	12	-0.8	665.366	2	49.53	1072200	1	11363	JN_HC_e053 1_1.raw	1	1	327	338			PEAKS DB
44	53	P48668	K.YEELQVTAGR.H	N	27.64	1164.58	10	0.2	583.296	2	34.23	45444	1	7682	JN_HC_e053 1_1.raw	1	1	360	369			PEAKS DB
44	53	P48668	R.QNLEPLFEQYINNLR.R	N	25.52	1889.96	15	1.5	945.99	2	50.45	52920	1	11573	JN_HC_e053 1_1.raw	1	1	208	222			PEAKS DB
44	53	P48668	K.WTLLQEQGTK.T	N	25.07	1202.63	10	0	602.322	2	39.53	101340	1	8969	JN_HC_e053 1_1.raw	1	1	195	204			PEAKS DB
44	53	P48668	K.AQYEEIAQR.S	N	24.71	1106.54	9	-1.9	554.274	2	30.74	479670	1	6800	JN_HC_e053 1_1.raw	1	1	339	347			PEAKS DB
44	53	P48668	K.FASFIDK.V	N	23.25	826.423	7	-1.4	414.218	2	37.69	63936	1	8512	JN_HC_e053 1_1.raw	1	1	174	180			PEAKS DB
44	53	P48668	K.NKYEDEINKR.T	N	22.64	1307.65	10	-1.1	436.889	3	26.54	3511700	1	5756	JN_HC_e053 1_1.raw	1	1	251	260			PEAKS DB
44	53	P48668	R.QLDSIVGER.G	N	22.18	1015.53	9	-0.5	508.772	2	34.96	56710	1	7849	JN_HC_e053 1_1.raw	1	1	224	232			PEAKS DB
44	53	P48668	R.SLYGLGGSKR.I	N	19.07	1036.57	10	-0.8	519.29	2	30.82	119710	1	6834	JN_HC_e053 1_1.raw	1	1	60	69			PEAKS DB
44	53	P48668	R.GRLDSELR.N	N	18.51	944.504	8	-0.8	473.259	2	29	53600	1	6386	JN_HC_e053 1_1.raw	1	1	233	240			PEAKS DB
44	53	P48668	K.FASFIDKVR.F	N	18.37	1081.59	9	1.3	541.804	2	36.73	43716	1	8285	JN_HC_e053 1_1.raw	1	1	174	182			PEAKS DB
44	53	P48668	R.FLEQQNK.V	N	17.72	905.461	7	-1.3	453.737	2	28.38	35638000	1	6206	JN_HC_e053 1_1.raw	1	1	183	189			PEAKS DB
44	54	P02538	R.AIGGGLSSVGGGSSTIKYTTTSSSSR.K	Y	33.02	2417.2	26	-0.9	806.741	3	35.06	48466	1	7872	JN_HC_e053 1_1.raw	1	1	534	559			PEAKS DB
44	54	P02538	K.LALDVEIATYR.K	N	31.79	1262.69	11	-0.1	632.351	2	43.82	324190	1	10023	JN_HC_e053 1_1.raw	1	1	456	466			PEAKS DB
44	54	P02538	R.NLDLDSIIAEVKAQYEEIAQR.S	N	30.64	2417.24	21	-0.8	806.755	3	54.96	112580	1	12595	JN_HC_e053 1_1.raw	1	1	327	347			PEAKS DB
44	54	P02538	R.NLDLDSIIAEVK.A	N	30.56	1328.72	12	-0.8	665.366	2	49.53	1072200	1	11363	JN_HC_e053 1_1.raw	1	1	327	338			PEAKS DB
44	54	P02538	K.YEELQVTAGR.H	N	27.64	1164.58	10	0.2	583.296	2	34.23	45444	1	7682	JN_HC_e053 1_1.raw	1	1	360	369			PEAKS DB
44	54	P02538	R.QNLEPLFEQYINNLR.R	N	25.52	1889.96	15	1.5	945.99	2	50.45	52920	1	11573	JN_HC_e053 1_1.raw	1	1	208	222			PEAKS DB
44	54	P02538	K.WTLLQEQGTK.T	N	25.07	1202.63	10	0	602.322	2	39.53	101340	1	8969	JN_HC_e053 1_1.raw	1	1	195	204			PEAKS DB
44	54	P02538	K.AQYEEIAQR.S	N	24.71	1106.54	9	-1.9	554.274	2	30.74	479670	1	6800	JN_HC_e053 1_1.raw	1	1	339	347			PEAKS DB
44	54	P02538	K.FASFIDK.V	N	23.25	826.423	7	-1.4	414.218	2	37.69	63936	1	8512	JN_HC_e053 1_1.raw	1	1	174	180			PEAKS DB
44	54	P02538	K.NKYEDEINKR.T	N	22.64	1307.65	10	-1.1	436.889	3	26.54	3511700	1	5756	JN_HC_e053 1_1.raw	1	1	251	260			PEAKS DB
44	54	P02538	R.QLDSIVGER.G	N	22.18	1015.53	9	-0.5	508.772	2	34.96	56710	1	7849	JN_HC_e053 1_1.raw	1	1	224	232			PEAKS DB
44	54	P02538	R.SLYGLGGSKR.I	N	19.07	1036.57	10	-0.8	519.29	2	30.82	119710	1	6834	JN_HC_e053 1_1.raw	1	1	60	69			PEAKS DB
44	54	P02538	R.GRLDSELR.G	N	18.51	944.504	8	-0.8	473.259	2	29	53600	1	6386	JN_HC_e053 1_1.raw	1	1	233	240			PEAKS DB
44	54	P02538	K.FASFIDKVR.F	N	18.37	1081.59	9	1.3	541.804	2	36.73	43716	1	8285	JN_HC_e053 1_1.raw	1	1	174	182			PEAKS DB
44	54	P02538	R.FLEQQNK.V	N	17.72	905.461	7	-1.3	453.737	2	28.38	35638000	1	6206	JN_HC_e053 1_1.raw	1	1	183	189			PEAKS DB
49	62	Q14498	K.GIAYVEFVDVSSVPLAIGLTGQR.V	Y	37.54	2390.28	23	-1.3	797.768	3	53.56	33916	1	12276	JN_HC_e053 1_1.raw	1	1	195	217			PEAKS DB
49	62	Q14498	R.VLGVPIIVQASQAEK.N	Y	32.09	1550.9	15	-1.4	776.458	2	44.27	67032	1	10132	JN_HC_e053 1_1.raw	1	1	218	232			PEAKS DB
49	62	Q14498	R.TGIDLGTTGR.L	Y	27.78	989.514	10	-0.4	495.764	2	34.41	97204	1	7723	JN_HC_e053 1_1.raw	1	1	347	356			PEAKS DB
49	62	Q14498	R.AAAM(+15.99)ANNLQK.G	Y	26.27	1046.52	10	-2	524.265	2	24.41	0	1	5252	JN_HC_e053 1_1.raw	0	0	235	244	Oxidation (M)	M4:Oxidation (M):1000.00	PEAKS DB
49	62	Q14498	K.NSAQGNVYVK.C	Y	26.17	1078.54	10	-0.2	540.278	2	27.69	164040	1	6043	JN_HC_e053 1_1.raw	1	1	468	477			PEAKS DB
49	62	Q14498	R.DLEEFFSTVGK.V	Y	25.25	1270.61	11	0	636.311	2	49.57	171350	1	11371	JN_HC_e053 1_1.raw	1	1	168	178			PEAKS DB
49	62	Q14498	R.TDASSASSFLDSDELER.T	Y	25.21	1828.8	17	-0.5	915.405	2	42.02	109480	1	9583	JN_HC_e053 1_1.raw	1	1	330	346			PEAKS DB
49	62	Q14498	R.GIFEPFGR.I	Y	23.97	921.471	8	0.4	461.743	2	43.63	45702	1	9972	JN_HC_e053 1_1.raw	1	1	268	275			PEAKS DB
49	62	Q14498	K.C(+57.02)PSIAAAIAAVNALHGR.W	Y	22.21	1690.89	17	1.6	564.639	3	45.05	86812	1	10319	JN_HC_e053 1_1.raw	1	1	478	494	Carbamidomethylation	C1:Carbamidomethylation:1000.00	PEAKS DB
43	63	P13647	K.LALDVEIATYR.K	N	31.79	1262.69	11	-0.1	632.351	2	43.82	324190	1	10023	JN_HC_e053 1_1.raw	1	1	461	471			PEAKS DB
43	63	P13647	R.NLDLDSIIAEVK.A	N	30.56	1328.72	12	-0.8	665.366	2	49.53	1072200	1	11363	JN_HC_e053 1_1.raw	1	1	332	343			PEAKS DB
43	63	P13647	R.ISISTSGGSFR.N	Y	27.97	1110.57	11	-0.5	556.29	2	35.78	164250	1	8041	JN_HC_e053 1_1.raw	1	1	74	84			PEAKS DB
43	63	P13647	R.QNLEPLFEQYINNLR.R	N	25.52	1889.96	15	1.5	945.99	2	50.45	52920	1	11573	JN_HC_e053 1_1.raw	1	1	213	227			PEAKS DB
43	63	P13647	K.WTLLQEQGTK.T	N	25.07	1202.63	10	0	602.322	2	39.53	101340	1	8969	JN_HC_e053 1_1.raw	1	1	200	209			PEAKS DB
43	63	P13647	K.YEELQQTAGR.H	Y	24.65	1193.57	10	-1.1	597.79	2	29.83	284590	1	6582	JN_HC_e053 1_1.raw	1	1	365	374			PEAKS DB
43	63	P13647	R.SFSTASAITPSVSR.T	Y	23.85	1409.72	14	0.1	705.865	2	36.68	133600	1	8267	JN_HC_e053 1_1.raw	1	1	16	29			PEAKS DB
43	63	P13647	K.FASFIDK.V	N	23.25	826.423	7	-1.4	414.218	2	37.69	63936	1	8512	JN_HC_e053 1_1.raw	1	1	179	185			PEAKS DB
43	63	P13647	R.SGGGGGGGFGR.V	Y	22.95	864.384	11	0.2	433.199	2	25.41	25396	1	5487	JN_HC_e053 1_1.raw	1	1	38	48			PEAKS DB
43	63	P13647	K.NKYEDEINKR.T	N	22.64	1307.65	10	-1.1	436.889	3	26.54	3511700	1	5756	JN_HC_e053 1_1.raw	1	1	256	265			PEAKS DB
43	63	P13647	R.QLDSIVGER.G	N	22.18	1015.53	9	-0.5	508.772	2	34.96	56710	1	7849	JN_HC_e053 1_1.raw	1	1	229	237			PEAKS DB
43	63	P13647	R.QSSVSFR.S	Y	21.77	809.403	7	-0.9	405.709	2	29.38	99265	1	6484	JN_HC_e053 1_1.raw	1	1	4	10			PEAKS DB
43	63	P13647	K.FVSTTSSSR.K	Y	18.98	970.472	9	-0.7	486.243	2	26.06	157080	1	5635	JN_HC_e053 1_1.raw	1	1	577	585			PEAKS DB
43	63	P13647	R.GRLDSELR.N	N	18.51	944.504	8	-0.8	473.259	2	29	53600	1	6386	JN_HC_e053 1_1.raw	1	1	238	245			PEAKS DB
43	63	P13647	K.FASFIDKVR.F	N	18.37	1081.59	9	1.3	541.804	2	36.73	43716	1	8285	JN_HC_e053 1_1.raw	1	1	179	187			PEAKS DB
43	63	P13647	R.FLEQQNK.V	N	17.72	905.461	7	-1.3	453.737	2	28.38	35638000	1	6206	JN_HC_e053 1_1.raw	1	1	188	194			PEAKS DB
35	75	O76013	R.VPSLAGAAGYISSAR.S	Y	28.87	1418.75	15	-1.6	710.382	2	41.48	225710	1	9439	JN_HC_e053 1_1.raw	1	1	39	53			PEAKS DB
35	75	O76013	R.ILDELTLC(+57.02)K.A	N	27.05	1103.59	9	-0.4	552.802	2	41.21	1278300	1	9373	JN_HC_e053 1_1.raw	1	1	202	210	Carbamidomethylation	C8:Carbamidomethylation:1000.00	PEAKS DB
35	75	O76013	K.NHEEEVSVLR.C	Y	25.66	1210.59	10	-1.3	606.304	2	30.38	174210	1	6724	JN_HC_e053 1_1.raw	1	1	230	239			PEAKS DB
35	75	O76013	R.LEGEIATYR.H	Y	25.35	1050.53	9	-0.5	526.274	2	33.73	191490	1	7572	JN_HC_e053 1_1.raw	1	1	386	394			PEAKS DB
35	75	O76013	K.ETMQFLN(+.98)DR.L	N	24.59	1153.51	9	-1.2	577.76	2	39.3	379410	1	8924	JN_HC_e053 1_1.raw	1	1	95	103	Deamidation (NQ)	N7:Deamidation (NQ):47.09	PEAKS DB
35	75	O76013	K.ARLEGEIATYR.H	Y	24.53	1277.67	11	1.4	426.899	3	32.47	29142	1	7253	JN_HC_e053 1_1.raw	1	1	384	394			PEAKS DB
35	75	O76013	K.ETMQFLNDR.L	N	24.48	1152.52	9	0.5	577.269	2	38.15	4603100	1	8615	JN_HC_e053 1_1.raw	1	1	95	103			PEAKS DB
35	75	O76013	R.QNQEYQVLLDVK.A	N	24.46	1475.76	12	-2.4	738.886	2	41.62	205010	1	9471	JN_HC_e053 1_1.raw	1	1	372	383			PEAKS DB
35	75	O76013	R.LVLQIDNAK.L	Y	24.43	1012.59	9	-0.2	507.303	2	37.51	91913	1	8469	JN_HC_e053 1_1.raw	1	1	164	172			PEAKS DB
35	75	O76013	K.LAADDFR.T	N	24.23	806.392	7	-0.8	404.203	2	33.47	106250	1	7492	JN_HC_e053 1_1.raw	1	1	173	179			PEAKS DB
35	75	O76013	K.ETM(+15.99)QFLNDR.L	N	24.06	1168.52	9	-0.8	585.266	2	33.73	1965100	1	7531	JN_HC_e053 1_1.raw	1	1	95	103	Oxidation (M)	M3:Oxidation (M):1000.00	PEAKS DB
35	75	O76013	R.TKYETELSLR.Q	N	23.16	1238.65	10	-1.2	413.89	3	33.1	220240	1	7392	JN_HC_e053 1_1.raw	1	1	180	189			PEAKS DB
35	75	O76013	R.TITEEIRDGK.V	Y	22.84	1160.6	10	1.2	581.31	2	29.76	36509	1	6574	JN_HC_e053 1_1.raw	2	2	445	454			PEAKS DB
35	75	O76013	K.TIEDFQQK.I	Y	22.23	1007.49	8	-2.3	504.752	2	31.55	300100	1	7010	JN_HC_e053 1_1.raw	1	1	146	153			PEAKS DB
35	75	O76013	R.LANYLEK.V	N	22.11	849.46	7	-0.3	425.737	2	33.06	293520	1	7378	JN_HC_e053 1_1.raw	1	1	104	110			PEAKS DB
35	75	O76013	R.LNVEVDAAPPVDLNK.I	Y	22	1592.84	15	-0.1	797.428	2	41.1	0	1	9353	JN_HC_e053 1_1.raw	0	0	246	260			PEAKS DB
35	75	O76013	R.TITEEIR.D	Y	20.66	860.46	7	0	431.237	2	31.51	117110	1	6994	JN_HC_e053 1_1.raw	1	1	445	451			PEAKS DB
35	75	O76013	R.ENAELESR.I	Y	19.44	946.436	8	-0.8	474.225	2	26.42	331400	1	5733	JN_HC_e053 1_1.raw	1	1	117	124			PEAKS DB
35	75	O76013	R.QLERENAELESR.I	Y	17.97	1472.72	12	-1.7	491.914	3	28.3	107630	1	6198	JN_HC_e053 1_1.raw	1	1	113	124			PEAKS DB
39	73	Q92764	K.SDLEAQVESLKEELLC(+57.02)LK.K	N	34.75	2103.08	18	0.1	702.033	3	50.25	727020	1	11525	JN_HC_e053 1_1.raw	2	2	215	232	Carbamidomethylation	C16:Carbamidomethylation:1000.00	PEAKS DB
39	73	Q92764	R.ARLEC(+57.02)EINTYR.G	N	31.37	1423.69	11	-1	712.85	2	32.42	2754400	1	7227	JN_HC_e053 1_1.raw	2	2	388	398	Carbamidomethylation	C5:Carbamidomethylation:1000.00	PEAKS DB
39	73	Q92764	R.QNQEYQVLLDVR.A	N	29.96	1503.77	12	-1	502.263	3	42.26	7332200	1	9639	JN_HC_e053 1_1.raw	2	2	376	387			PEAKS DB
39	73	Q92764	K.SDLEAQVESLK.E	N	29.78	1217.61	11	0	609.814	2	38.86	1718400	1	8800	JN_HC_e053 1_1.raw	1	1	215	225			PEAKS DB
39	73	Q92764	R.LEC(+57.02)EINTYR.G	N	28.36	1196.55	9	-0.9	599.282	2	33.14	3390500	1	7401	JN_HC_e053 1_1.raw	1	1	390	398	Carbamidomethylation	C3:Carbamidomethylation:1000.00	PEAKS DB
39	73	Q92764	R.QN(+.98)QEYQVLLDVR.A	N	25.67	1504.75	12	-3	753.381	2	44.38	63924	1	10153	JN_HC_e053 1_1.raw	1	1	376	387	Deamidation (NQ)	N2:Deamidation (NQ):11.06	PEAKS DB
39	73	Q92764	R.QLVESDINGLRR.I	N	24.89	1398.76	12	0.1	467.26	3	34.01	1429200	1	7613	JN_HC_e053 1_1.raw	1	1	194	205			PEAKS DB
39	73	Q92764	K.LAADDFR.T	N	24.23	806.392	7	-0.8	404.203	2	33.47	106250	1	7492	JN_HC_e053 1_1.raw	1	1	177	183			PEAKS DB
39	73	Q92764	R.QLVESDIN(+.98)GLRR.I	N	23.76	1399.74	12	0.1	467.588	3	33.78	820220	1	7568	JN_HC_e053 1_1.raw	1	1	194	205	Deamidation (NQ)	N8:Deamidation (NQ):67.12	PEAKS DB
39	73	Q92764	K.EELLC(+57.02)LK.K	N	22.27	903.473	7	-0.6	452.744	2	38.24	146760	1	8650	JN_HC_e053 1_1.raw	1	1	226	232	Carbamidomethylation	C5:Carbamidomethylation:1000.00	PEAKS DB
39	73	Q92764	K.ETM(+15.99)QSLNDR.L	N	20.17	1108.48	9	-1.2	555.248	2	25.36	37556	1	5472	JN_HC_e053 1_1.raw	1	1	99	107	Oxidation (M)	M3:Oxidation (M):1000.00	PEAKS DB
48	67	P04259	K.LALDVEIATYR.K	N	31.79	1262.69	11	-0.1	632.351	2	43.82	324190	1	10023	JN_HC_e053 1_1.raw	1	1	456	466			PEAKS DB
48	67	P04259	R.NLDLDSIIAEVKAQYEEIAQR.S	N	30.64	2417.24	21	-0.8	806.755	3	54.96	112580	1	12595	JN_HC_e053 1_1.raw	1	1	327	347			PEAKS DB
48	67	P04259	R.NLDLDSIIAEVK.A	N	30.56	1328.72	12	-0.8	665.366	2	49.53	1072200	1	11363	JN_HC_e053 1_1.raw	1	1	327	338			PEAKS DB
48	67	P04259	K.YEELQITAGR.H	N	27.26	1178.59	10	0.2	590.304	2	36.45	1259000	1	8217	JN_HC_e053 1_1.raw	1	1	360	369			PEAKS DB
48	67	P04259	R.QNLEPLFEQYINNLR.R	N	25.52	1889.96	15	1.5	945.99	2	50.45	52920	1	11573	JN_HC_e053 1_1.raw	1	1	208	222			PEAKS DB
48	67	P04259	K.WTLLQEQGTK.T	N	25.07	1202.63	10	0	602.322	2	39.53	101340	1	8969	JN_HC_e053 1_1.raw	1	1	195	204			PEAKS DB
48	67	P04259	K.AQYEEIAQR.S	N	24.71	1106.54	9	-1.9	554.274	2	30.74	479670	1	6800	JN_HC_e053 1_1.raw	1	1	339	347			PEAKS DB
48	67	P04259	K.FASFIDK.V	N	23.25	826.423	7	-1.4	414.218	2	37.69	63936	1	8512	JN_HC_e053 1_1.raw	1	1	174	180			PEAKS DB
48	67	P04259	K.NKYEDEINKR.T	N	22.64	1307.65	10	-1.1	436.889	3	26.54	3511700	1	5756	JN_HC_e053 1_1.raw	1	1	251	260			PEAKS DB
48	67	P04259	R.SLYGLGGSKR.I	N	19.07	1036.57	10	-0.8	519.29	2	30.82	119710	1	6834	JN_HC_e053 1_1.raw	1	1	60	69			PEAKS DB
48	67	P04259	R.GRLDSELR.N	N	18.51	944.504	8	-0.8	473.259	2	29	53600	1	6386	JN_HC_e053 1_1.raw	1	1	233	240			PEAKS DB
48	67	P04259	K.FASFIDKVR.F	N	18.37	1081.59	9	1.3	541.804	2	36.73	43716	1	8285	JN_HC_e053 1_1.raw	1	1	174	182			PEAKS DB
48	67	P04259	R.FLEQQNK.V	N	17.72	905.461	7	-1.3	453.737	2	28.38	35638000	1	6206	JN_HC_e053 1_1.raw	1	1	183	189			PEAKS DB
50	72	P27797	K.SGTIFDNFLITNDEAYAEEFGNETWGVTK.A	Y	33.07	3267.49	29	0.3	1090.17	3	54.76	74028	1	12543	JN_HC_e053 1_1.raw	1	1	323	351			PEAKS DB
50	72	P27797	K.FYGDEEKDKGLQTSQDAR.F	Y	27.63	2085.96	18	0.2	522.497	4	29.83	274040	1	6586	JN_HC_e053 1_1.raw	1	1	56	73			PEAKS DB
50	72	P27797	K.EQFLDGDGWTSR.W	Y	27.19	1409.62	12	0.2	705.818	2	41.34	141740	1	9411	JN_HC_e053 1_1.raw	1	1	25	36			PEAKS DB
50	72	P27797	K.HEQNIDC(+57.02)GGGYVK.L	Y	26.48	1475.65	13	-1.7	492.889	3	28.33	196600	1	6218	JN_HC_e053 1_1.raw	1	1	99	111	Carbamidomethylation	C7:Carbamidomethylation:1000.00	PEAKS DB
50	72	P27797	K.GQTLVVQFTVK.H	Y	25.85	1218.7	11	0.7	610.356	2	41.43	169210	1	9431	JN_HC_e053 1_1.raw	1	1	88	98			PEAKS DB
50	72	P27797	R.QIDNPDYK.G	Y	25.24	991.461	8	-1.5	496.737	2	28.33	684630	1	6207	JN_HC_e053 1_1.raw	1	1	279	286			PEAKS DB
50	72	P27797	K.FYGDEEKDK.G	Y	24.49	1129.49	9	-0.8	565.753	2	26.67	48328	1	5802	JN_HC_e053 1_1.raw	1	1	56	64			PEAKS DB
50	72	P27797	K.GLQTSQDAR.F	Y	23.5	974.478	9	-0.3	488.246	2	24.94	199230	1	5370	JN_HC_e053 1_1.raw	1	1	65	73			PEAKS DB
50	72	P27797	R.AKIDDPTDSKPEDWDKPEHIPDPDAK.K	Y	22.08	2958.39	26	1.1	592.686	5	33.92	141440	1	7592	JN_HC_e053 1_1.raw	1	1	223	248			PEAKS DB
52	61	Q9Y383	R.NSM(+15.99)PASSFQQQK.L	Y	33.16	1367.61	12	-1.4	684.813	2	27.55	143400	1	6017	JN_HC_e053 1_1.raw	1	1	175	186	Oxidation (M)	M3:Oxidation (M):1000.00	PEAKS DB
52	61	Q9Y383	R.LAETQEEISAEVAAK.A	Y	30.92	1587.8	15	-0.9	794.906	2	35.95	159180	1	8101	JN_HC_e053 1_1.raw	1	1	108	122			PEAKS DB
52	61	Q9Y383	R.VHELNEEIGK.L	Y	28.79	1166.59	10	-1.2	584.303	2	29.31	61588	1	6468	JN_HC_e053 1_1.raw	1	1	126	135			PEAKS DB
52	61	Q9Y383	K.VEQLGAEGNVEESQK.V	Y	27.61	1615.77	15	-1.5	808.89	2	31.09	259910	1	6901	JN_HC_e053 1_1.raw	1	1	140	154			PEAKS DB
52	61	Q9Y383	R.ADYEIASK.E	Y	27.38	895.429	8	0.3	448.722	2	30.16	378240	1	6669	JN_HC_e053 1_1.raw	1	1	69	76			PEAKS DB
52	61	Q9Y383	R.LADHFGGK.L	Y	22.2	843.424	8	10.2	422.724	2	27.24	117130	1	5921	JN_HC_e053 1_1.raw	1	1	206	213			PEAKS DB
52	61	Q9Y383	R.EAEEVYR.N	Y	21.52	894.408	7	-0.1	448.211	2	27.86	738620	1	6096	JN_HC_e053 1_1.raw	1	1	168	174			PEAKS DB
52	61	Q9Y383	K.VHDLALR.A	Y	21.18	822.471	7	0	412.243	2	29.56	66760	1	6523	JN_HC_e053 1_1.raw	1	1	62	68			PEAKS DB
52	61	Q9Y383	R.NSMPASSFQQQK.L	Y	18.39	1351.62	12	-1.9	676.816	2	30.92	0	1	6850	JN_HC_e053 1_1.raw	0	0	175	186			PEAKS DB
57	60	Q15084	R.DGELPVEDDIDLSDVELDDLGKDEL	Y	35.51	2757.26	25	-2	1379.63	2	53.81	54161	1	12329	JN_HC_e053 1_1.raw	1	1	416	440			PEAKS DB
57	60	Q15084	R.TGEAIVDAALSALR.Q	Y	32.5	1385.75	14	-0.1	462.924	3	49.62	38540	1	11382	JN_HC_e053 1_1.raw	1	1	119	132			PEAKS DB
57	60	Q15084	K.LAAVDATVNQVLASR.Y	Y	32.34	1526.84	15	-0.7	764.428	2	43.24	241410	1	9884	JN_HC_e053 1_1.raw	1	1	217	231			PEAKS DB
57	60	Q15084	R.ALDLFSDNAPPPELLEIINEDIAKR.T	Y	28.42	2792.46	25	0.1	931.827	3	53.26	299170	1	12209	JN_HC_e053 1_1.raw	1	1	265	289			PEAKS DB
57	60	Q15084	K.GSFSEQGINEFLR.E	Y	26.8	1482.71	13	-1	742.362	2	43.73	201840	1	9992	JN_HC_e053 1_1.raw	1	1	374	386			PEAKS DB
57	60	Q15084	R.NSYLEVLLK.L	Y	26.7	1077.61	9	-0.6	539.81	2	45.51	0	1	10421	JN_HC_e053 1_1.raw	0	0	314	322			PEAKS DB
57	60	Q15084	R.GSTAPVGGGAFPTIVEREPWDGR.D	Y	17.09	2355.16	23	-0.2	786.061	3	42.56	234200	1	9708	JN_HC_e053 1_1.raw	1	1	393	415			PEAKS DB
56	65	P63261	K.SYELPDGQVITIGNER.F	Y	32.83	1789.88	16	0.5	895.95	2	43.96	103810	1	10060	JN_HC_e053 1_1.raw	1	1	239	254			PEAKS DB
56	65	P63261	R.VAPEEHPVLLTEAPLNPK.A	Y	31.55	1953.06	18	-1.1	652.026	3	38.91	352010	1	8813	JN_HC_e053 1_1.raw	1	1	96	113			PEAKS DB
56	65	P63261	R.GYSFTTTAER.E	Y	30.23	1131.52	10	0.1	566.767	2	33.78	151920	1	7571	JN_HC_e053 1_1.raw	1	1	197	206			PEAKS DB
56	65	P63261	R.AVFPSIVGRPR.H	Y	30.04	1197.7	11	-8.7	400.236	3	36.87	95736	1	8311	JN_HC_e053 1_1.raw	1	1	29	39			PEAKS DB
56	65	P63261	K.QEYDESGPSIVHR.K	Y	28.09	1515.7	13	0	506.239	3	31.27	57360	1	6946	JN_HC_e053 1_1.raw	1	1	360	372			PEAKS DB
56	65	P63261	K.DSYVGDEAQSK.R	Y	25.44	1197.51	11	0.2	599.765	2	28.83	51242	1	6345	JN_HC_e053 1_1.raw	1	1	51	61			PEAKS DB
56	65	P63261	K.DSYVGDEAQSKR.G	Y	22.08	1353.62	12	0.6	452.213	3	26.67	56171	1	5793	JN_HC_e053 1_1.raw	1	1	51	62			PEAKS DB
56	66	P60709	K.SYELPDGQVITIGNER.F	Y	32.83	1789.88	16	0.5	895.95	2	43.96	103810	1	10060	JN_HC_e053 1_1.raw	1	1	239	254			PEAKS DB
56	66	P60709	R.VAPEEHPVLLTEAPLNPK.A	Y	31.55	1953.06	18	-1.1	652.026	3	38.91	352010	1	8813	JN_HC_e053 1_1.raw	1	1	96	113			PEAKS DB
56	66	P60709	R.GYSFTTTAER.E	Y	30.23	1131.52	10	0.1	566.767	2	33.78	151920	1	7571	JN_HC_e053 1_1.raw	1	1	197	206			PEAKS DB
56	66	P60709	R.AVFPSIVGRPR.H	Y	30.04	1197.7	11	-8.7	400.236	3	36.87	95736	1	8311	JN_HC_e053 1_1.raw	1	1	29	39			PEAKS DB
56	66	P60709	K.QEYDESGPSIVHR.K	Y	28.09	1515.7	13	0	506.239	3	31.27	57360	1	6946	JN_HC_e053 1_1.raw	1	1	360	372			PEAKS DB
56	66	P60709	K.DSYVGDEAQSK.R	Y	25.44	1197.51	11	0.2	599.765	2	28.83	51242	1	6345	JN_HC_e053 1_1.raw	1	1	51	61			PEAKS DB
56	66	P60709	K.DSYVGDEAQSKR.G	Y	22.08	1353.62	12	0.6	452.213	3	26.67	56171	1	5793	JN_HC_e053 1_1.raw	1	1	51	62			PEAKS DB
51	70	P50454	K.HLAGLGLTEAIDKNK.A	Y	36.21	1578.87	15	0.4	527.298	3	35.38	187400	1	7954	JN_HC_e053 1_1.raw	1	1	320	334			PEAKS DB
51	70	P50454	R.LYGPSSVSFADDFVR.S	Y	34.22	1658.79	15	-1.7	830.403	2	45.61	285930	1	10453	JN_HC_e053 1_1.raw	1	1	134	148			PEAKS DB
51	70	P50454	K.GVVEVTHDLQK.H	Y	29.2	1223.65	11	0	612.833	2	31.9	359720	1	7106	JN_HC_e053 1_1.raw	2	2	309	319			PEAKS DB
51	70	P50454	R.DTQSGSLLFIGR.L	Y	24.82	1292.67	12	-0.2	647.343	2	45.33	159030	1	10384	JN_HC_e053 1_1.raw	1	1	394	405			PEAKS DB
51	70	P50454	K.LFYADHPFIFLVR.D	Y	23.69	1636.88	13	-1.9	546.632	3	48.36	258240	1	11091	JN_HC_e053 1_1.raw	1	1	381	393			PEAKS DB
51	70	P50454	K.DLYLASVFHATAFELDTDGNPFDQDIYGR.E	Y	20.68	3289.52	29	-4.1	1097.51	3	54.95	0	1	12587	JN_HC_e053 1_1.raw	0	0	345	373			PEAKS DB
51	70	P50454	K.DLYLASVFHATAFELDTDGN(+.98)PFDQDIYGR.E	Y	19.76	3290.5	29	4	1097.85	3	54.93	16480	1	12587	JN_HC_e053 1_1.raw	1	1	345	373	Deamidation (NQ)	N20:Deamidation (NQ):42.68	PEAKS DB
51	70	P50454	R.DTQ(+.98)SGSLLFIGR.L	Y	17.44	1293.66	12	-29.4	647.817	2	45.28	190610	1	10375	JN_HC_e053 1_1.raw	1	1	394	405	Deamidation (NQ)	Q3:Deamidation (NQ):1000.00	PEAKS DB
51	70	P50454	R.SALQSINEWAAQTTDGKLPEVTK.D	Y	15.2	2486.27	23	0.8	829.763	3	44.17	0	1	10103	JN_HC_e053 1_1.raw	0	0	168	190			PEAKS DB
46	68	P08779	K.VTMQNLNDR.L	N	31.12	1089.52	9	-0.5	545.769	2	31.18	496450	1	6921	JN_HC_e053 1_1.raw	1	1	119	127			PEAKS DB
46	68	P08779	R.ALEEANADLEVK.I	N	29.03	1300.65	12	-1.7	651.332	2	35.29	203240	1	7932	JN_HC_e053 1_1.raw	1	1	137	148			PEAKS DB
46	68	P08779	K.ASLENSLEETK.G	N	27.57	1219.59	11	0	610.804	2	34.01	85381	1	7618	JN_HC_e053 1_1.raw	1	1	355	365			PEAKS DB
46	68	P08779	K.VTM(+15.99)QNLNDR.L	N	25.51	1105.52	9	-0.8	553.766	2	26.01	552930	1	5623	JN_HC_e053 1_1.raw	1	1	119	127	Oxidation (M)	M3:Oxidation (M):1000.00	PEAKS DB
46	68	P08779	R.VLDELTLAR.T	N	24.34	1028.59	9	0.3	515.301	2	40.51	145000	1	9219	JN_HC_e053 1_1.raw	1	1	226	234			PEAKS DB
46	68	P08779	R.LAADDFR.T	N	24.23	806.392	7	-0.8	404.203	2	33.47	106250	1	7492	JN_HC_e053 1_1.raw	1	1	197	203			PEAKS DB
46	68	P08779	R.LASYLDKVR.A	N	23.79	1063.6	9	0.1	532.809	2	33.01	124490	1	7367	JN_HC_e053 1_1.raw	1	1	128	136			PEAKS DB
46	68	P08779	R.APSTYGGGLSVSSR.F	Y	23.61	1337.66	14	-1	669.835	2	33.43	17390	1	7481	JN_HC_e053 1_1.raw	1	1	42	55			PEAKS DB
46	68	P08779	R.LASYLDK.V	N	23.1	808.433	7	1.3	405.224	2	32.38	765850	1	7224	JN_HC_e053 1_1.raw	1	1	128	134			PEAKS DB
46	68	P08779	K.EVASNSELVQSSR.S	Y	19.57	1404.68	13	-4	703.347	2	30.72	12665	1	6804	JN_HC_e053 1_1.raw	1	1	318	330			PEAKS DB
46	68	P08779	R.QFTSSSSMK.G	N	18.94	1001.45	9	-2	501.731	2	27.55	26052	1	6021	JN_HC_e053 1_1.raw	1	1	7	15			PEAKS DB
53	82	P00966	R.EFVEEFIWPAIQSSALYEDR.Y	Y	39.47	2428.16	20	-1.7	810.392	3	54.27	416980	1	12432	JN_HC_e053 1_1.raw	2	2	67	86			PEAKS DB
53	82	P00966	R.FELSC(+57.02)YSLAPQIK.V	Y	27.48	1554.78	13	-0.6	778.394	2	44.39	0	1	10156	JN_HC_e053 1_1.raw	0	0	128	140	Carbamidomethylation	C5:Carbamidomethylation:1000.00	PEAKS DB
53	82	P00966	K.NQAPPGLYTK.T	Y	25.59	1087.57	10	0.1	544.79	2	31.6	342960	1	7043	JN_HC_e053 1_1.raw	1	1	200	209			PEAKS DB
53	82	P00966	K.NPWSMDENLMHISYEAGILENPK.N	Y	23.53	2687.24	23	-1.1	896.751	3	47.88	21648	1	10986	JN_HC_e053 1_1.raw	1	1	177	199			PEAKS DB
53	82	P00966	K.GQVYILGR.E	Y	22.62	904.513	8	-1	453.263	2	37.16	123880	1	8387	JN_HC_e053 1_1.raw	1	1	356	363			PEAKS DB
53	82	P00966	R.IDIVENR.F	Y	21.92	857.461	7	0.2	429.738	2	32.74	253760	1	7303	JN_HC_e053 1_1.raw	1	1	266	272			PEAKS DB
53	82	P00966	K.QVEIAQR.E	Y	18.43	842.461	7	-1.3	422.237	2	27.98	206210	1	6130	JN_HC_e053 1_1.raw	1	1	102	108			PEAKS DB
45	64	Q8NC51	K.SAAQAAAQTNSNAAGK.Q	Y	32.04	1459.7	16	-1.9	730.857	2	24.39	648170	1	5245	JN_HC_e053 1_1.raw	2	2	53	68			PEAKS DB
45	64	Q8NC51	R.FDQLFDDESDPFEVLK.A	Y	29.17	1942.88	16	-1.6	972.447	2	51.31	171250	1	11776	JN_HC_e053 1_1.raw	1	1	17	32			PEAKS DB
45	64	Q8NC51	K.EAGGGGVGGPGAK.S	Y	28.33	1012.49	13	0	507.254	2	24.35	377240	1	5231	JN_HC_e053 1_1.raw	1	1	40	52			PEAKS DB
45	64	Q8NC51	R.RPDQQLQGEGK.I	Y	27.6	1254.63	11	15	628.332	2	24.85	17495	1	5357	JN_HC_e053 1_1.raw	1	1	112	122			PEAKS DB
45	64	Q8NC51	R.KPNEGADGQWK.K	Y	26.17	1228.58	11	-2	615.298	2	25.84	203030	1	5581	JN_HC_e053 1_1.raw	2	2	310	320			PEAKS DB
45	64	Q8NC51	K.EETQPPVALKK.E	Y	22.97	1238.69	11	0.2	413.903	3	29.04	595120	1	6384	JN_HC_e053 1_1.raw	2	2	93	103			PEAKS DB
45	64	Q8NC51	R.TDKSSASAPDVDDPEAFPALA	Y	21.66	2102.96	21	1	1052.49	2	43.98	0	1	10058	JN_HC_e053 1_1.raw	0	0	388	408			PEAKS DB
54	74	O95678	K.LALDVEIATYR.K	N	31.79	1262.69	11	-0.1	632.351	2	43.82	324190	1	10023	JN_HC_e053 1_1.raw	1	1	442	452			PEAKS DB
54	74	O95678	R.NLDLDSIIAEVK.A	N	30.56	1328.72	12	-0.8	665.366	2	49.53	1072200	1	11363	JN_HC_e053 1_1.raw	1	1	313	324			PEAKS DB
54	74	O95678	R.TAAENEFVALKK.D	Y	28.54	1319.71	12	0.2	440.91	3	33.1	11904000	1	7388	JN_HC_e053 1_1.raw	2	2	247	258			PEAKS DB
54	74	O95678	R.TAAENEFVALK.K	Y	27.83	1191.61	11	-0.9	596.813	2	37.78	1616300	1	8539	JN_HC_e053 1_1.raw	1	1	247	257			PEAKS DB
54	74	O95678	K.YEELQVTAGR.H	N	27.64	1164.58	10	0.2	583.296	2	34.23	45444	1	7682	JN_HC_e053 1_1.raw	1	1	346	355			PEAKS DB
54	74	O95678	K.FASFIDK.V	N	23.25	826.423	7	-1.4	414.218	2	37.69	63936	1	8512	JN_HC_e053 1_1.raw	1	1	160	166			PEAKS DB
54	74	O95678	K.FASFIDKVR.F	N	18.37	1081.59	9	1.3	541.804	2	36.73	43716	1	8285	JN_HC_e053 1_1.raw	1	1	160	168			PEAKS DB
54	74	O95678	R.FLEQQNK.V	N	17.72	905.461	7	-1.3	453.737	2	28.38	35638000	1	6206	JN_HC_e053 1_1.raw	1	1	169	175			PEAKS DB
70	84	P31943	R.ATENDIYNFFSPLNPVR.V	N	35.34	1995.97	17	-0.4	666.33	3	50.73	85705	1	11643	JN_HC_e053 1_1.raw	1	1	300	316			PEAKS DB
70	84	P31943	K.HTGPNSPDTANDGFVR.L	Y	34.45	1683.76	16	-1.1	562.26	3	30.2	155410	1	6670	JN_HC_e053 1_1.raw	1	1	99	114			PEAKS DB
70	84	P31943	R.STGEAFVQFASQEIAEK.A	Y	33.34	1840.88	17	0.3	921.45	2	45.28	135670	1	10370	JN_HC_e053 1_1.raw	1	1	151	167			PEAKS DB
70	84	P31943	K.IQN(+.98)GAQGIR.F	Y	20.57	956.504	9	-1	479.259	2	27.98	136510	1	6131	JN_HC_e053 1_1.raw	1	1	36	44	Deamidation (NQ)	N3:Deamidation (NQ):40.00	PEAKS DB
70	84	P31943	R.THYDPPR.K	Y	19.95	884.414	7	-1.8	443.214	2	24.51	24693	1	5279	JN_HC_e053 1_1.raw	1	1	193	199			PEAKS DB
69	79	P22234	K.ITSC(+57.02)IFQLLQEAGIK.T	Y	33.47	1719.92	15	-1.1	860.968	2	52.35	20761	1	12008	JN_HC_e053 1_1.raw	1	1	60	74	Carbamidomethylation	C4:Carbamidomethylation:1000.00	PEAKS DB
69	79	P22234	K.EIVLADVIDNDSWR.L	Y	30.82	1643.82	14	-0.2	822.915	2	48.84	66119	1	11211	JN_HC_e053 1_1.raw	1	1	202	215			PEAKS DB
69	79	P22234	R.IKAEYEGDGIPTVFVAVAGR.S	Y	30.75	2091.1	20	0.4	698.041	3	44.03	22672	1	10071	JN_HC_e053 1_1.raw	1	1	312	331			PEAKS DB
69	79	P22234	R.ASILNTWISLK.Q	Y	27.35	1244.71	11	0.2	623.364	2	47.84	100470	1	10971	JN_HC_e053 1_1.raw	1	1	404	414			PEAKS DB
69	79	P22234	K.DQITAGNAAR.K	Y	22.54	1015.5	10	0.1	508.76	2	27.43	134540	1	5986	JN_HC_e053 1_1.raw	1	1	37	46			PEAKS DB
75	114	P15090	K.NTEISFILGQEFDEVTADDRK.V	Y	35.2	2426.16	21	-1.1	809.726	3	47.98	762500	1	11003	JN_HC_e053 1_1.raw	1	1	60	80			PEAKS DB
75	114	P15090	K.NTEISFILGQEFDEVTADDR.K	Y	33.77	2298.07	20	-0.9	1150.04	2	51.59	381950	1	11843	JN_HC_e053 1_1.raw	1	1	60	79			PEAKS DB
75	114	P15090	K.STITLDGGVLVHVQK.W	Y	33.01	1565.88	15	-0.3	522.966	3	39.26	378520	1	8912	JN_HC_e053 1_1.raw	1	1	83	97			PEAKS DB
75	114	P15090	K.LVSSENFDDYMK.E	Y	28.03	1446.63	12	-1.8	724.323	2	39.91	289480	1	9067	JN_HC_e053 1_1.raw	1	1	11	22			PEAKS DB
55	88	P13646	K.MIGFPSSAGSVSPR.S	Y	31.08	1391.69	14	-0.9	696.85	2	39.77	73542	1	9024	JN_HC_e053 1_1.raw	1	1	416	429			PEAKS DB
55	88	P13646	R.ALEEANADLEVK.I	N	29.03	1300.65	12	-1.7	651.332	2	35.29	203240	1	7932	JN_HC_e053 1_1.raw	1	1	124	135			PEAKS DB
55	88	P13646	R.LAADDFR.L	N	24.23	806.392	7	-0.8	404.203	2	33.47	106250	1	7492	JN_HC_e053 1_1.raw	1	1	185	191			PEAKS DB
55	88	P13646	R.LASYLEK.V	N	22.18	822.449	7	-1	412.231	2	32.34	17702000	1	7202	JN_HC_e053 1_1.raw	1	1	115	121			PEAKS DB
55	88	P13646	R.QSVEADINGLRR.V	N	22.01	1356.71	12	0.2	453.244	3	33.59	263340	1	7524	JN_HC_e053 1_1.raw	2	2	202	213			PEAKS DB
55	88	P13646	R.STSVTTTSSASVTTTSNASGR.R	Y	21.13	2001.95	21	-1.2	1001.98	2	29.51	88881	1	6518	JN_HC_e053 1_1.raw	1	1	430	450			PEAKS DB
67	90	Q9Y265	R.YSVQLLTPANLLAK.I	Y	31.88	1529.88	14	-1.1	765.947	2	47.47	86564	1	10893	JN_HC_e053 1_1.raw	1	1	405	418			PEAKS DB
67	90	Q9Y265	K.TALALAIAQELGSK.V	Y	31.26	1384.79	14	0.2	693.404	2	47.54	50332	1	10907	JN_HC_e053 1_1.raw	1	1	77	90			PEAKS DB
67	90	Q9Y265	R.EAC(+57.02)GVIVELIK.S	Y	24.85	1229.67	11	-0.7	615.841	2	44.49	12729	1	10178	JN_HC_e053 1_1.raw	1	1	47	57	Carbamidomethylation	C3:Carbamidomethylation:1000.00	PEAKS DB
67	90	Q9Y265	R.AVLLAGPPGTGK.T	Y	24.66	1079.63	12	-0.8	540.824	2	36.63	104160	1	8266	JN_HC_e053 1_1.raw	1	1	65	76			PEAKS DB
67	90	Q9Y265	K.LDPSIFESLQK.E	Y	21.55	1275.67	11	-0.2	638.843	2	45.28	70804	1	10377	JN_HC_e053 1_1.raw	1	1	172	182			PEAKS DB
66	87	P49411	R.DLEKPFLLPVEAVYSVPGR.G	Y	31.19	2128.16	19	1.7	710.394	3	49.18	194300	1	11293	JN_HC_e053 1_1.raw	1	1	253	271			PEAKS DB
66	87	P49411	K.KYEEIDNAPEER.A	Y	28.6	1491.68	12	-0.1	498.235	3	28.87	132310	1	6351	JN_HC_e053 1_1.raw	1	1	91	102			PEAKS DB
66	87	P49411	R.GTVVTGTLER.G	Y	24.25	1031.56	10	0.4	516.788	2	32.52	135290	1	7247	JN_HC_e053 1_1.raw	1	1	272	281			PEAKS DB
66	87	P49411	K.ILAEGGGAK.F	Y	24.01	814.455	9	0.1	408.235	2	26.95	203630	1	5856	JN_HC_e053 1_1.raw	1	1	80	88			PEAKS DB
66	87	P49411	R.GITINAAHVEYSTAAR.H	Y	22.42	1672.85	16	0.4	558.625	3	35.07	48035	1	7880	JN_HC_e053 1_1.raw	1	1	105	120			PEAKS DB
66	87	P49411	K.TTLTAAITK.I	Y	15.99	918.539	9	0.8	460.277	2	33.82	47198	1	7584	JN_HC_e053 1_1.raw	1	1	71	79			PEAKS DB
82	109	P52597	K.ATENDIYNFFSPLNPVR.V	N	35.34	1995.97	17	-0.4	666.33	3	50.73	85705	1	11643	JN_HC_e053 1_1.raw	1	1	300	316			PEAKS DB
82	109	P52597	K.HSGPNSADSANDGFVR.L	Y	34.75	1629.71	16	0.4	544.245	3	28.83	192590	1	6343	JN_HC_e053 1_1.raw	1	1	99	114			PEAKS DB
82	109	P52597	K.ITGEAFVQFASQELAEK.A	Y	32.06	1866.94	17	-1.3	934.474	2	48.36	132470	1	11105	JN_HC_e053 1_1.raw	1	1	151	167			PEAKS DB
60	83	P05787	K.LALDIEIATYR.K	N	30.45	1276.7	11	0.5	639.359	2	45.84	2441100	1	10493	JN_HC_e053 1_1.raw	1	1	382	392			PEAKS DB
60	83	P05787	R.LEGLTDEINFLR.Q	Y	28.35	1418.74	12	-1.2	710.377	2	47.66	6100000	1	10901	JN_HC_e053 1_1.raw	1	1	214	225			PEAKS DB
60	83	P05787	K.LSELEAALQR.A	Y	23.51	1128.61	10	0.7	565.315	2	39.17	65332	1	8890	JN_HC_e053 1_1.raw	1	1	353	362			PEAKS DB
60	83	P05787	K.FASFIDK.V	N	23.25	826.423	7	-1.4	414.218	2	37.69	63936	1	8512	JN_HC_e053 1_1.raw	1	1	102	108			PEAKS DB
60	83	P05787	K.NKYEDEINKR.T	N	22.64	1307.65	10	-1.1	436.889	3	26.54	3511700	1	5756	JN_HC_e053 1_1.raw	1	1	177	186			PEAKS DB
60	83	P05787	K.LLEGEESR.L	N	19.28	931.461	8	-7.1	466.735	2	28.96	104880	1	6373	JN_HC_e053 1_1.raw	1	1	394	401			PEAKS DB
60	83	P05787	R.ISSSSFSR.V	Y	18.65	869.424	8	-1.2	435.719	2	29.34	150020	1	6464	JN_HC_e053 1_1.raw	1	1	33	40			PEAKS DB
60	83	P05787	R.SRAEAESM(+15.99)YQIK.Y	Y	18.39	1427.67	12	-3.5	476.896	3	28.02	36693	1	6143	JN_HC_e053 1_1.raw	1	1	274	285	Oxidation (M)	M8:Oxidation (M):1000.00	PEAKS DB
60	83	P05787	K.FASFIDKVR.F	N	18.37	1081.59	9	1.3	541.804	2	36.73	43716	1	8285	JN_HC_e053 1_1.raw	1	1	102	110			PEAKS DB
60	83	P05787	R.FLEQQNK.M	N	17.72	905.461	7	-1.3	453.737	2	28.38	35638000	1	6206	JN_HC_e053 1_1.raw	1	1	111	117			PEAKS DB
74	91	P23526	R.GISEETTTGVHNLYK.M	Y	32.65	1647.81	15	-0.8	550.277	3	33.46	137360	1	7480	JN_HC_e053 1_1.raw	1	1	152	166			PEAKS DB
74	91	P23526	K.VAVVAGYGDVGK.G	Y	31.71	1133.61	12	0.7	567.812	2	35.34	113180	1	7946	JN_HC_e053 1_1.raw	1	1	215	226			PEAKS DB
74	91	P23526	K.YPQLLPGIR.G	Y	24.44	1055.61	9	0.4	528.814	2	42.87	155450	1	9799	JN_HC_e053 1_1.raw	1	1	143	151			PEAKS DB
74	91	P23526	K.DGPLNMILDDGGDLTNLIHTK.Y	Y	23.24	2251.12	21	0.5	751.38	3	51.79	121720	1	11888	JN_HC_e053 1_1.raw	1	1	122	142			PEAKS DB
74	91	P23526	R.IILLAEGR.L	Y	19.42	883.549	8	-0.9	442.781	2	39.39	80397	1	8947	JN_HC_e053 1_1.raw	1	1	336	343			PEAKS DB
62	107	P0DPA2	R.IN(+.98)GDGQEVLYLAEGDNVR.L	Y	31.88	1961.93	18	0.7	981.974	2	45.94	465800	1	10527	JN_HC_e053 1_1.raw	2	2	24	41	Deamidation (NQ)	N2:Deamidation (NQ):42.48	PEAKS DB
62	107	P0DPA2	K.C(+57.02)YASGGSQPLSYK.W	Y	29.26	1416.63	13	0.1	709.324	2	32.56	42990	1	7261	JN_HC_e053 1_1.raw	1	1	167	179	Carbamidomethylation	C1:Carbamidomethylation:1000.00	PEAKS DB
62	107	P0DPA2	R.ENVFLSYQDKR.I	Y	26.4	1397.69	11	-0.9	466.905	3	35.52	603450	1	7977	JN_HC_e053 1_1.raw	1	1	74	84			PEAKS DB
62	107	P0DPA2	R.ENVFLSYQDK.R	Y	25.96	1241.59	10	0.9	621.804	2	39.32	0	1	8921	JN_HC_e053 1_1.raw	0	0	74	83			PEAKS DB
62	107	P0DPA2	R.IN(+.98)HGSLPHLQQR.V	Y	17.15	1399.73	12	0.3	467.585	3	30.52	198110	1	6757	JN_HC_e053 1_1.raw	1	1	85	96	Deamidation (NQ)	N2:Deamidation (NQ):47.82	PEAKS DB
62	107	P0DPA2	R.AGSYTSQHSYHSELSYQ(+.98)ESFHSSINQGLNNGDLVLK.D	Y	15.37	3997.84	36	0.6	800.575	5	39.13	582170	1	8861	JN_HC_e053 1_1.raw	1	1	192	227	Deamidation (NQ)	Q17:Deamidation (NQ):0.00	PEAKS DB
65	99	P31947	R.YLAEVATGDDK.K	Y	28.65	1180.56	11	-0.1	591.288	2	33.36	69930	1	7476	JN_HC_e053 1_1.raw	1	1	130	140			PEAKS DB
65	99	P31947	K.DSTLIMQLLR.D	Y	28.01	1188.65	10	-0.7	595.334	2	51.21	247740	1	11743	JN_HC_e053 1_1.raw	1	1	215	224			PEAKS DB
65	99	P31947	K.GAVEKGEELSC(+57.02)EER.N	Y	25.27	1591.71	14	-0.2	531.579	3	28.68	47536	1	6311	JN_HC_e053 1_1.raw	1	1	28	41	Carbamidomethylation	C11:Carbamidomethylation:1000.00	PEAKS DB
65	99	P31947	R.YLAEVATGDDKKR.I	Y	24.22	1464.76	13	-0.4	489.26	3	28.22	0	1	6185	JN_HC_e053 1_1.raw	0	0	130	142			PEAKS DB
65	99	P31947	R.SAYQEAMDISKK.E	Y	23.14	1369.65	12	0.2	457.559	3	32.66	93027	1	7294	JN_HC_e053 1_1.raw	1	1	149	160			PEAKS DB
63	92	P19013	K.LALDIEIATYR.K	N	30.45	1276.7	11	0.5	639.359	2	45.84	2441100	1	10493	JN_HC_e053 1_1.raw	1	1	430	440			PEAKS DB
63	92	P19013	R.AQYEEIAQR.S	N	24.71	1106.54	9	-1.9	554.274	2	30.74	479670	1	6800	JN_HC_e053 1_1.raw	1	1	313	321			PEAKS DB
63	92	P19013	K.IISTTTLNK.R	Y	24.32	989.576	9	-0.1	495.795	2	31.69	234720	1	7054	JN_HC_e053 1_1.raw	1	1	510	518			PEAKS DB
63	92	P19013	K.FASFIDK.V	N	23.25	826.423	7	-1.4	414.218	2	37.69	63936	1	8512	JN_HC_e053 1_1.raw	1	1	148	154			PEAKS DB
63	92	P19013	K.SISMSVAGSR.Q	Y	22.92	993.491	10	-1.3	497.752	2	32.83	170550	1	7335	JN_HC_e053 1_1.raw	1	1	60	69			PEAKS DB
63	92	P19013	R.GAFSSVSMSGGAGR.C	Y	15.07	1269.58	14	2	635.797	2	34.76	14287	1	7809	JN_HC_e053 1_1.raw	1	1	28	41			PEAKS DB
79	132	P41091	K.IVLTNPVC(+57.02)TEVGEK.I	Y	37.42	1557.81	14	-0.3	779.911	2	39.3	0	1	8916	JN_HC_e053 1_1.raw	0	0	427	440	Carbamidomethylation	C8:Carbamidomethylation:1000.00	PEAKS DB
79	132	P41091	K.IVSLFAEHNDLQYAAPGGLIGVGTK.I	Y	31.28	2569.35	25	-1.5	857.457	3	45.84	142140	1	10507	JN_HC_e053 1_1.raw	1	1	318	342			PEAKS DB
79	132	P41091	R.DFTSEPR.L	Y	22.4	850.382	7	-1.6	426.198	2	30.56	118110	1	6758	JN_HC_e053 1_1.raw	1	1	249	255			PEAKS DB
79	132	P41091	K.IDPTLC(+57.02)R.A	Y	15.87	873.438	7	0	437.726	2	32.04	0	1	7137	JN_HC_e053 1_1.raw	0	0	343	349	Carbamidomethylation	C6:Carbamidomethylation:1000.00	PEAKS DB
79	133	Q2VIR3	K.IVLTNPVC(+57.02)TEVGEK.I	Y	37.42	1557.81	14	-0.3	779.911	2	39.3	0	1	8916	JN_HC_e053 1_1.raw	0	0	427	440	Carbamidomethylation	C8:Carbamidomethylation:1000.00	PEAKS DB
79	133	Q2VIR3	K.IVSLFAEHNDLQYAAPGGLIGVGTK.I	Y	31.28	2569.35	25	-1.5	857.457	3	45.84	142140	1	10507	JN_HC_e053 1_1.raw	1	1	318	342			PEAKS DB
79	133	Q2VIR3	R.DFTSEPR.L	Y	22.4	850.382	7	-1.6	426.198	2	30.56	118110	1	6758	JN_HC_e053 1_1.raw	1	1	249	255			PEAKS DB
79	133	Q2VIR3	K.IDPTLC(+57.02)R.A	Y	15.87	873.438	7	0	437.726	2	32.04	0	1	7137	JN_HC_e053 1_1.raw	0	0	343	349	Carbamidomethylation	C6:Carbamidomethylation:1000.00	PEAKS DB
81	104	P00558	K.ITLPVDFVTADKFDENAK.T	Y	33.57	2022.03	18	0.6	675.018	3	45.09	107670	1	10329	JN_HC_e053 1_1.raw	1	1	280	297			PEAKS DB
81	104	P00558	K.ALESPERPFLAILGGAK.V	Y	33.1	1767.99	17	0.4	590.337	3	45.24	114110	1	10364	JN_HC_e053 1_1.raw	1	1	200	216			PEAKS DB
81	104	P00558	K.LGDVYVNDAFGTAHR.A	Y	26.83	1633.78	15	-1.4	545.601	3	38.1	46367	1	8627	JN_HC_e053 1_1.raw	1	1	157	171			PEAKS DB
81	104	P00558	K.YAEAVTR.A	Y	17.66	808.408	7	-0.1	405.211	2	26.95	113830	1	5858	JN_HC_e053 1_1.raw	1	1	324	330			PEAKS DB
61	106	P08729	K.LALDIEIATYR.K	N	30.45	1276.7	11	0.5	639.359	2	45.84	2441100	1	10493	JN_HC_e053 1_1.raw	1	1	383	393			PEAKS DB
61	106	P08729	R.TAAENEFVVLK.K	Y	26.9	1219.64	11	0.7	610.83	2	39.53	846900	1	8965	JN_HC_e053 1_1.raw	1	1	188	198			PEAKS DB
61	106	P08729	R.TAAENEFVVLKK.D	Y	25.51	1347.74	12	-0.3	450.254	3	34.55	2487100	1	7745	JN_HC_e053 1_1.raw	2	2	188	199			PEAKS DB
61	106	P08729	K.FASFIDK.V	N	23.25	826.423	7	-1.4	414.218	2	37.69	63936	1	8512	JN_HC_e053 1_1.raw	1	1	102	108			PEAKS DB
61	106	P08729	K.LLEGEESR.L	N	19.28	931.461	8	-7.1	466.735	2	28.96	104880	1	6373	JN_HC_e053 1_1.raw	1	1	395	402			PEAKS DB
61	106	P08729	K.FASFIDKVR.F	N	18.37	1081.59	9	1.3	541.804	2	36.73	43716	1	8285	JN_HC_e053 1_1.raw	1	1	102	110			PEAKS DB
61	106	P08729	R.FLEQQNK.L	N	17.72	905.461	7	-1.3	453.737	2	28.38	35638000	1	6206	JN_HC_e053 1_1.raw	1	1	111	117			PEAKS DB
61	106	P08729	R.FLEQQNKLLETK.W	N	17.39	1489.81	12	-0.7	497.612	3	35.16	208810	1	7893	JN_HC_e053 1_1.raw	1	1	111	122			PEAKS DB
72	97	Q13228	R.LTGQLFLGGSIVK.G	Y	28.21	1331.78	13	-1	666.897	2	44.51	78033	1	10176	JN_HC_e053 1_1.raw	1	1	345	357			PEAKS DB
72	97	Q13228	R.LYITTSLYSAWDK.Q	Y	27.26	1559.79	13	0.5	780.901	2	46.47	0	1	10647	JN_HC_e053 1_1.raw	0	0	399	411			PEAKS DB
72	97	Q13228	K.LVLPSLISSR.I	Y	24.14	1083.67	10	-0.7	542.84	2	44.76	95339	1	10250	JN_HC_e053 1_1.raw	1	1	94	103			PEAKS DB
72	97	Q13228	K.GGFVLLDGETFEVK.G	Y	22.8	1509.77	14	-0.2	755.893	2	47.75	137710	1	10959	JN_HC_e053 1_1.raw	1	1	161	174			PEAKS DB
72	97	Q13228	K.SQPEPLVVK.G	Y	18.94	995.565	9	-0.4	498.79	2	33.14	134850	1	7414	JN_HC_e053 1_1.raw	1	1	371	379			PEAKS DB
59	111	P08727	R.VLDELTLAR.T	N	24.34	1028.59	9	0.3	515.301	2	40.51	145000	1	9219	JN_HC_e053 1_1.raw	1	1	189	197			PEAKS DB
59	111	P08727	R.LAADDFR.T	N	24.23	806.392	7	-0.8	404.203	2	33.47	106250	1	7492	JN_HC_e053 1_1.raw	1	1	160	166			PEAKS DB
59	111	P08727	R.LASYLDKVR.A	N	23.79	1063.6	9	0.1	532.809	2	33.01	124490	1	7367	JN_HC_e053 1_1.raw	1	1	91	99			PEAKS DB
59	111	P08727	R.LASYLDK.V	N	23.1	808.433	7	1.3	405.224	2	32.38	765850	1	7224	JN_HC_e053 1_1.raw	1	1	91	97			PEAKS DB
59	111	P08727	R.IVLQIDNAR.L	N	22.02	1040.6	9	-0.7	521.306	2	37.25	96833	1	8409	JN_HC_e053 1_1.raw	1	1	151	159			PEAKS DB
71	140	Q9NSB2	K.LGLDIEIATYR.R	N	31.69	1262.69	11	-0.9	632.35	2	45.8	0	1	10490	JN_HC_e053 1_1.raw	0	0	456	466			PEAKS DB
71	140	Q9NSB2	K.LGLDIEIATYRR.L	N	29.26	1418.79	12	0.2	710.402	2	41.3	2970200	1	9405	JN_HC_e053 1_1.raw	2	2	456	467			PEAKS DB
71	140	Q9NSB2	K.FASFIDK.V	N	23.25	826.423	7	-1.4	414.218	2	37.69	63936	1	8512	JN_HC_e053 1_1.raw	1	1	176	182			PEAKS DB
71	140	Q9NSB2	R.LLEGEESR.L	N	19.28	931.461	8	-7.1	466.735	2	28.96	104880	1	6373	JN_HC_e053 1_1.raw	1	1	468	475			PEAKS DB
71	140	Q9NSB2	K.FASFIDKVR.F	N	18.37	1081.59	9	1.3	541.804	2	36.73	43716	1	8285	JN_HC_e053 1_1.raw	1	1	176	184			PEAKS DB
71	140	Q9NSB2	R.FLEQQNK.L	N	17.72	905.461	7	-1.3	453.737	2	28.38	35638000	1	6206	JN_HC_e053 1_1.raw	1	1	185	191			PEAKS DB
71	140	Q9NSB2	R.FLEQQNKLLETK.W	N	17.39	1489.81	12	-0.7	497.612	3	35.16	208810	1	7893	JN_HC_e053 1_1.raw	1	1	185	196			PEAKS DB
58	103	P05783	R.LAADDFR.V	N	24.23	806.392	7	-0.8	404.203	2	33.47	106250	1	7492	JN_HC_e053 1_1.raw	1	1	159	165			PEAKS DB
58	103	P05783	R.AQIFANTVDNAR.I	Y	23.52	1318.66	12	-0.5	660.338	2	35.63	29257	1	8013	JN_HC_e053 1_1.raw	1	1	138	149			PEAKS DB
58	103	P05783	R.STFSTNYR.S	Y	23.39	974.446	8	-0.2	488.23	2	30.82	88382	1	6828	JN_HC_e053 1_1.raw	1	1	7	14			PEAKS DB
58	103	P05783	R.IVLQIDNAR.L	N	22.02	1040.6	9	-0.7	521.306	2	37.25	96833	1	8409	JN_HC_e053 1_1.raw	1	1	150	158			PEAKS DB
58	103	P05783	K.ETM(+15.99)QSLNDR.L	N	20.17	1108.48	9	-1.2	555.248	2	25.36	37556	1	5472	JN_HC_e053 1_1.raw	1	1	82	90	Oxidation (M)	M3:Oxidation (M):1000.00	PEAKS DB
86	127	P23381	K.AGNASKDEIDSAVK.M	Y	30.93	1403.69	14	0.2	468.904	3	27.74	185370	1	6065	JN_HC_e053 1_1.raw	1	1	28	41			PEAKS DB
86	127	P23381	K.ISFPAIQAAPSFSNSFPQIFR.D	Y	27.51	2324.2	21	-2.3	775.737	3	52.38	95725	1	12025	JN_HC_e053 1_1.raw	1	1	278	298			PEAKS DB
86	127	P23381	K.ALIEVLQPLIAEHQAR.R	Y	25.86	1800.03	16	-1	601.015	3	45.56	297090	1	10438	JN_HC_e053 1_1.raw	1	1	433	448			PEAKS DB
87	128	P52209	K.LVPLLDTGDIIIDGGNSEYR.D	Y	31.3	2159.11	20	-0.6	1080.56	2	50.1	150400	1	11495	JN_HC_e053 1_1.raw	1	1	88	107			PEAKS DB
87	128	P52209	K.GILFVGSGVSGGEEGAR.Y	Y	27.39	1590.8	17	-1.7	796.406	2	41.93	97890	1	9573	JN_HC_e053 1_1.raw	1	1	120	136			PEAKS DB
87	128	P52209	K.IISYAQGFMLLR.Q	Y	24.35	1410.77	12	-1.1	706.391	2	48.05	25441	1	11023	JN_HC_e053 1_1.raw	1	1	332	343			PEAKS DB
77	115	Q96I25	K.IIVGDATEKDASK.K	Y	29.55	1345.71	13	1.7	449.578	3	28.78	49826	1	6319	JN_HC_e053 1_1.raw	1	1	277	289			PEAKS DB
77	115	Q96I25	R.RPDPDSDEDEDYER.E	Y	27.51	1736.68	14	0.4	579.899	3	27.51	51610	1	6015	JN_HC_e053 1_1.raw	1	1	150	163			PEAKS DB
77	115	Q96I25	K.QSTVLAPVIDLK.R	Y	26.28	1282.75	12	0.5	642.382	2	43.63	26928	1	9985	JN_HC_e053 1_1.raw	1	1	47	58			PEAKS DB
64	113	O76014	R.QNQEYQVLLDVK.A	N	24.46	1475.76	12	-2.4	738.886	2	41.62	205010	1	9471	JN_HC_e053 1_1.raw	1	1	383	394			PEAKS DB
64	113	O76014	K.LAADDFR.I	N	24.23	806.392	7	-0.8	404.203	2	33.47	106250	1	7492	JN_HC_e053 1_1.raw	1	1	184	190			PEAKS DB
64	113	O76014	R.TIEELQQK.I	N	23.7	987.524	8	-0.9	494.769	2	30.2	21552000	1	6668	JN_HC_e053 1_1.raw	1	1	157	164			PEAKS DB
64	113	O76014	R.LANYLEK.V	N	22.11	849.46	7	-0.3	425.737	2	33.06	293520	1	7378	JN_HC_e053 1_1.raw	1	1	115	121			PEAKS DB
73	126	Q6A163	R.LVSQIDNTK.L	Y	25.36	1016.55	9	-0.5	509.282	2	29.51	129550	1	6505	JN_HC_e053 1_1.raw	1	1	167	175			PEAKS DB
73	126	Q6A163	R.QLVESDANGLK.Q	Y	23.79	1172.6	11	-1.5	587.308	2	32.44	0	1	7237	JN_HC_e053 1_1.raw	0	0	193	203			PEAKS DB
73	126	Q6A163	K.EELLC(+57.02)LK.N	N	22.27	903.473	7	-0.6	452.744	2	38.24	146760	1	8650	JN_HC_e053 1_1.raw	1	1	225	231	Carbamidomethylation	C5:Carbamidomethylation:1000.00	PEAKS DB
73	126	Q6A163	K.LTADDLR.A	Y	20.45	802.418	7	0.1	402.217	2	32.33	0	1	7206	JN_HC_e053 1_1.raw	0	0	176	182			PEAKS DB
73	126	Q6A163	R.ENAELESK.I	Y	18.33	918.429	8	-3.1	460.221	2	25.36	10749	1	5481	JN_HC_e053 1_1.raw	1	1	120	127			PEAKS DB
89	165	P47929	R.LVEVGGDVQLDSVR.I	Y	33.4	1484.78	14	-0.6	743.399	2	39.87	230390	1	9055	JN_HC_e053 1_1.raw	1	1	121	134			PEAKS DB
89	165	P47929	R.GQPFEVLIIASDDGFK.A	Y	32.5	1734.88	16	-1.6	868.447	2	50.45	204450	1	11570	JN_HC_e053 1_1.raw	1	1	84	99			PEAKS DB
89	165	P47929	R.LVEVGGDVQ(+.98)LDSVR.I	Y	26.38	1485.77	14	-0.5	743.891	2	40.58	12684	1	9236	JN_HC_e053 1_1.raw	1	1	121	134	Deamidation (NQ)	Q9:Deamidation (NQ):1000.00	PEAKS DB
80	152	P55809	K.GLTAVSNNAGVDNFGLGLLLR.S	Y	35.33	2100.13	21	-0.5	701.051	3	51.4	141060	1	11801	JN_HC_e053 1_1.raw	2	2	84	104			PEAKS DB
80	152	P55809	K.DGSVAIASKPR.E	Y	26.31	1099.6	11	-1.5	550.806	2	27.35	0	1	5963	JN_HC_e053 1_1.raw	0	0	177	187			PEAKS DB
80	152	P55809	R.M(+15.99)VSSYVGENAEFER.Q	Y	15.92	1632.71	14	-1.7	817.36	2	35.98	24174	1	8113	JN_HC_e053 1_1.raw	1	1	111	124	Oxidation (M)	M1:Oxidation (M):1000.00	PEAKS DB
88	138	P55084	K.EVVDYIIFGTVIQEVK.T	Y	29.82	1851	16	-0.3	618.008	3	52.59	36127	1	12064	JN_HC_e053 1_1.raw	1	1	96	111			PEAKS DB
88	138	P55084	R.LEQDEYALR.S	Y	22.52	1135.55	9	-0.7	568.782	2	34.27	54646	1	7692	JN_HC_e053 1_1.raw	1	1	239	247			PEAKS DB
88	138	P55084	R.LAAAFAVSR.L	Y	21.6	904.513	9	-1.2	453.263	2	36.17	55955	1	8157	JN_HC_e053 1_1.raw	1	1	230	238			PEAKS DB
98	155	P02768	K.KVPQVSTPTLVEVSR.N	Y	35.03	1638.93	15	-0.1	547.317	3	36.63	154990	1	8265	JN_HC_e053 1_1.raw	1	1	438	452			PEAKS DB
98	155	P02768	K.YLYEIAR.R	Y	24.36	926.486	7	-1.3	464.25	2	37.34	27232	1	8437	JN_HC_e053 1_1.raw	1	1	162	168			PEAKS DB
85	159	Q9UQ80	K.TIIQNPTDQQK.K	Y	27.01	1284.67	11	-1.3	643.34	2	31.51	63095	1	7008	JN_HC_e053 1_1.raw	1	1	200	210			PEAKS DB
85	159	Q9UQ80	R.LVKPGNQNTQVTEAWNK.V	Y	25.76	1926	17	-0.4	643.006	3	32.56	280960	1	7260	JN_HC_e053 1_1.raw	1	1	156	172			PEAKS DB
85	159	Q9UQ80	K.TIIQNPTDQQKK.D	Y	20.57	1412.76	12	-0.4	471.928	3	28.51	119900	1	6266	JN_HC_e053 1_1.raw	1	1	200	211			PEAKS DB
78	129	P80723	K.AEGAATEEEGTPK.E	Y	26.13	1288.58	13	-2.2	645.295	2	25.65	22231	1	5537	JN_HC_e053 1_1.raw	1	1	26	38			PEAKS DB
78	129	P80723	K.SDGAPASDSKPGSSEAAPSSK.E	Y	24.36	1931.87	21	0.2	644.964	3	24.94	47971	1	5379	JN_HC_e053 1_1.raw	1	1	164	184			PEAKS DB
78	129	P80723	K.ETPAATEAPSSTPK.A	Y	22.48	1385.67	14	-1.7	693.84	2	28.1	95749	1	6172	JN_HC_e053 1_1.raw	1	1	185	198			PEAKS DB
78	129	P80723	K.KTEAPAAPAAQETK.S	Y	19.56	1411.73	14	-1.5	471.584	3	25.28	91531	1	5451	JN_HC_e053 1_1.raw	1	1	150	163			PEAKS DB
78	129	P80723	K.AAEAAAAPAESAAPAAGEEPSKEEGEPK.K	Y	15.78	2635.22	28	-2.1	879.414	3	30.11	66195	1	6656	JN_HC_e053 1_1.raw	1	1	122	149			PEAKS DB
68	137	Q6A162	K.ETMQFLN(+.98)DR.L	N	24.59	1153.51	9	-1.2	577.76	2	39.3	379410	1	8924	JN_HC_e053 1_1.raw	1	1	91	99	Deamidation (NQ)	N7:Deamidation (NQ):47.09	PEAKS DB
68	137	Q6A162	K.ETMQFLNDR.L	N	24.48	1152.52	9	0.5	577.269	2	38.15	4603100	1	8615	JN_HC_e053 1_1.raw	1	1	91	99			PEAKS DB
68	137	Q6A162	R.QNQEYQVLLDVK.A	N	24.46	1475.76	12	-2.4	738.886	2	41.62	205010	1	9471	JN_HC_e053 1_1.raw	1	1	368	379			PEAKS DB
68	137	Q6A162	K.ETM(+15.99)QFLNDR.L	N	24.06	1168.52	9	-0.8	585.266	2	33.73	1965100	1	7531	JN_HC_e053 1_1.raw	1	1	91	99	Oxidation (M)	M3:Oxidation (M):1000.00	PEAKS DB
68	137	Q6A162	R.LASYLEK.V	N	22.18	822.449	7	-1	412.231	2	32.34	17702000	1	7202	JN_HC_e053 1_1.raw	1	1	100	106			PEAKS DB
96	145	P13489	K.ELSLAGNELGDEGAR.L	Y	30.24	1529.73	15	-0.7	765.873	2	39.08	78172	1	8868	JN_HC_e053 1_1.raw	1	1	288	302			PEAKS DB
96	145	P13489	R.VNPALAELNLR.S	Y	27.91	1208.69	11	0.1	605.351	2	41.39	64605	1	9430	JN_HC_e053 1_1.raw	1	1	54	64			PEAKS DB
96	145	P13489	K.ELTVSNNDINEAGVR.V	Y	18.13	1629.8	15	1	815.906	2	35.91	0	1	8080	JN_HC_e053 1_1.raw	0	0	174	188			PEAKS DB
93	154	Q13835	K.AVQYLSSQDEK.Y	Y	29.85	1266.61	11	0.4	634.312	2	31.29	18784	1	6947	JN_HC_e053 1_1.raw	1	1	250	260			PEAKS DB
93	154	Q13835	R.LLQSGNSDVVR.S	Y	28.17	1186.63	11	-0.1	594.322	2	31.81	199480	1	7083	JN_HC_e053 1_1.raw	1	1	603	613			PEAKS DB
92	156	P34897	K.HADIVTTTTHK.T	Y	32.61	1222.63	11	-1.4	408.55	3	24.8	151430	1	5349	JN_HC_e053 1_1.raw	1	1	270	280			PEAKS DB
92	156	P34897	K.TGLIDYNQLALTAR.L	Y	21.4	1547.83	14	-0.6	774.922	2	44.59	0	1	10203	JN_HC_e053 1_1.raw	0	0	201	214			PEAKS DB
92	156	P34897	R.INFAVFPSLQGGPHNHAIAAVAVALK.Q	Y	15.61	2641.45	26	-3.6	661.367	4	46.08	179310	1	10563	JN_HC_e053 1_1.raw	1	1	315	340			PEAKS DB
91	143	Q9Y230	R.AVLIAGQPGTGK.T	Y	28.73	1110.64	12	-0.1	556.327	2	33.5	88205	1	7500	JN_HC_e053 1_1.raw	1	1	72	83			PEAKS DB
91	143	Q9Y230	R.VYSLFLDESR.S	Y	27.29	1227.61	10	0.5	614.814	2	43.68	24963	1	9994	JN_HC_e053 1_1.raw	1	1	429	438			PEAKS DB
91	143	Q9Y230	R.IGLETSLR.Y	Y	18.5	887.508	8	0.6	444.761	2	36.78	89545	1	8284	JN_HC_e053 1_1.raw	2	2	393	400			PEAKS DB
91	143	Q9Y230	K.GTEVQVDDIKR.V	Y	15.07	1258.65	11	-0.4	420.558	3	29.79	56539	1	6590	JN_HC_e053 1_1.raw	1	1	418	428			PEAKS DB
103	171	P60842	R.VLITTDLLAR.G	Y	27.71	1113.68	10	0.1	557.845	2	43.96	73160	1	10049	JN_HC_e053 1_1.raw	1	1	325	334			PEAKS DB
103	171	P60842	K.ATQALVLAPTR.E	Y	26.2	1139.67	11	-0.3	570.84	2	36.68	58956	1	8275	JN_HC_e053 1_1.raw	1	1	100	110			PEAKS DB
105	173	P10599	K.TAFQEALDAAGDK.L	Y	27.18	1335.63	13	-0.9	668.822	2	39.62	0	1	8993	JN_HC_e053 1_1.raw	0	0	9	21			PEAKS DB
105	173	P10599	K.VGEFSGANK.E	Y	25.53	907.44	9	-0.8	454.727	2	28.06	84935	1	6154	JN_HC_e053 1_1.raw	1	1	86	94			PEAKS DB
104	172	P27482	R.SLGQNPTEAELR.D	Y	28.17	1313.66	12	0.4	657.836	2	33.59	149900	1	7525	JN_HC_e053 1_1.raw	1	1	39	50			PEAKS DB
104	172	P27482	K.DTDNEEEIR.E	Y	23.44	1119.47	9	-0.3	560.741	2	28.51	53727	1	6267	JN_HC_e053 1_1.raw	1	1	79	87			PEAKS DB
83	144	P48637	R.ALAEGVLLR.T	Y	21.83	940.571	9	-0.3	471.292	2	39.44	55808	1	8961	JN_HC_e053 1_1.raw	1	1	26	34			PEAKS DB
83	144	P48637	R.AIENELLAR.N	Y	21.6	1027.57	9	-1.6	514.79	2	37.76	0	1	8530	JN_HC_e053 1_1.raw	0	0	222	230			PEAKS DB
83	144	P48637	R.SADGSPALK.Q	Y	20.75	844.429	9	-1.7	423.221	2	26.58	207480	1	5779	JN_HC_e053 1_1.raw	1	1	133	141			PEAKS DB
84	147	O00148	K.GSYVSIHSSGFR.D	Y	26.52	1295.63	12	-1	648.82	2	32.69	148890	1	7300	JN_HC_e053 1_1.raw	2	2	36	47			PEAKS DB
84	147	O00148	R.ELAFQISK.E	Y	23.78	934.512	8	0.1	468.264	2	38.91	112030	1	8814	JN_HC_e053 1_1.raw	1	1	123	130			PEAKS DB
84	147	O00148	K.VSVFFGGLSIK.K	Y	18.17	1152.65	11	-1.2	577.334	2	46.98	0	1	10761	JN_HC_e053 1_1.raw	0	0	144	154			PEAKS DB
84	176	Q13838	K.GSYVSIHSSGFR.D	Y	26.52	1295.63	12	-1	648.82	2	32.69	148890	1	7300	JN_HC_e053 1_1.raw	2	2	37	48			PEAKS DB
84	176	Q13838	R.ELAFQISK.E	Y	23.78	934.512	8	0.1	468.264	2	38.91	112030	1	8814	JN_HC_e053 1_1.raw	1	1	124	131			PEAKS DB
99	160	P35613	K.EDALPGQK.T	Y	25.63	856.429	8	-0.4	429.222	2	28.38	83475	1	6220	JN_HC_e053 1_1.raw	1	1	180	187			PEAKS DB
99	160	P35613	R.RKPEDVLDDDDAGSAPLK.S	Y	25.17	1939.95	18	-1.2	647.656	3	33.55	67295	1	7520	JN_HC_e053 1_1.raw	1	1	349	366			PEAKS DB
94	148	Q16576	R.VINEEYK.I	Y	24.66	893.449	7	0.2	447.732	2	28.06	406430	1	6140	JN_HC_e053 1_1.raw	1	1	15	21			PEAKS DB
94	148	Q16576	R.LNVWDLSK.I	Y	23.39	973.523	8	-0.2	487.769	2	42.92	40891	1	9808	JN_HC_e053 1_1.raw	1	1	341	348			PEAKS DB
94	148	Q16576	K.TVALWDLR.N	Y	17.66	972.539	8	-0.2	487.277	2	44.27	68754	1	10131	JN_HC_e053 1_1.raw	1	1	296	303			PEAKS DB
94	149	Q09028	R.VINEEYK.I	Y	24.66	893.449	7	0.2	447.732	2	28.06	406430	1	6140	JN_HC_e053 1_1.raw	1	1	16	22			PEAKS DB
94	149	Q09028	R.LNVWDLSK.I	Y	23.39	973.523	8	-0.2	487.769	2	42.92	40891	1	9808	JN_HC_e053 1_1.raw	1	1	342	349			PEAKS DB
94	149	Q09028	K.TVALWDLR.N	Y	17.66	972.539	8	-0.2	487.277	2	44.27	68754	1	10131	JN_HC_e053 1_1.raw	1	1	297	304			PEAKS DB
76	179	P07477	K.TLNNDIMLIK.L	Y	25.32	1173.64	10	0.4	587.829	2	41.75	914990	1	9507	JN_HC_e053 1_1.raw	1	1	103	112			PEAKS DB
76	179	P07477	K.N(+.98)KPGVYTK.V	Y	21.28	906.481	8	-1.2	454.247	2	24.35	180940	1	5229	JN_HC_e053 1_1.raw	1	1	224	231	Deamidation (NQ)	N1:Deamidation (NQ):1000.00	PEAKS DB
76	179	P07477	K.NKPGVYTK.V	Y	20.34	905.497	8	-1.1	453.755	2	22.32	1850200	1	4768	JN_HC_e053 1_1.raw	1	1	224	231			PEAKS DB
76	179	P07477	K.TLNNDIM(+15.99)LIK.L	Y	18.75	1189.64	10	-0.5	595.826	2	39.26	322890	1	8906	JN_HC_e053 1_1.raw	1	1	103	112	Oxidation (M)	M7:Oxidation (M):1000.00	PEAKS DB
90	142	P08670	R.LLQDSVDFSLADAINTEFK.N	Y	24.78	2125.06	19	-3.2	1063.53	2	51.55	19805	1	11840	JN_HC_e053 1_1.raw	1	1	79	97			PEAKS DB
90	142	P08670	R.ISLPLPNFSSLNLR.E	Y	21.7	1569.89	14	1.7	785.952	2	50.35	56679	1	11548	JN_HC_e053 1_1.raw	1	1	411	424			PEAKS DB
90	142	P08670	K.LLEGEESR.I	N	19.28	931.461	8	-7.1	466.735	2	28.96	104880	1	6373	JN_HC_e053 1_1.raw	1	1	403	410			PEAKS DB
90	142	P08670	R.FLEQQNK.I	N	17.72	905.461	7	-1.3	453.737	2	28.38	35638000	1	6206	JN_HC_e053 1_1.raw	1	1	123	129			PEAKS DB
95	162	Q16543	K.EGEEAGPGDPLLEAVPK.T	Y	24.13	1706.84	17	3.1	854.428	2	43.19	51781	1	9876	JN_HC_e053 1_1.raw	1	1	353	369			PEAKS DB
95	162	Q16543	R.LQAEAQQLR.K	Y	21.68	1055.57	9	-0.8	528.793	2	29.83	193640	1	6593	JN_HC_e053 1_1.raw	1	1	84	92			PEAKS DB
100	184	Q71UI9	R.AGLQFPVGR.I	N	23.91	943.524	9	-0.4	472.769	2	39.3	83392	1	8931	JN_HC_e053 1_1.raw	1	1	24	32			PEAKS DB
100	184	Q71UI9	R.HLQLAIR.G	Y	19.84	849.518	7	-0.6	425.766	2	32.79	96031	1	7326	JN_HC_e053 1_1.raw	1	1	86	92			PEAKS DB
100	185	Q96KK5	R.AGLQFPVGR.V	N	23.91	943.524	9	-0.4	472.769	2	39.3	83392	1	8931	JN_HC_e053 1_1.raw	1	1	22	30			PEAKS DB
100	185	Q96KK5	R.HLQLAIR.N	Y	19.84	849.518	7	-0.6	425.766	2	32.79	96031	1	7326	JN_HC_e053 1_1.raw	1	1	83	89			PEAKS DB
100	186	Q99878	R.AGLQFPVGR.V	N	23.91	943.524	9	-0.4	472.769	2	39.3	83392	1	8931	JN_HC_e053 1_1.raw	1	1	22	30			PEAKS DB
100	186	Q99878	R.HLQLAIR.N	Y	19.84	849.518	7	-0.6	425.766	2	32.79	96031	1	7326	JN_HC_e053 1_1.raw	1	1	83	89			PEAKS DB
100	187	P0C0S5	R.AGLQFPVGR.I	N	23.91	943.524	9	-0.4	472.769	2	39.3	83392	1	8931	JN_HC_e053 1_1.raw	1	1	24	32			PEAKS DB
100	187	P0C0S5	R.HLQLAIR.G	Y	19.84	849.518	7	-0.6	425.766	2	32.79	96031	1	7326	JN_HC_e053 1_1.raw	1	1	86	92			PEAKS DB
100	189	Q9BTM1	R.AGLQFPVGR.V	N	23.91	943.524	9	-0.4	472.769	2	39.3	83392	1	8931	JN_HC_e053 1_1.raw	1	1	22	30			PEAKS DB
100	189	Q9BTM1	R.HLQLAIR.N	Y	19.84	849.518	7	-0.6	425.766	2	32.79	96031	1	7326	JN_HC_e053 1_1.raw	1	1	83	89			PEAKS DB
100	190	Q16777	R.AGLQFPVGR.V	N	23.91	943.524	9	-0.4	472.769	2	39.3	83392	1	8931	JN_HC_e053 1_1.raw	1	1	22	30			PEAKS DB
100	190	Q16777	R.HLQLAIR.N	Y	19.84	849.518	7	-0.6	425.766	2	32.79	96031	1	7326	JN_HC_e053 1_1.raw	1	1	83	89			PEAKS DB
100	191	Q7L7L0	R.AGLQFPVGR.V	N	23.91	943.524	9	-0.4	472.769	2	39.3	83392	1	8931	JN_HC_e053 1_1.raw	1	1	22	30			PEAKS DB
100	191	Q7L7L0	R.HLQLAIR.N	Y	19.84	849.518	7	-0.6	425.766	2	32.79	96031	1	7326	JN_HC_e053 1_1.raw	1	1	83	89			PEAKS DB
100	192	Q6FI13	R.AGLQFPVGR.V	N	23.91	943.524	9	-0.4	472.769	2	39.3	83392	1	8931	JN_HC_e053 1_1.raw	1	1	22	30			PEAKS DB
100	192	Q6FI13	R.HLQLAIR.N	Y	19.84	849.518	7	-0.6	425.766	2	32.79	96031	1	7326	JN_HC_e053 1_1.raw	1	1	83	89			PEAKS DB
100	193	P0C0S8	R.AGLQFPVGR.V	N	23.91	943.524	9	-0.4	472.769	2	39.3	83392	1	8931	JN_HC_e053 1_1.raw	1	1	22	30			PEAKS DB
100	193	P0C0S8	R.HLQLAIR.N	Y	19.84	849.518	7	-0.6	425.766	2	32.79	96031	1	7326	JN_HC_e053 1_1.raw	1	1	83	89			PEAKS DB
100	194	Q93077	R.AGLQFPVGR.V	N	23.91	943.524	9	-0.4	472.769	2	39.3	83392	1	8931	JN_HC_e053 1_1.raw	1	1	22	30			PEAKS DB
100	194	Q93077	R.HLQLAIR.N	Y	19.84	849.518	7	-0.6	425.766	2	32.79	96031	1	7326	JN_HC_e053 1_1.raw	1	1	83	89			PEAKS DB
100	195	P20671	R.AGLQFPVGR.V	N	23.91	943.524	9	-0.4	472.769	2	39.3	83392	1	8931	JN_HC_e053 1_1.raw	1	1	22	30			PEAKS DB
100	195	P20671	R.HLQLAIR.N	Y	19.84	849.518	7	-0.6	425.766	2	32.79	96031	1	7326	JN_HC_e053 1_1.raw	1	1	83	89			PEAKS DB
100	196	P04908	R.AGLQFPVGR.V	N	23.91	943.524	9	-0.4	472.769	2	39.3	83392	1	8931	JN_HC_e053 1_1.raw	1	1	22	30			PEAKS DB
100	196	P04908	R.HLQLAIR.N	Y	19.84	849.518	7	-0.6	425.766	2	32.79	96031	1	7326	JN_HC_e053 1_1.raw	1	1	83	89			PEAKS DB
100	197	Q96QV6	R.AGLQFPVGR.I	N	23.91	943.524	9	-0.4	472.769	2	39.3	83392	1	8931	JN_HC_e053 1_1.raw	1	1	22	30			PEAKS DB
100	197	Q96QV6	R.HLQLAIR.N	Y	19.84	849.518	7	-0.6	425.766	2	32.79	96031	1	7326	JN_HC_e053 1_1.raw	1	1	83	89			PEAKS DB
100	198	P16104	R.AGLQFPVGR.V	N	23.91	943.524	9	-0.4	472.769	2	39.3	83392	1	8931	JN_HC_e053 1_1.raw	1	1	22	30			PEAKS DB
100	198	P16104	R.HLQLAIR.N	Y	19.84	849.518	7	-0.6	425.766	2	32.79	96031	1	7326	JN_HC_e053 1_1.raw	1	1	83	89			PEAKS DB
120	199	P57053	K.AMGIMNSFVNDIFER.I	Y	33.83	1742.81	15	-0.2	872.413	2	51.83	50228	1	11897	JN_HC_e053 1_1.raw	1	1	59	73			PEAKS DB
120	199	P57053	R.LLLPGELAK.H	Y	17.39	952.596	9	0	477.305	2	41.57	70919	1	9463	JN_HC_e053 1_1.raw	1	1	101	109			PEAKS DB
120	200	P23527	K.AMGIMNSFVNDIFER.I	Y	33.83	1742.81	15	-0.2	872.413	2	51.83	50228	1	11897	JN_HC_e053 1_1.raw	1	1	59	73			PEAKS DB
120	200	P23527	R.LLLPGELAK.H	Y	17.39	952.596	9	0	477.305	2	41.57	70919	1	9463	JN_HC_e053 1_1.raw	1	1	101	109			PEAKS DB
120	201	Q5QNW6	K.AMGIMNSFVNDIFER.I	Y	33.83	1742.81	15	-0.2	872.413	2	51.83	50228	1	11897	JN_HC_e053 1_1.raw	1	1	59	73			PEAKS DB
120	201	Q5QNW6	R.LLLPGELAK.H	Y	17.39	952.596	9	0	477.305	2	41.57	70919	1	9463	JN_HC_e053 1_1.raw	1	1	101	109			PEAKS DB
120	202	Q93079	K.AMGIMNSFVNDIFER.I	Y	33.83	1742.81	15	-0.2	872.413	2	51.83	50228	1	11897	JN_HC_e053 1_1.raw	1	1	59	73			PEAKS DB
120	202	Q93079	R.LLLPGELAK.H	Y	17.39	952.596	9	0	477.305	2	41.57	70919	1	9463	JN_HC_e053 1_1.raw	1	1	101	109			PEAKS DB
120	203	P06899	K.AMGIMNSFVNDIFER.I	Y	33.83	1742.81	15	-0.2	872.413	2	51.83	50228	1	11897	JN_HC_e053 1_1.raw	1	1	59	73			PEAKS DB
120	203	P06899	R.LLLPGELAK.H	Y	17.39	952.596	9	0	477.305	2	41.57	70919	1	9463	JN_HC_e053 1_1.raw	1	1	101	109			PEAKS DB
120	204	Q99880	K.AMGIMNSFVNDIFER.I	Y	33.83	1742.81	15	-0.2	872.413	2	51.83	50228	1	11897	JN_HC_e053 1_1.raw	1	1	59	73			PEAKS DB
120	204	Q99880	R.LLLPGELAK.H	Y	17.39	952.596	9	0	477.305	2	41.57	70919	1	9463	JN_HC_e053 1_1.raw	1	1	101	109			PEAKS DB
120	205	Q8N257	K.AMGIMNSFVNDIFER.I	Y	33.83	1742.81	15	-0.2	872.413	2	51.83	50228	1	11897	JN_HC_e053 1_1.raw	1	1	59	73			PEAKS DB
120	205	Q8N257	R.LLLPGELAK.H	Y	17.39	952.596	9	0	477.305	2	41.57	70919	1	9463	JN_HC_e053 1_1.raw	1	1	101	109			PEAKS DB
120	206	Q16778	K.AMGIMNSFVNDIFER.I	Y	33.83	1742.81	15	-0.2	872.413	2	51.83	50228	1	11897	JN_HC_e053 1_1.raw	1	1	59	73			PEAKS DB
120	206	Q16778	R.LLLPGELAK.H	Y	17.39	952.596	9	0	477.305	2	41.57	70919	1	9463	JN_HC_e053 1_1.raw	1	1	101	109			PEAKS DB
120	207	Q99877	K.AMGIMNSFVNDIFER.I	Y	33.83	1742.81	15	-0.2	872.413	2	51.83	50228	1	11897	JN_HC_e053 1_1.raw	1	1	59	73			PEAKS DB
120	207	Q99877	R.LLLPGELAK.H	Y	17.39	952.596	9	0	477.305	2	41.57	70919	1	9463	JN_HC_e053 1_1.raw	1	1	101	109			PEAKS DB
120	208	P62807	K.AMGIMNSFVNDIFER.I	Y	33.83	1742.81	15	-0.2	872.413	2	51.83	50228	1	11897	JN_HC_e053 1_1.raw	1	1	59	73			PEAKS DB
120	208	P62807	R.LLLPGELAK.H	Y	17.39	952.596	9	0	477.305	2	41.57	70919	1	9463	JN_HC_e053 1_1.raw	1	1	101	109			PEAKS DB
120	209	Q99879	K.AMGIMNSFVNDIFER.I	Y	33.83	1742.81	15	-0.2	872.413	2	51.83	50228	1	11897	JN_HC_e053 1_1.raw	1	1	59	73			PEAKS DB
120	209	Q99879	R.LLLPGELAK.H	Y	17.39	952.596	9	0	477.305	2	41.57	70919	1	9463	JN_HC_e053 1_1.raw	1	1	101	109			PEAKS DB
120	210	P58876	K.AMGIMNSFVNDIFER.I	Y	33.83	1742.81	15	-0.2	872.413	2	51.83	50228	1	11897	JN_HC_e053 1_1.raw	1	1	59	73			PEAKS DB
120	210	P58876	R.LLLPGELAK.H	Y	17.39	952.596	9	0	477.305	2	41.57	70919	1	9463	JN_HC_e053 1_1.raw	1	1	101	109			PEAKS DB
120	211	P33778	K.AMGIMNSFVNDIFER.I	Y	33.83	1742.81	15	-0.2	872.413	2	51.83	50228	1	11897	JN_HC_e053 1_1.raw	1	1	59	73			PEAKS DB
120	211	P33778	R.LLLPGELAK.H	Y	17.39	952.596	9	0	477.305	2	41.57	70919	1	9463	JN_HC_e053 1_1.raw	1	1	101	109			PEAKS DB
120	212	O60814	K.AMGIMNSFVNDIFER.I	Y	33.83	1742.81	15	-0.2	872.413	2	51.83	50228	1	11897	JN_HC_e053 1_1.raw	1	1	59	73			PEAKS DB
120	212	O60814	R.LLLPGELAK.H	Y	17.39	952.596	9	0	477.305	2	41.57	70919	1	9463	JN_HC_e053 1_1.raw	1	1	101	109			PEAKS DB
110	164	P05455	R.LTTDFNVIVEALSK.S	Y	32.61	1548.84	14	-0.9	775.427	2	51.45	128670	1	11802	JN_HC_e053 1_1.raw	1	1	61	74			PEAKS DB
110	164	P05455	K.IIEDQQESLNK.W	Y	17.97	1315.66	11	-0.9	658.838	2	30.57	42482	1	6759	JN_HC_e053 1_1.raw	1	1	318	328			PEAKS DB
106	215	P04792	R.LFDQAFGLPR.L	Y	22.37	1162.61	10	0.6	582.314	2	45.14	52226	1	10341	JN_HC_e053 1_1.raw	1	1	28	37			PEAKS DB
106	215	P04792	R.QLSSGVSEIR.H	Y	20.24	1074.57	10	0.2	538.291	2	32.34	50672	1	7220	JN_HC_e053 1_1.raw	1	1	80	89			PEAKS DB
107	217	P04406	K.QASEGPLK.G	Y	21.97	828.434	8	-0.5	415.224	2	26.5	80655	1	5751	JN_HC_e053 1_1.raw	1	1	264	271			PEAKS DB
107	217	P04406	K.LISWYDNEFGYSNR.V	Y	20.01	1762.8	14	-1.6	882.403	2	45.42	0	1	10398	JN_HC_e053 1_1.raw	0	0	310	323			PEAKS DB
119	182	P55209	K.GIPEFWLTVFK.N	Y	31.12	1335.72	11	-0.8	668.868	2	53.61	66188	1	12295	JN_HC_e053 1_1.raw	1	1	166	176			PEAKS DB
119	182	P55209	R.LDGLVETPTGYIESLPR.V	Y	18.41	1858.97	17	1.1	930.492	2	46.41	107270	1	10639	JN_HC_e053 1_1.raw	1	1	56	72			PEAKS DB
133	242	Q99733	K.AAATAEEPDPK.G	Y	30.73	1098.52	11	0.2	550.267	2	25.97	41556	1	5624	JN_HC_e053 1_1.raw	1	1	147	157			PEAKS DB
134	244	Q3LI77	K.YGGC(+57.02)GFPSLSYGSR.F	Y	30.4	1506.66	14	-2	754.334	2	40.44	61208	1	9200	JN_HC_e053 1_1.raw	1	1	117	130	Carbamidomethylation	C4:Carbamidomethylation:1000.00	PEAKS DB
114	181	P12268	K.VAQGVSGAVQDK.G	Y	30.26	1157.6	12	0	579.809	2	27.86	81387	1	6092	JN_HC_e053 1_1.raw	1	1	439	450			PEAKS DB
114	181	P12268	K.GKLPIVNEDDELVAIIAR.T	Y	15.2	1964.09	18	0.8	655.706	3	46.16	16050	1	10586	JN_HC_e053 1_1.raw	1	1	207	224			PEAKS DB
135	245	P62195	R.LEGGSGGDSEVQR.T	Y	29.66	1289.58	13	-1.6	645.799	2	26.34	62531	1	5715	JN_HC_e053 1_1.raw	1	1	259	271			PEAKS DB
112	163	P62081	K.AIIIFVPVPQLK.S	Y	29.63	1336.85	12	-1	669.431	2	50.47	41019	1	11581	JN_HC_e053 1_1.raw	1	1	59	70			PEAKS DB
112	163	P62081	R.ELNITAAK.E	Y	19.42	858.481	8	-0.9	430.247	2	32.47	25307	1	7252	JN_HC_e053 1_1.raw	1	1	42	49			PEAKS DB
123	220	P50395	K.DLGTESQIFISR.T	Y	29.3	1364.69	12	-1	683.353	2	43.5	55155	1	9951	JN_HC_e053 1_1.raw	1	1	391	402			PEAKS DB
118	180	P36578	R.NIPGITLLNVSK.L	Y	28.48	1267.75	12	0.8	634.883	2	45.05	182510	1	10317	JN_HC_e053 1_1.raw	1	1	223	234			PEAKS DB
118	180	P36578	R.SGQGAFGNM(+15.99)C(+57.02)R.G	Y	19.11	1199.48	11	-0.5	600.748	2	27.51	24322	1	6010	JN_HC_e053 1_1.raw	1	1	87	97	Oxidation (M); Carbamidomethylation	M9:Oxidation (M):1000.00;C10:Carbamidomethylation:1000.00	PEAKS DB
121	214	P30041	M.PGGLLLGDVAPNFEANTTVGR.I	Y	27.74	2097.09	21	1.6	1049.55	2	47.15	0	1	10805	JN_HC_e053 1_1.raw	0	0	2	22			PEAKS DB
121	214	P30041	K.LSILYPATTGR.N	Y	17.68	1190.67	11	1.6	596.341	2	40.84	52822	1	9288	JN_HC_e053 1_1.raw	1	1	145	155			PEAKS DB
125	232	Q9UBB4	R.VTLLDLMIAK.I	Y	27.71	1115.66	10	-1.1	558.838	2	51.38	0	1	11791	JN_HC_e053 1_1.raw	0	0	244	253			PEAKS DB
124	222	Q86YZ3	R.GSGSGQSPSSGQHGTGFGR.S	Y	26.23	1746.77	19	0.4	583.263	3	25.76	36191	1	5569	JN_HC_e053 1_1.raw	1	1	430	448			PEAKS DB
124	222	Q86YZ3	R.QSSSYGPHGYGSGR.S	Y	16.13	1438.62	14	-1.5	480.547	3	26.43	84192	1	5738	JN_HC_e053 1_1.raw	1	1	554	567			PEAKS DB
136	254	Q9UGI8	K.EKQPVAGSEGAQYR.K	Y	26.19	1518.74	14	-3	507.253	3	26.5	58352	1	5754	JN_HC_e053 1_1.raw	1	1	133	146			PEAKS DB
137	256	P49189	R.VEPADASGTEK.A	Y	25.75	1102.51	11	-0.6	552.264	2	25.27	147620	1	5450	JN_HC_e053 1_1.raw	1	1	20	30			PEAKS DB
138	258	P62805	R.DAVTYTEHAK.R	Y	25.65	1133.54	10	-0.9	567.774	2	26.99	117550	1	5867	JN_HC_e053 1_1.raw	1	1	69	78			PEAKS DB
129	247	P49419	K.EGGTVVYGGK.V	Y	25.34	965.482	10	1.5	483.749	2	28.78	45148	1	6329	JN_HC_e053 1_1.raw	1	1	391	400			PEAKS DB
127	236	Q02487	R.GPGVDQEPR.N	Y	24.87	953.457	9	-1.6	477.735	2	26.42	77676	1	5731	JN_HC_e053 1_1.raw	1	1	175	183			PEAKS DB
126	235	P81605	K.ENAGEDPGLAR.Q	Y	24.79	1127.52	11	-0.9	564.767	2	29	56894	1	6377	JN_HC_e053 1_1.raw	1	1	43	53			PEAKS DB
139	259	Q8IZP2	K.AIDLFTDAIK.L	Y	24.74	1105.6	10	-0.6	553.808	2	45.26	20476	1	10363	JN_HC_e053 1_1.raw	1	1	129	138			PEAKS DB
139	260	Q8NFI4	K.AIDLFTDAIK.L	Y	24.74	1105.6	10	-0.6	553.808	2	45.26	20476	1	10363	JN_HC_e053 1_1.raw	1	1	133	142			PEAKS DB
139	261	P50502	K.AIDLFTDAIK.L	Y	24.74	1105.6	10	-0.6	553.808	2	45.26	20476	1	10363	JN_HC_e053 1_1.raw	1	1	133	142			PEAKS DB
113	174	Q9UJV9	R.YLALDEADR.M	Y	24.37	1064.51	9	1.1	533.265	2	36.47	10936	1	8224	JN_HC_e053 1_1.raw	1	1	340	348			PEAKS DB
113	174	Q9UJV9	K.GVEAVAIHGGKDQEER.T	Y	17.17	1693.84	16	-2.9	565.618	3	28.02	19810	1	6147	JN_HC_e053 1_1.raw	1	1	456	471			PEAKS DB
113	174	Q9UJV9	R.LLQEDSSPLLR.C	Y	16.34	1269.69	11	0.3	635.854	2	39.48	54791	1	8972	JN_HC_e053 1_1.raw	1	1	283	293			PEAKS DB
115	213	Q02413	R.ESSNVVVTER.V	Y	23.96	1118.56	10	-0.5	560.285	2	29.09	58505	1	6408	JN_HC_e053 1_1.raw	1	1	916	925			PEAKS DB
141	269	P04040	K.NLSVEDAAR.L	Y	23.87	973.483	9	-0.2	487.749	2	31.69	161020	1	7039	JN_HC_e053 1_1.raw	1	1	244	252			PEAKS DB
142	271	P28799	R.GSEIVAGLEK.M	Y	23.16	1001.54	10	-0.8	501.777	2	35.2	98899	1	7902	JN_HC_e053 1_1.raw	1	1	419	428			PEAKS DB
143	272	Q9P289	K.ADIWSLGITAIELAK.G	Y	23.11	1599.89	15	-2.1	800.949	2	54.64	15574	1	12521	JN_HC_e053 1_1.raw	1	1	200	214			PEAKS DB
143	273	O00506	K.ADIWSLGITAIELAK.G	Y	23.11	1599.89	15	-2.1	800.949	2	54.64	15574	1	12521	JN_HC_e053 1_1.raw	1	1	196	210			PEAKS DB
144	277	P54725	K.TLQQQTFK.I	Y	22.93	992.529	8	0.1	497.272	2	29.88	78309	1	6603	JN_HC_e053 1_1.raw	1	1	9	16			PEAKS DB
144	278	P54727	K.TLQQQTFK.I	Y	22.93	992.529	8	0.1	497.272	2	29.88	78309	1	6603	JN_HC_e053 1_1.raw	1	1	7	14			PEAKS DB
122	216	P30566	R.VLSQQAASVVK.Q	Y	22.6	1128.65	11	1.2	565.333	2	32.03	35402	1	7139	JN_HC_e053 1_1.raw	1	1	405	415			PEAKS DB
122	216	P30566	R.AFIITGQTYTR.K	Y	19.23	1269.67	11	-2.6	635.841	2	39.17	27937	1	8882	JN_HC_e053 1_1.raw	1	1	235	245			PEAKS DB
117	292	Q9UBX7	R.K(+126.10)PGVYTK.V	Y	21.74	917.559	7	-67.7	459.755	2	26.06	1117700	1	5629	JN_HC_e053 1_1.raw	1	1	261	267	octanoylation	K1:octanoylation:66.49	PEAKS DB
117	292	Q9UBX7	R.K(+156.09)PGVYTK.V	Y	17.52	947.544	7	-39.6	474.76	2	26.58	535880	1	5762	JN_HC_e053 1_1.raw	1	1	261	267	UFMylation	K1:UFMylation:18.80	PEAKS DB
116	290	Q5VYK3	R.YSPDVLK.N	Y	21.49	820.433	7	-0.3	411.224	2	35.28	0	1	7927	JN_HC_e053 1_1.raw	0	0	1469	1475			PEAKS DB
130	279	Q01469	K.ELGVGIALR.K	Y	21.45	926.555	9	0.8	464.285	2	40.88	31759	1	9311	JN_HC_e053 1_1.raw	1	1	25	33			PEAKS DB
111	183	Q16181	R.ILEQQNSSR.T	Y	21.21	1073.55	9	-0.5	537.78	2	26.25	41116	1	5694	JN_HC_e053 1_1.raw	2	2	417	425			PEAKS DB
111	183	Q16181	K.TVQVEQSK.V	Y	19.21	917.482	8	-0.7	459.748	2	24.58	0	1	5293	JN_HC_e053 1_1.raw	0	0	90	97			PEAKS DB
150	301	O00330	K.LTEDEEGNAK.L	Y	20.82	1104.49	10	-1.1	553.253	2	24.73	6496.1	1	5331	JN_HC_e053 1_1.raw	1	1	451	460			PEAKS DB
151	302	P61978	R.IITITGTQDQIQNAQYLLQNSVK.Q	Y	20.75	2588.38	23	1.2	863.802	3	47.57	67233	1	10916	JN_HC_e053 1_1.raw	1	1	434	456			PEAKS DB
153	305	O43916	R.ALVEDPR.L	Y	20.38	798.423	7	-46.4	400.2	2	27.99	0	1	6129	JN_HC_e053 1_1.raw	0	0	218	224			PEAKS DB
102	294	A6NMY6	R.TNQ(+.98)ELQEINR.V	Y	20.33	1244.6	10	-73.3	623.261	2	31.18	55003	1	6935	JN_HC_e053 1_1.raw	1	1	136	145	Deamidation (NQ)	Q3:Deamidation (NQ):10.11	PEAKS DB
102	294	A6NMY6	R.TNQELQEINR.V	Y	20.12	1243.62	10	0.6	622.816	2	31.25	0	1	6935	JN_HC_e053 1_1.raw	0	0	136	145			PEAKS DB
102	304	P07355	R.TNQ(+.98)ELQEINR.V	Y	20.33	1244.6	10	-73.3	623.261	2	31.18	55003	1	6935	JN_HC_e053 1_1.raw	1	1	136	145	Deamidation (NQ)	Q3:Deamidation (NQ):10.11	PEAKS DB
102	304	P07355	R.TNQELQEINR.V	Y	20.12	1243.62	10	0.6	622.816	2	31.25	0	1	6935	JN_HC_e053 1_1.raw	0	0	136	145			PEAKS DB
											Total	2188663269
											K110	44876899
											Total DLST	2188663269
											Total K110	44876899

## Sheet: e1 ABHD11 sgRNA
Protein Group	Protein ID	Protein Accession	Peptide	Unique	-10lgP	Mass	Length	ppm	m/z	z	RT	Area Sample 1	Fraction	Scan	Source File	#Feature	#Feature Sample 1	Start	End	PTM	AScore	Found By
2	1	P09622	K.NILIATGSEVTPFPGITIDEDTIVSSTGALSLK.K	Y	40.45	3358.78	33	-1.4	1120.6	3	54.2	25361000	1	12611	JN_HC_e053 2_1.raw	2	2	178	210			PEAKS DB
2	1	P09622	R.LGADVTAVEFLGHVGGVGIDM(+15.99)EISK.N	Y	40.06	2529.28	25	-2.4	1265.64	2	47.44	31767000	1	10717	JN_HC_e053 2_1.raw	3	3	235	259	Oxidation (M)	M21:Oxidation (M):1000.00	PEAKS DB
2	1	P09622	R.VLGAHILGPGAGEMVNEAALALEYGASC(+57.02)EDIAR.V	Y	39.87	3353.64	33	-2.7	839.415	4	50.76	39520000	1	11473	JN_HC_e053 2_1.raw	2	2	450	482	Carbamidomethylation	C28:Carbamidomethylation:1000.00	PEAKS DB
2	1	P09622	K.KSDGKIDVSIEAASGGK.A	Y	39.43	1660.86	17	-1.5	831.438	2	30.96	2002600	1	6786	JN_HC_e053 2_1.raw	2	2	284	300			PEAKS DB
2	1	P09622	K.MVVIGAGVIGVELGSVWQR.L	Y	36.6	1969.08	19	-1.4	985.547	2	52.54	35689000	1	11879	JN_HC_e053 2_1.raw	5	5	216	234			PEAKS DB
2	1	P09622	K.ALLNNSHYYHMAHGK.D	Y	36.52	1754.83	15	-1.3	585.95	3	31.51	3041000	1	6913	JN_HC_e053 2_1.raw	3	3	90	104			PEAKS DB
2	1	P09622	K.NILIATGSEVTPFPGITIDEDTIVSSTGALSLKK.V	Y	36.11	3486.87	34	-1.2	1163.3	3	50.8	1047300	1	11484	JN_HC_e053 2_1.raw	1	1	178	211			PEAKS DB
2	1	P09622	K.M(+15.99)VVIGAGVIGVELGSVWQR.L	Y	36.09	1985.08	19	-2.3	662.698	3	50.85	23331000	1	11613	JN_HC_e053 2_1.raw	2	2	216	234	Oxidation (M)	M1:Oxidation (M):1000.00	PEAKS DB
2	1	P09622	K.IPNIYAIGDVVAGPM(+15.99)LAHK.A	Y	35.95	1994.07	19	-0.7	665.695	3	44.86	32717000	1	10227	JN_HC_e053 2_1.raw	4	4	347	365	Oxidation (M)	M15:Oxidation (M):1000.00	PEAKS DB
2	1	P09622	K.NQVTATKADGGTQVIDTK.N	Y	34.93	1845.94	18	-2.8	923.976	2	29.33	4547700	1	6415	JN_HC_e053 2_1.raw	2	2	160	177			PEAKS DB
2	1	P09622	K.IPNIYAIGDVVAGPMLAHK.A	Y	34.43	1978.07	19	-0.5	660.364	3	47.85	40852000	1	10910	JN_HC_e053 2_1.raw	2	2	347	365			PEAKS DB
2	1	P09622	K.AEVITC(+57.02)DVLLVC(+57.02)IGR.R	Y	34.31	1716.89	15	-1.4	859.451	2	47.67	22709000	1	10765	JN_HC_e053 2_1.raw	3	3	301	315	Carbamidomethylation	C6:Carbamidomethylation:1000.00;C12:Carbamidomethylation:1000.00	PEAKS DB
2	1	P09622	K.SEEQLKEEGIEYK.V	Y	34.3	1580.76	13	-1.6	791.385	2	31.49	23963000	1	6904	JN_HC_e053 2_1.raw	1	1	405	417			PEAKS DB
2	1	P09622	K.VVHVN(+.98)GYGK.I	Y	34.05	972.503	9	-1	487.258	2	27.45	8361600	1	5961	JN_HC_e053 2_1.raw	2	2	147	155	Deamidation (NQ)	N5:Deamidation (NQ):1000.00	PEAKS DB
2	1	P09622	K.STAVKALTGGIAHLFK.Q	Y	34.02	1612.93	16	-1.1	538.65	3	41.77	168680	1	9369	JN_HC_e053 2_1.raw	1	1	128	143			PEAKS DB
2	1	P09622	R.LGADVTAVEFLGHVGGVGIDMEISK.N	Y	33.36	2513.28	25	-1.3	838.767	3	49.29	42690000	1	11143	JN_HC_e053 2_1.raw	3	3	235	259			PEAKS DB
2	1	P09622	R.VLGAHILGPGAGEM(+15.99)VNEAALALEYGASC(+57.02)EDIAR.V	Y	33.1	3369.63	33	-1.6	1124.22	3	46.83	30676000	1	10680	JN_HC_e053 2_1.raw	2	2	450	482	Oxidation (M); Carbamidomethylation	M14:Oxidation (M):1000.00;C28:Carbamidomethylation:1000.00	PEAKS DB
2	1	P09622	K.ALLNNSHYYHMAHGKDFASR.G	Y	33.06	2331.1	20	-0.2	583.781	4	34.68	1873300	1	7610	JN_HC_e053 2_1.raw	2	2	90	109			PEAKS DB
2	1	P09622	R.VC(+57.02)HAHPTLSEAFR.E	Y	32.57	1523.73	13	2.3	508.919	3	32.02	14312000	1	6990	JN_HC_e053 2_1.raw	2	2	483	495	Carbamidomethylation	C2:Carbamidomethylation:1000.00	PEAKS DB
2	1	P09622	K.SDGKIDVSIEAASGGK.A	Y	32.5	1532.77	16	-2.4	767.389	2	33.71	4069300	1	7402	JN_HC_e053 2_1.raw	2	2	285	300			PEAKS DB
2	1	P09622	K.NETLGGTC(+57.02)LNVGC(+57.02)IPSK.A	Y	31.72	1818.86	17	-1.7	910.436	2	39.69	16337000	1	8819	JN_HC_e053 2_1.raw	2	2	73	89	Carbamidomethylation	C8:Carbamidomethylation:1000.00;C13:Carbamidomethylation:1000.00	PEAKS DB
2	1	P09622	K.ADGGTQVIDTK.N	Y	30.97	1103.55	11	-0.8	552.78	2	29.63	59208000	1	6478	JN_HC_e053 2_1.raw	2	2	167	177			PEAKS DB
2	1	P09622	K.N(+.98)ETLGGTC(+57.02)LNVGC(+57.02)IPSK.A	Y	30.76	1819.84	17	-0.3	910.929	2	43.01	303360	1	9674	JN_HC_e053 2_1.raw	1	1	73	89	Deamidation (NQ); Carbamidomethylation	N1:Deamidation (NQ):62.82;C8:Carbamidomethylation:1000.00;C13:Carbamidomethylation:1000.00	PEAKS DB
2	1	P09622	R.LGADVTAVEFLGHVGGVGIDMEISKNFQR.I	Y	30.67	3058.55	29	-0.5	765.645	4	48.28	430640	1	10923	JN_HC_e053 2_1.raw	1	1	235	263			PEAKS DB
2	1	P09622	K.ALTGGIAHLFK.Q	Y	30.23	1126.65	11	-0.3	564.332	2	39.68	11523000	1	8840	JN_HC_e053 2_1.raw	1	1	133	143			PEAKS DB
2	1	P09622	R.VLGAHILGPGAGEMVN(+.98)EAALALEYGASC(+57.02)EDIAR.V	Y	30.06	3354.62	33	-0.3	1119.21	3	47.43	0	1	10718	JN_HC_e053 2_1.raw	0	0	450	482	Deamidation (NQ); Carbamidomethylation	N16:Deamidation (NQ):1000.00;C28:Carbamidomethylation:1000.00	PEAKS DB
2	1	P09622	R.AKTNADTDGMVK.I	Y	29.12	1249.6	12	-2.3	625.804	2	25.04	11881000	1	5402	JN_HC_e053 2_1.raw	2	2	429	440			PEAKS DB
2	1	P09622	K.IDVSIEAASGGK.A	Y	29.06	1145.59	12	-1	573.803	2	36.55	0	1	8070	JN_HC_e053 2_1.raw	0	0	289	300			PEAKS DB
2	1	P09622	K.NLGLEELGIELDPR.G	Y	28.9	1566.83	14	-2	784.418	2	49.01	70356000	1	11066	JN_HC_e053 2_1.raw	2	2	321	334			PEAKS DB
2	1	P09622	K.N(+.98)LGLEELGIELDPR.G	Y	27.95	1567.81	14	-0.4	784.912	2	53.53	251000	1	12100	JN_HC_e053 2_1.raw	1	1	321	334	Deamidation (NQ)	N1:Deamidation (NQ):1000.00	PEAKS DB
2	1	P09622	R.EANLAASFGK.S	Y	26.57	1006.51	10	-1.1	504.261	2	35.81	21237000	1	7884	JN_HC_e053 2_1.raw	2	2	496	505			PEAKS DB
2	1	P09622	R.AKTNADTDGM(+15.99)VK.I	Y	26.05	1265.59	12	2.6	422.872	3	22.09	4275900	1	4860	JN_HC_e053 2_1.raw	3	3	429	440	Oxidation (M)	M10:Oxidation (M):1000.00	PEAKS DB
2	1	P09622	K.VPEK(+440.14)M(+114.03)VVIGAGVIGVELGSVWQR.L	Y	25.85	2976.52	23	-17.3	993.162	3	51.19	114220	1	11614	JN_HC_e053 2_1.raw	1	1	212	234	2xNEM dihydrolipoate; glutarylatyion	K4:2xNEM dihydrolipoate:1000.00;M5:glutarylatyion:10.22	PEAKS DB
2	1	P09622	K.TNADTDGMVK.I	Y	25.52	1050.47	10	0	526.24	2	26.78	11919000	1	5812	JN_HC_e053 2_1.raw	2	2	431	440			PEAKS DB
2	1	P09622	R.LNLDKMM(+15.99)EQK.S	Y	25.34	1264.62	10	-1.5	633.314	2	31.05	2212700	1	6805	JN_HC_e053 2_1.raw	2	2	118	127	Oxidation (M)	M7:Oxidation (M):26.02	PEAKS DB
2	1	P09622	R.LNLDKMMEQK.S	Y	24.12	1248.62	10	-1.5	417.214	3	35.97	691440	1	7926	JN_HC_e053 2_1.raw	2	2	118	127			PEAKS DB
2	1	P09622	R.GIEM(+15.99)SEVR.L	Y	23.85	935.438	8	-0.8	468.726	2	27.8	35573000	1	6037	JN_HC_e053 2_1.raw	4	4	110	117	Oxidation (M)	M4:Oxidation (M):1000.00	PEAKS DB
2	1	P09622	R.GIEMSEVR.L	Y	22.99	919.443	8	-0.9	460.728	2	32.89	0	1	7225	JN_HC_e053 2_1.raw	0	0	110	117			PEAKS DB
2	1	P09622	K.ALLNNSHYYHM(+15.99)AHGKDFASR.G	Y	22.89	2347.09	20	-2.1	587.779	4	33.49	1690200	1	7336	JN_HC_e053 2_1.raw	5	5	90	109	Oxidation (M)	M11:Oxidation (M):1000.00	PEAKS DB
2	1	P09622	R.GRIPVNTR.F	Y	22.76	911.53	8	-1.6	456.772	2	25.92	2230.3	1	5610	JN_HC_e053 2_1.raw	1	1	335	342			PEAKS DB
2	1	P09622	R.AKTN(+.98)ADTDGMVK.I	Y	22.38	1250.58	12	-0.9	417.867	3	26.36	374180	1	5701	JN_HC_e053 2_1.raw	1	1	429	440	Deamidation (NQ)	N4:Deamidation (NQ):1000.00	PEAKS DB
2	1	P09622	K.TNADTDGM(+15.99)VK.I	Y	22.34	1066.46	10	-0.6	534.237	2	24.66	3584400	1	5319	JN_HC_e053 2_1.raw	3	3	431	440	Oxidation (M)	M8:Oxidation (M):1000.00	PEAKS DB
2	1	P09622	K.EEGIEYK.V	Y	21.77	866.402	7	-0.7	434.208	2	29.57	833360	1	6458	JN_HC_e053 2_1.raw	1	1	411	417			PEAKS DB
2	1	P09622	K.ALLNNSHYYHM(+15.99)AHGK.D	Y	21.54	1770.83	15	-1.5	443.713	4	29.82	5478000	1	6608	JN_HC_e053 2_1.raw	1	1	90	104	Oxidation (M)	M11:Oxidation (M):1000.00	PEAKS DB
2	1	P09622	K.IPNIYAIGDVVAGPMLAHKAEDEGIICVEGM(+15.99)AGGAVH(+114.03)IDYN(+.98)CVPSVIYTHPEVAWVGK.S	Y	21.4	6219.01	58	7.9	1037.52	6	49.77	639880	1	11263	JN_HC_e053 2_1.raw	1	1	347	404	Oxidation (M); glutarylatyion; Deamidation (NQ)	M31:Oxidation (M):0.00;H37:glutarylatyion:0.00;N41:Deamidation (NQ):28.07	PEAKS DB
2	1	P09622	K.QNKVVHVN(+.98)GYGK.I	Y	21.26	1342.7	12	-2.2	448.573	3	26.49	764660	1	5725	JN_HC_e053 2_1.raw	1	1	144	155	Deamidation (NQ)	N8:Deamidation (NQ):53.33	PEAKS DB
2	1	P09622	K.IPNIYAIGDVVAGPMLAHKAEDEGIICVEGM(+15.99)AGGAVH(+114.03)IDYNCVPSVIYTHPEVAWVGK.S	Y	20.68	6218.03	58	-1.2	1037.34	6	49.78	0	1	11263	JN_HC_e053 2_1.raw	0	0	347	404	Oxidation (M); glutarylatyion	M31:Oxidation (M):0.00;H37:glutarylatyion:0.00	PEAKS DB
2	1	P09622	K.ALTGGIAHLFKQNK.V	Y	20.63	1496.85	14	-0.1	499.956	3	36.53	82253	1	8063	JN_HC_e053 2_1.raw	1	1	133	146			PEAKS DB
2	1	P09622	K.AEDEGIICVEGMAGGAVH(+114.03)IDYNCVPSVIYTHPEVAWVGK.S	Y	20.12	4241.97	39	1.5	1061.5	4	47.95	2390900	1	10835	JN_HC_e053 2_1.raw	1	1	366	404	glutarylatyion	H18:glutarylatyion:0.00	PEAKS DB
2	1	P09622	K.VGKFPFAANSR.A	Y	20.08	1192.64	11	-1	597.324	2	34.17	2076600	1	7514	JN_HC_e053 2_1.raw	1	1	418	428			PEAKS DB
2	1	P09622	K.FPFAANSR.A	Y	18.85	908.45	8	-0.7	455.232	2	36.67	3675500	1	8041	JN_HC_e053 2_1.raw	1	1	421	428			PEAKS DB
2	1	P09622	R.LNLDKM(+15.99)M(+15.99)EQK.S	Y	18.8	1280.61	10	-1.5	641.312	2	26.54	28222000	1	5741	JN_HC_e053 2_1.raw	2	2	118	127	Oxidation (M)	M6:Oxidation (M):1000.00;M7:Oxidation (M):1000.00	PEAKS DB
2	1	P09622	K.MVVIGAGVIGVELGSVWQ(+.98)R.L	Y	18.62	1970.07	19	8.6	657.702	3	54.11	211660	1	12223	JN_HC_e053 2_1.raw	1	1	216	234	Deamidation (NQ)	Q18:Deamidation (NQ):1000.00	PEAKS DB
2	1	P09622	R.GRIPVN(+.98)TR.F	Y	17.98	912.514	8	-0.4	457.264	2	26.83	202590	1	5863	JN_HC_e053 2_1.raw	1	1	335	342	Deamidation (NQ)	N6:Deamidation (NQ):1000.00	PEAKS DB
2	1	P09622	K.AEDEGIICVEGM(+15.99)AGGAVH(+114.03)IDYNCVPSVIYTHPEVAWVGK.S	Y	17.92	4257.97	39	0	1065.5	4	46.29	1295800	1	10452	JN_HC_e053 2_1.raw	1	1	366	404	Oxidation (M); glutarylatyion	M12:Oxidation (M):1000.00;H18:glutarylatyion:0.00	PEAKS DB
2	1	P09622	K.ALLN(+.98)NSHYYHM(+15.99)AHGKDFASR.G	Y	17.83	2348.08	20	6.9	470.626	5	33.29	0	1	7314	JN_HC_e053 2_1.raw	0	0	90	109	Deamidation (NQ); Oxidation (M)	N4:Deamidation (NQ):0.00;M11:Oxidation (M):1000.00	PEAKS DB
2	1	P09622	K.TN(+.98)ADTDGM(+15.99)VK.I	Y	17.67	1067.44	10	3.5	534.731	2	25.21	7103.1	1	5443	JN_HC_e053 2_1.raw	1	1	431	440	Deamidation (NQ); Oxidation (M)	N2:Deamidation (NQ):1000.00;M8:Oxidation (M):1000.00	PEAKS DB
2	1	P09622	K.ITGKNQVTATK.A	Y	17.41	1159.66	11	-0.7	580.835	2	23.48	24019	1	5052	JN_HC_e053 2_1.raw	1	1	156	166			PEAKS DB
2	1	P09622	K.IPNIYAIGDVVAGPMLAHKAEDEGIICVEGMAGGAVH(+114.03)IDYNCVPSVIYTHPEVAWVGK.S	Y	17.05	6202.04	58	1.8	1034.68	6	50.55	0	1	11432	JN_HC_e053 2_1.raw	0	0	347	404	glutarylatyion	H37:glutarylatyion:0.00	PEAKS DB
2	1	P09622	K.STDRVLGAHILGPGAGEMVNEAALALEYGASC(+57.02)EDIAR.V	Y	16.44	3812.85	37	-1.9	954.217	4	49.01	2005400	1	11092	JN_HC_e053 2_1.raw	1	1	446	482	Carbamidomethylation	C32:Carbamidomethylation:1000.00	PEAKS DB
2	1	P09622	K.TVCIEKN(+114.03)ETLGGTC(+57.02)LNVGC(+57.02)IPSK.A	Y	15.42	2606.24	23	4.3	869.757	3	38.74	279320	1	8619	JN_HC_e053 2_1.raw	1	1	67	89	glutarylatyion; Carbamidomethylation	N7:glutarylatyion:0.00;C14:Carbamidomethylation:30.57;C19:Carbamidomethylation:61.40	PEAKS DB
3	3	P62495	K.FGFIVIDGSGALFGTLQGNTR.E	Y	37.52	2169.12	21	-1.4	1085.57	2	53.18	5500400	1	12022	JN_HC_e053 2_1.raw	2	2	146	166			PEAKS DB
3	3	P62495	K.VPPNGLVVYC(+57.02)GTIVTEEGKEK.K	Y	36.75	2288.17	21	-0.3	763.731	3	39.5	338670	1	8801	JN_HC_e053 2_1.raw	1	1	88	108	Carbamidomethylation	C10:Carbamidomethylation:1000.00	PEAKS DB
3	3	P62495	K.LVDISYGGEN(+.98)GFNQAIELSTEVLSNVK.F	Y	36.29	2896.43	27	-0.2	966.485	3	55.46	1458800	1	12533	JN_HC_e053 2_1.raw	2	2	253	279	Deamidation (NQ)	N10:Deamidation (NQ):41.53	PEAKS DB
3	3	P62495	R.KVAETAVQLFISGDKVNVAGLVLAGSADFK.T	Y	35	3046.67	30	0.1	1016.56	3	49.43	5609900	1	11181	JN_HC_e053 2_1.raw	2	2	204	233			PEAKS DB
3	3	P62495	K.FHTEALTALLSDDSK.F	Y	34.56	1646.82	15	-1.4	824.414	2	42.73	2910600	1	9613	JN_HC_e053 2_1.raw	2	2	131	145			PEAKS DB
3	3	P62495	R.YFDEISQDTGKYC(+57.02)FGVEDTLK.A	Y	34.29	2514.13	21	-1.5	1258.07	2	43.19	3157600	1	9723	JN_HC_e053 2_1.raw	2	2	290	310	Carbamidomethylation	C13:Carbamidomethylation:1000.00	PEAKS DB
3	3	P62495	K.KVNIDFEPFKPINTSLYLC(+57.02)DNKFHTEALTALLSDDSK.F	Y	31.54	4283.15	37	-0.4	857.636	5	47.25	1152800	1	10687	JN_HC_e053 2_1.raw	1	1	109	145	Carbamidomethylation	C19:Carbamidomethylation:1000.00	PEAKS DB
3	3	P62495	K.LVDISYGGENGFNQAIELSTEVLSNVK.F	Y	31.41	2895.45	27	-2.3	1448.73	2	55.04	3635800	1	12438	JN_HC_e053 2_1.raw	2	2	253	279			PEAKS DB
3	3	P62495	K.KFGATLEIVTDKSQEGSQFVK.G	Y	31.22	2311.21	21	-0.2	771.409	3	38.42	454610	1	8535	JN_HC_e053 2_1.raw	1	1	384	404			PEAKS DB
3	3	P62495	R.LSVLGAITSVQQR.L	Y	30.84	1370.79	13	-2.7	457.935	3	44.17	12982000	1	9935	JN_HC_e053 2_1.raw	2	2	69	81			PEAKS DB
3	3	P62495	R.YVLHC(+57.02)QGTEEEK.I	Y	30.78	1491.67	12	-1.8	746.839	2	27.68	6765600	1	6018	JN_HC_e053 2_1.raw	2	2	331	342	Carbamidomethylation	C5:Carbamidomethylation:1000.00	PEAKS DB
3	3	P62495	K.FGATLEIVTDKSQEGSQFVK.G	Y	30.6	2183.11	20	-1.5	728.71	3	40.56	5521400	1	9060	JN_HC_e053 2_1.raw	2	2	385	404			PEAKS DB
3	3	P62495	R.GN(+.98)GTSM(+15.99)ISLIIPPKDQISR.V	Y	30.47	2043.07	19	1.3	682.03	3	41.25	1229800	1	9239	JN_HC_e053 2_1.raw	1	1	29	47	Deamidation (NQ); Oxidation (M)	N2:Deamidation (NQ):58.94;M6:Oxidation (M):1000.00	PEAKS DB
3	3	P62495	K.TELSQSDMFDQR.L	Y	30.45	1455.63	12	-0.5	728.822	2	37.45	3048300	1	8294	JN_HC_e053 2_1.raw	1	1	234	245			PEAKS DB
3	3	P62495	R.KVAETAVQLFISGDK.V	Y	30.44	1604.88	15	-0.8	535.966	3	41.59	196350	1	9319	JN_HC_e053 2_1.raw	1	1	204	218			PEAKS DB
3	3	P62495	K.ALEM(+15.99)GAVEILIVYENLDIM(+15.99)R.Y	Y	30.22	2323.18	20	-2.6	775.399	3	53.85	0	1	12177	JN_HC_e053 2_1.raw	0	0	311	330	Oxidation (M)	M4:Oxidation (M):1000.00;M19:Oxidation (M):1000.00	PEAKS DB
3	3	P62495	K.LVDISYGGENGFNQ(+.98)AIELSTEVLSNVK.F	Y	29.83	2896.43	27	-0.2	966.485	3	55.46	1165700	1	12654	JN_HC_e053 2_1.raw	1	1	253	279	Deamidation (NQ)	Q14:Deamidation (NQ):0.00	PEAKS DB
3	3	P62495	K.SHFTDKETGQEHELIESMPLLEWFANNYK.K	Y	29.28	3492.63	29	-1.5	699.532	5	49.72	574460	1	11249	JN_HC_e053 2_1.raw	2	2	355	383			PEAKS DB
3	3	P62495	K.VNVAGLVLAGSADFK.T	Y	29.21	1459.8	15	-1.1	730.908	2	47.21	286120	1	10673	JN_HC_e053 2_1.raw	1	1	219	233			PEAKS DB
3	3	P62495	K.FGATLEIVTDK.S	Y	28.93	1192.63	11	-1	597.324	2	41.25	1854600	1	9224	JN_HC_e053 2_1.raw	1	1	385	395			PEAKS DB
3	3	P62495	K.ILYLTPEQEKDK.S	Y	28.48	1475.79	12	-0.6	738.9	2	34.83	1412900	1	7656	JN_HC_e053 2_1.raw	2	2	343	354			PEAKS DB
3	3	P62495	R.YFDEISQDTGK.Y	Y	28.01	1301.58	11	-1.1	651.795	2	36.06	4000400	1	7946	JN_HC_e053 2_1.raw	1	1	290	300			PEAKS DB
3	3	P62495	K.KVNIDFEPFKPINTSLYLC(+57.02)DNK.F	Y	27.98	2654.34	22	-3.1	664.591	4	44.19	0	1	9959	JN_HC_e053 2_1.raw	0	0	109	130	Carbamidomethylation	C19:Carbamidomethylation:1000.00	PEAKS DB
3	3	P62495	R.KVAETAVQLFISGDKVNVAGLVLAGSADFKTELSQSDMFDQR.L	Y	27.97	4484.29	42	-2.8	897.863	5	51.52	837980	1	11647	JN_HC_e053 2_1.raw	1	1	204	245			PEAKS DB
3	3	P62495	K.SHFTDKETGQ(+.98)EHELIESMPLLEWFANNYK.K	Y	27.75	3493.61	29	4.4	699.733	5	49.72	0	1	11249	JN_HC_e053 2_1.raw	0	0	355	383	Deamidation (NQ)	Q10:Deamidation (NQ):0.00	PEAKS DB
3	3	P62495	K.VNIDFEPFKPINTSLYLC(+57.02)DNKFHTEALTALLSDDSK.F	Y	27.69	4155.05	36	0.6	832.018	5	48.86	1036600	1	11044	JN_HC_e053 2_1.raw	1	1	110	145	Carbamidomethylation	C18:Carbamidomethylation:1000.00	PEAKS DB
3	3	P62495	K.YC(+57.02)FGVEDTLK.A	Y	27.23	1230.56	10	-1.6	616.286	2	40.16	1752300	1	8963	JN_HC_e053 2_1.raw	1	1	301	310	Carbamidomethylation	C2:Carbamidomethylation:1000.00	PEAKS DB
3	3	P62495	K.KFGATLEIVTDK.S	Y	27.22	1320.73	12	-0.6	661.371	2	37.45	230190	1	8288	JN_HC_e053 2_1.raw	2	2	384	395			PEAKS DB
3	3	P62495	K.ALEM(+15.99)GAVEILIVYENLDIMR.Y	Y	27.15	2307.19	20	-1.4	770.068	3	55.86	856350	1	12612	JN_HC_e053 2_1.raw	2	2	311	330	Oxidation (M)	M4:Oxidation (M):107.05	PEAKS DB
3	3	P62495	K.LYNKVPPNGLVVYC(+57.02)GTIVTEEGKEK.K	Y	27.03	2806.46	25	-1.7	702.62	4	38.65	839580	1	8588	JN_HC_e053 2_1.raw	1	1	84	108	Carbamidomethylation	C14:Carbamidomethylation:1000.00	PEAKS DB
3	3	P62495	K.TELSQSDM(+15.99)FDQR.L	Y	26.93	1471.62	12	-1.8	736.818	2	32.84	0	1	7213	JN_HC_e053 2_1.raw	0	0	234	245	Oxidation (M)	M8:Oxidation (M):1000.00	PEAKS DB
3	3	P62495	K.LVDISYGGEN(+.98)GFN(+.98)Q(+.98)AIELSTEVLSNVK.F	Y	26.6	2898.4	27	12	967.153	3	55.46	1154000	1	12533	JN_HC_e053 2_1.raw	2	2	253	279	Deamidation (NQ)	N10:Deamidation (NQ):135.15;N13:Deamidation (NQ):129.85;Q14:Deamidation (NQ):128.61	PEAKS DB
3	3	P62495	K.FTVDLPK.K	Y	26.09	818.454	7	-1.1	410.234	2	39.18	4187400	1	8712	JN_HC_e053 2_1.raw	1	1	172	178			PEAKS DB
3	3	P62495	K.GFGGIGGILR.Y	Y	25.4	945.54	10	-1.3	473.776	2	43.06	5681200	1	9671	JN_HC_e053 2_1.raw	1	1	405	414			PEAKS DB
3	3	P62495	R.YRVDFQGMEYQGGDDEFFDLDDY	Y	25.38	2823.13	23	-2.6	1412.57	2	51.86	1259000	1	11729	JN_HC_e053 2_1.raw	2	2	415	437			PEAKS DB
3	3	P62495	K.ILYLTPEQEKDKSHFTDKETGQEHELIESMPLLEWFANNYK.K	Y	24.92	4950.41	41	1.3	826.076	6	48.77	558470	1	11035	JN_HC_e053 2_1.raw	1	1	343	383			PEAKS DB
3	3	P62495	K.VAETAVQLFISGDKVNVAGLVLAGSADFK.T	Y	24.86	2918.58	29	-0.6	730.651	4	52.01	63801	1	11774	JN_HC_e053 2_1.raw	1	1	205	233			PEAKS DB
3	3	P62495	K.SQEGSQFVK.G	Y	22.94	1008.49	9	-1.1	505.25	2	28.79	2754500	1	6280	JN_HC_e053 2_1.raw	1	1	396	404			PEAKS DB
3	3	P62495	K.LYNKVPPN(+.98)GLVVYC(+57.02)GTIVTEEGKEK.K	Y	22.75	2807.44	25	-2.2	702.866	4	39.28	2122600	1	8731	JN_HC_e053 2_1.raw	1	1	84	108	Deamidation (NQ); Carbamidomethylation	N8:Deamidation (NQ):10.19;C14:Carbamidomethylation:1000.00	PEAKS DB
3	3	P62495	R.GN(+.98)GTSMISLIIPPKDQISR.V	Y	22.16	2027.07	19	-0.3	1014.54	2	46.14	1605800	1	10424	JN_HC_e053 2_1.raw	2	2	29	47	Deamidation (NQ)	N2:Deamidation (NQ):146.95	PEAKS DB
3	3	P62495	R.YRVDFQGM(+15.99)EYQGGDDEFFDLDDY	Y	20.7	2839.12	23	-0.1	1420.57	2	50.17	332700	1	11352	JN_HC_e053 2_1.raw	1	1	415	437	Oxidation (M)	M8:Oxidation (M):1000.00	PEAKS DB
3	3	P62495	K.SHFTDKETGQEHELIESMPLLEWFANNYKK.F	Y	19.93	3620.72	30	-2.5	725.15	5	47.4	1087300	1	10706	JN_HC_e053 2_1.raw	1	1	355	384			PEAKS DB
3	3	P62495	R.GNGTSM(+15.99)ISLIIPPKDQISR.V	Y	16.91	2042.08	19	0.4	681.702	3	39.28	564760	1	8747	JN_HC_e053 2_1.raw	1	1	29	47	Oxidation (M)	M6:Oxidation (M):1000.00	PEAKS DB
3	3	P62495	K.ILYLTPEQEKDKSHFTDKETGQEHELIESM(+15.99)PLLEWFANNYK.K	Y	16.75	4966.4	41	-4.8	828.737	6	46.1	298320	1	10427	JN_HC_e053 2_1.raw	1	1	343	383	Oxidation (M)	M30:Oxidation (M):1000.00	PEAKS DB
1	6	P36957	R.TTAVC(+57.02)KDDLVTVK.T	Y	31.03	1448.75	13	-1.4	725.384	2	31.74	3584600	1	6957	JN_HC_e053 2_1.raw	2	2	62	74	Carbamidomethylation	C5:Carbamidomethylation:1000.00	PEAKS DB
1	6	P36957	R.TTAVC(+57.02)K(+203.04)DDLVTVK(+203.04)TPAFAESVTEGDVR.W	Y	15.84	3314.54	27	13.3	829.652	4	37.67	120800	1	8353	JN_HC_e053 2_1.raw	1	1	62	88	Carbamidomethylation; NH lipoate	C5:Carbamidomethylation:1000.00;K6:NH lipoate:1000.00;K13:NH lipoate:1000.00	PEAKS DB
1	6	P36957	K.DDLVTVKTPAFAESVTEGDVR.W	Y	35.52	2248.12	21	-0.9	750.381	3	42.37	729710	1	9516	JN_HC_e053 2_1.raw	1	1	68	88			PEAKS DB
1	6	P36957	K.DDLVTVKTPAFAESVTEGDVRWEK.A	Y	27.94	2691.34	24	-0.6	673.842	4	42.51	555270	1	9564	JN_HC_e053 2_1.raw	1	1	68	91			PEAKS DB
1	6	P36957	K.TPAFAESVTEGDVR.W	Y	34.62	1477.7	14	-1.2	739.859	2	37.46	312350	1	8295	JN_HC_e053 2_1.raw	1	1	75	88			PEAKS DB
1	6	P36957	K.TPAFAESVTEGDVRWEK.A	Y	32.37	1920.92	17	-0.1	961.468	2	39.01	7158800	1	8679	JN_HC_e053 2_1.raw	2	2	75	91			PEAKS DB
1	6	P36957	K.AVGDTVAEDEVVC(+57.02)EIETDK.T	Y	32.53	2077.94	19	-1.2	1039.97	2	43.47	1329500	1	9780	JN_HC_e053 2_1.raw	2	2	92	110	Carbamidomethylation	C13:Carbamidomethylation:1000.00	PEAKS DB
1	6	P36957	K.AVGDTVAEDEVVC(+57.02)EIETDKTSVQVPSPANGVIEALLVPDGGK.V	Y	29.43	4307.14	42	-2.3	1077.79	4	51.86	5268500	1	11721	JN_HC_e053 2_1.raw	2	2	92	133	Carbamidomethylation	C13:Carbamidomethylation:1000.00	PEAKS DB
1	6	P36957	K.AVGDTVAEDEVVC(+57.02)EIETDKTSVQVPSPAN(+.98)GVIEALLVPDGGK.V	Y	27.77	4308.12	42	-1.2	1437.05	3	50.99	6179000	1	11528	JN_HC_e053 2_1.raw	3	3	92	133	Carbamidomethylation; Deamidation (NQ)	C13:Carbamidomethylation:1000.00;N29:Deamidation (NQ):61.82	PEAKS DB
1	6	P36957	K.AVGDTVAEDEVVC(+57.02)EIETDKTSVQVPSPANGVIEALLVPDGGKVEGGTPLFTLR.K	Y	26.57	5477.78	53	0.4	1096.56	5	52.49	16042000	1	11862	JN_HC_e053 2_1.raw	2	2	92	144	Carbamidomethylation	C13:Carbamidomethylation:1000.00	PEAKS DB
1	6	P36957	K.AVGDTVAEDEVVC(+57.02)EIETDKTSVQVPSPANGVIEALLVPDGGKVEGGTPLFTLRK.T	Y	24.04	5605.87	54	1.7	1122.18	5	50.18	2210800	1	11335	JN_HC_e053 2_1.raw	1	1	92	145	Carbamidomethylation	C13:Carbamidomethylation:1000.00	PEAKS DB
1	6	P36957	K.AVGDTVAEDEVVC(+57.02)EIETDK(+440.14)TSVQVPSPANGVIEALLVPDGGK.V	Y	22.75	4747.28	42	-5.5	1187.82	4	55.96	397890	1	12647	JN_HC_e053 2_1.raw	1	1	92	133	Carbamidomethylation; 2xNEM dihydrolipoate	C13:Carbamidomethylation:1000.00;K19:2xNEM dihydrolipoate:63.57	PEAKS DB
1	6	P36957	K.AVGDTVAEDEVVCEIETDK(+429.13)TSVQVPSPANGVIEALLVPDGGKVEGGTPLFTLRK.T	Y	22.73	5977.98	54	0.8	1495.5	4	54.81	447810	1	12382	JN_HC_e053 2_1.raw	1	1	92	145	NEMglutarylLipoate	K19:NEMglutarylLipoate:13.12	PEAKS DB
1	6	P36957	K.AVGDTVAEDEVVCEIETDKTSVQVPSPAN(+.98)GVIEALLVP(+114.03)DGGK(+156.09)VEGGTP(+114.03)LF(+114.03)TLRK.T	Y	19.82	6048.02	54	-1.5	1210.61	5	55.66	123770	1	12579	JN_HC_e053 2_1.raw	1	1	92	145	Deamidation (NQ); glutarylatyion; UFMylation	N29:Deamidation (NQ):0.00;P38:glutarylatyion:0.00;K42:UFMylation:0.00;P48:glutarylatyion:0.00;F50:glutarylatyion:0.00	PEAKS DB
1	6	P36957	K.AVGDTVAEDEVVC(+57.02)EIETDKTSVQVP(+114.03)SPAN(+.98)GVIEALLVPDGGK(+190.05).V	Y	19.36	4612.2	42	-1.2	923.446	5	55.46	122110	1	12525	JN_HC_e053 2_1.raw	1	1	92	133	Carbamidomethylation; glutarylatyion; Deamidation (NQ); dihydrolipoate	C13:Carbamidomethylation:1000.00;P25:glutarylatyion:0.00;N29:Deamidation (NQ):0.00;K42:dihydrolipoate:0.00	PEAKS DB
1	6	P36957	K.AVGDTVAEDEVVCEIETDKTSVQVPSPAN(+114.03)GVIEALLVP(+114.03)DGGK(+156.09)VEGGTP(+114.03)LFTLRK.T	Y	16.84	6047.03	54	-6.2	1210.41	5	55.68	0	1	12579	JN_HC_e053 2_1.raw	0	0	92	145	glutarylatyion; UFMylation	N29:glutarylatyion:0.00;P38:glutarylatyion:0.00;K42:UFMylation:0.00;P48:glutarylatyion:0.00	PEAKS DB
1	6	P36957	K.AVGDTVAEDEVVCEIETDKTSVQVPSPANGVIEALLVPDGGK(+204.03)VEGGTPLFTLRK(+203.04).T	Y	15.24	5955.92	54	-2.4	1192.19	5	55.87	92579	1	12618	JN_HC_e053 2_1.raw	1	1	92	145	Oxylipoate; NH lipoate	K42:Oxylipoate:0.00;K54:NH lipoate:0.00	PEAKS DB
1	6	P36957	K.AVGDTVAEDEVVCEIETDK(+114.03)TSVQ(+.98)VP(+114.03)SP(+114.03)AN(+114.03)GVIEALLVPDGGK.V	Y	15.24	4707.23	42	12.4	1177.83	4	55.96	106470	1	12639	JN_HC_e053 2_1.raw	1	1	92	133	glutarylatyion; Deamidation (NQ)	K19:glutarylatyion:34.21;Q23:Deamidation (NQ):1000.00;P25:glutarylatyion:49.75;P27:glutarylatyion:54.41;N29:glutarylatyion:60.15	PEAKS DB
1	6	P36957	K.TSVQVPSPAN(+.98)GVIEALLVPDGGKVEGGTPLFTLR.K	Y	21.25	3418.83	34	-1.5	1140.62	3	51.43	804790	1	11639	JN_HC_e053 2_1.raw	2	2	111	144	Deamidation (NQ)	N10:Deamidation (NQ):41.57	PEAKS DB
1	6	P36957	K.TSVQVPSPANGVIEALLVPDGGKVEGGTPLFTLRK.T	Y	18.84	3545.95	35	-0.7	887.493	4	48.81	93904	1	11039	JN_HC_e053 2_1.raw	1	1	111	145			PEAKS DB
1	6	P36957	K.TSVQVPSPANGVIEALLVPDGGKVEGGTPLFTLR.K	Y	15.69	3417.85	34	-1.3	1140.29	3	51.96	498000	1	11758	JN_HC_e053 2_1.raw	1	1	111	144			PEAKS DB
1	6	P36957	K.VEGGTPLFTLR.K	Y	29.78	1188.65	11	-0.7	595.332	2	43.15	119840000	1	9711	JN_HC_e053 2_1.raw	3	3	134	144			PEAKS DB
1	6	P36957	K.VEGGTPLFTLRK.T	Y	24.87	1316.75	12	-2.3	659.378	2	37.07	3296100	1	8188	JN_HC_e053 2_1.raw	1	1	134	145			PEAKS DB
1	6	P36957	R.KTGAAPAKAKPAEAPAAAAPK.A	Y	28.28	1916.08	21	-0.2	480.028	4	26.36	205260	1	5706	JN_HC_e053 2_1.raw	1	1	145	165			PEAKS DB
1	6	P36957	K.TGAAPAKAKPAEAPAAAAPK.A	Y	25.07	1787.99	20	-2.1	597.002	3	26.53	0	1	5750	JN_HC_e053 2_1.raw	0	0	146	165			PEAKS DB
1	6	P36957	K.AKPAEAPAAAAPK.A	Y	29.1	1191.66	13	-2.2	596.837	2	25.04	94813000	1	5390	JN_HC_e053 2_1.raw	1	1	153	165			PEAKS DB
1	6	P36957	K.AKPAEAPAAAAPKAEPTAAAVPPPAAPIPTQM(+15.99)PPVPSPSQPPSGKPVSAVKPTVAPPLAEPGAGK.G	Y	19.87	6141.3	65	-6.8	1024.55	6	38.37	0	1	8528	JN_HC_e053 2_1.raw	0	0	153	217	Oxidation (M)	M32:Oxidation (M):1000.00	PEAKS DB
1	6	P36957	K.AEPTAAAVPPPAAPIPTQM(+15.99)PPVPSPSQPPSGKPVSAVKPTVAPPLAEPGAGK.G	Y	25.64	4967.65	52	-1.2	994.535	5	40.24	481240000	1	8957	JN_HC_e053 2_1.raw	3	3	166	217	Oxidation (M)	M19:Oxidation (M):1000.00	PEAKS DB
1	6	P36957	K.AEPTAAAVPPPAAPIPTQMPPVPSPSQPPSGKPVSAVKPTVAPPLAEPGAGK.G	Y	19.57	4951.65	52	1.5	1238.92	4	41.95	517770000	1	9364	JN_HC_e053 2_1.raw	3	3	166	217			PEAKS DB
1	6	P36957	R.LKEAQNTC(+57.02)AM(+15.99)LTTFNEIDM(+15.99)SNIQEMR.A	Y	34.08	3119.4	26	-1.6	1040.81	3	40.56	43946000	1	9051	JN_HC_e053 2_1.raw	3	3	238	263	Carbamidomethylation; Oxidation (M)	C8:Carbamidomethylation:1000.00;M10:Oxidation (M):198.79;M19:Oxidation (M):72.73	PEAKS DB
1	6	P36957	R.LKEAQNTC(+57.02)AMLTTFNEIDMSNIQEMR.A	Y	33.31	3087.41	26	1.6	1030.15	3	45.76	40927000	1	10368	JN_HC_e053 2_1.raw	2	2	238	263	Carbamidomethylation	C8:Carbamidomethylation:1000.00	PEAKS DB
1	6	P36957	R.LKEAQNTC(+57.02)AMLTTFNEIDM(+15.99)SNIQEMR.A	Y	33.24	3103.41	26	-0.8	1035.48	3	42.92	108870000	1	9953	JN_HC_e053 2_1.raw	2	2	238	263	Carbamidomethylation; Oxidation (M)	C8:Carbamidomethylation:1000.00;M19:Oxidation (M):90.57	PEAKS DB
1	6	P36957	R.LKEAQNTC(+57.02)AM(+15.99)LTTFNEIDMSNIQEM(+15.99)R.A	Y	28.62	3119.4	26	-1.6	1040.81	3	41.77	0	1	9367	JN_HC_e053 2_1.raw	0	0	238	263	Carbamidomethylation; Oxidation (M)	C8:Carbamidomethylation:1000.00;M10:Oxidation (M):85.31;M25:Oxidation (M):53.33	PEAKS DB
1	6	P36957	R.LKEAQN(+.98)TC(+57.02)AMLTTFNEIDMSNIQEMR.A	Y	28.52	3088.4	26	0.6	1030.47	3	47.44	2038700	1	10646	JN_HC_e053 2_1.raw	1	1	238	263	Deamidation (NQ); Carbamidomethylation	N6:Deamidation (NQ):0.00;C8:Carbamidomethylation:1000.00	PEAKS DB
1	6	P36957	R.LKEAQNTC(+57.02)AM(+15.99)LTTFN(+.98)EIDM(+15.99)SNIQEM(+15.99)R.A	Y	27.86	3136.38	26	-0.9	1046.47	3	38.21	0	1	8487	JN_HC_e053 2_1.raw	0	0	238	263	Carbamidomethylation; Oxidation (M); Deamidation (NQ)	C8:Carbamidomethylation:1000.00;M10:Oxidation (M):1000.00;N15:Deamidation (NQ):22.09;M19:Oxidation (M):1000.00;M25:Oxidation (M):1000.00	PEAKS DB
1	6	P36957	R.LKEAQNTC(+57.02)AM(+15.99)LTTFNEIDMSNIQEMR.A	Y	27	3103.41	26	-0.8	1035.48	3	42.92	71576000	1	9689	JN_HC_e053 2_1.raw	2	2	238	263	Carbamidomethylation; Oxidation (M)	C8:Carbamidomethylation:1000.00;M10:Oxidation (M):123.34	PEAKS DB
1	6	P36957	R.LKEAQ(+.98)NTC(+57.02)AMLTTFN(+.98)EIDMSNIQEMR.A	Y	26.79	3089.38	26	10.2	1030.81	3	46.98	0	1	10611	JN_HC_e053 2_1.raw	0	0	238	263	Deamidation (NQ); Carbamidomethylation	Q5:Deamidation (NQ):0.00;C8:Carbamidomethylation:1000.00;N15:Deamidation (NQ):0.00	PEAKS DB
1	6	P36957	R.LKEAQ(+.98)NTC(+57.02)AMLTTFNEIDMSNIQEMR.A	Y	26.19	3088.4	26	0.6	1030.47	3	47.44	2038700	1	10787	JN_HC_e053 2_1.raw	1	1	238	263	Deamidation (NQ); Carbamidomethylation	Q5:Deamidation (NQ):0.00;C8:Carbamidomethylation:1000.00	PEAKS DB
1	6	P36957	R.LKEAQ(+.98)NTCAM(+114.03)LTTFNEIDMSNIQEMR.A	Y	25.67	3145.41	26	3.7	1049.48	3	45.33	606530	1	10241	JN_HC_e053 2_1.raw	1	1	238	263	Deamidation (NQ); glutarylatyion	Q5:Deamidation (NQ):0.00;M10:glutarylatyion:0.00	PEAKS DB
1	6	P36957	R.LKEAQNTC(+57.02)AM(+15.99)LTTFN(+.98)EIDM(+15.99)SN(+.98)IQEM(+15.99)R.A	Y	25.28	3137.37	26	5.5	1046.8	3	38.2	239980	1	8487	JN_HC_e053 2_1.raw	1	1	238	263	Carbamidomethylation; Oxidation (M); Deamidation (NQ)	C8:Carbamidomethylation:1000.00;M10:Oxidation (M):1000.00;N15:Deamidation (NQ):17.54;M19:Oxidation (M):1000.00;N21:Deamidation (NQ):0.00;M25:Oxidation (M):1000.00	PEAKS DB
1	6	P36957	R.LKEAQNTC(+57.02)AMLTTFN(+.98)EIDM(+15.99)SNIQEMR.A	Y	25.26	3104.39	26	0	1035.8	3	42.56	467050	1	9565	JN_HC_e053 2_1.raw	1	1	238	263	Carbamidomethylation; Deamidation (NQ); Oxidation (M)	C8:Carbamidomethylation:1000.00;N15:Deamidation (NQ):38.89;M19:Oxidation (M):81.58	PEAKS DB
1	6	P36957	R.LKEAQNTCAMLTTF(+114.03)NEIDMSNIQEMR.A	Y	23.98	3144.42	26	0.8	787.114	4	40.2	1405400	1	8974	JN_HC_e053 2_1.raw	1	1	238	263	glutarylatyion	F14:glutarylatyion:0.00	PEAKS DB
1	6	P36957	R.LKEAQNTC(+57.02)AM(+15.99)LTTFNEIDM(+15.99)SNIQEM(+15.99)R.A	Y	22.52	3135.4	26	-1.4	1046.14	3	38.7	19571000	1	8662	JN_HC_e053 2_1.raw	2	2	238	263	Carbamidomethylation; Oxidation (M)	C8:Carbamidomethylation:1000.00;M10:Oxidation (M):1000.00;M19:Oxidation (M):1000.00;M25:Oxidation (M):1000.00	PEAKS DB
1	6	P36957	R.LKEAQNTC(+57.02)AMLTTFNEIDMSNIQEM(+15.99)R.A	Y	21.9	3103.41	26	-2.1	776.858	4	44.1	0	1	9936	JN_HC_e053 2_1.raw	0	0	238	263	Carbamidomethylation; Oxidation (M)	C8:Carbamidomethylation:1000.00;M25:Oxidation (M):56.47	PEAKS DB
1	6	P36957	R.LKEAQN(+.98)TC(+57.02)AM(+15.99)LTTFNEIDM(+15.99)SNIQEM(+15.99)R.A	Y	20.8	3136.38	26	1.1	1046.47	3	39.69	0	1	8849	JN_HC_e053 2_1.raw	0	0	238	263	Deamidation (NQ); Carbamidomethylation; Oxidation (M)	N6:Deamidation (NQ):0.00;C8:Carbamidomethylation:1000.00;M10:Oxidation (M):1000.00;M19:Oxidation (M):1000.00;M25:Oxidation (M):1000.00	PEAKS DB
1	6	P36957	R.LKEAQNTCAM(+114.03)LTTFNEIDM(+15.99)SNIQEMR.A	Y	20.74	3160.42	26	1	791.113	4	37.69	712180	1	8358	JN_HC_e053 2_1.raw	1	1	238	263	glutarylatyion; Oxidation (M)	M10:glutarylatyion:0.00;M19:Oxidation (M):11.94	PEAKS DB
1	6	P36957	R.LKEAQNTC(+57.02)AM(+15.99)LTTFN(+.98)EIDMSNIQEMR.A	Y	20.66	3104.39	26	2.9	1035.81	3	47.22	488540	1	10636	JN_HC_e053 2_1.raw	1	1	238	263	Carbamidomethylation; Oxidation (M); Deamidation (NQ)	C8:Carbamidomethylation:1000.00;M10:Oxidation (M):45.63;N15:Deamidation (NQ):0.00	PEAKS DB
1	6	P36957	R.LKEAQ(+.98)NTC(+57.02)AM(+15.99)LTTFNEIDM(+15.99)SNIQEM(+15.99)R.A	Y	20.31	3136.38	26	1.1	1046.47	3	39.71	0	1	8855	JN_HC_e053 2_1.raw	0	0	238	263	Deamidation (NQ); Carbamidomethylation; Oxidation (M)	Q5:Deamidation (NQ):0.00;C8:Carbamidomethylation:1000.00;M10:Oxidation (M):1000.00;M19:Oxidation (M):1000.00;M25:Oxidation (M):1000.00	PEAKS DB
1	6	P36957	R.LKEAQNTC(+57.02)AMLTTFNEIDM(+15.99)SNIQEM(+15.99)R.A	Y	19.92	3119.4	26	-1.3	780.857	4	42.51	1033600	1	9561	JN_HC_e053 2_1.raw	1	1	238	263	Carbamidomethylation; Oxidation (M)	C8:Carbamidomethylation:1000.00;M19:Oxidation (M):27.52;M25:Oxidation (M):60.30	PEAKS DB
1	6	P36957	R.LKEAQN(+114.03)TCAM(+15.99)LTTFNEIDMSNIQEMR.A	Y	18.8	3160.42	26	1.7	791.113	4	40.38	1802200	1	9001	JN_HC_e053 2_1.raw	1	1	238	263	glutarylatyion; Oxidation (M)	N6:glutarylatyion:0.00;M10:Oxidation (M):7.81	PEAKS DB
1	6	P36957	R.LKEAQN(+.98)TC(+57.02)AM(+15.99)LTTFN(+.98)EIDMSNIQEMR.A	Y	18.06	3105.38	26	12.7	1036.15	3	45.76	2978600	1	10324	JN_HC_e053 2_1.raw	1	1	238	263	Deamidation (NQ); Carbamidomethylation; Oxidation (M)	N6:Deamidation (NQ):7.65;C8:Carbamidomethylation:1000.00;M10:Oxidation (M):77.76;N15:Deamidation (NQ):25.97	PEAKS DB
1	6	P36957	R.LKEAQ(+.98)N(+.98)TCAM(+114.03)LTTFN(+.98)EIDM(+15.99)SNIQEM(+15.99)R.A	Y	17.66	3179.37	26	13.7	1060.81	3	41.34	92835	1	9252	JN_HC_e053 2_1.raw	1	1	238	263	Deamidation (NQ); glutarylatyion; Oxidation (M)	Q5:Deamidation (NQ):12.67;N6:Deamidation (NQ):13.21;M10:glutarylatyion:0.00;N15:Deamidation (NQ):21.68;M19:Oxidation (M):28.11;M25:Oxidation (M):63.16	PEAKS DB
1	6	P36957	R.LKEAQNTC(+57.02)AMLTTFN(+.98)EIDMSN(+.98)IQEM(+15.99)R.A	Y	16.34	3105.38	26	11.6	777.36	4	44.12	278580	1	9936	JN_HC_e053 2_1.raw	1	1	238	263	Carbamidomethylation; Deamidation (NQ); Oxidation (M)	C8:Carbamidomethylation:1000.00;N15:Deamidation (NQ):13.99;N21:Deamidation (NQ):26.31;M25:Oxidation (M):41.57	PEAKS DB
1	6	P36957	R.LKEAQNTCAM(+114.03)LTTFNEIDMSNIQEM(+15.99)R.A	Y	15.83	3160.42	26	-2.2	1054.48	3	40.7	404550	1	9098	JN_HC_e053 2_1.raw	1	1	238	263	glutarylatyion; Oxidation (M)	M10:glutarylatyion:11.12;M25:Oxidation (M):55.13	PEAKS DB
1	6	P36957	R.LKEAQ(+.98)N(+.98)TC(+57.02)AMLTTFNEIDMSNIQEMR.A	Y	15.13	3089.38	26	25.6	1030.83	3	49.01	0	1	11084	JN_HC_e053 2_1.raw	0	0	238	263	Deamidation (NQ); Carbamidomethylation	Q5:Deamidation (NQ):7.40;N6:Deamidation (NQ):7.81;C8:Carbamidomethylation:1000.00	PEAKS DB
1	6	P36957	K.EAQNTC(+57.02)AMLTTFNEIDMSNIQEMR.A	Y	38.12	2846.23	24	-1.9	1424.12	2	48.77	20850000	1	11022	JN_HC_e053 2_1.raw	2	2	240	263	Carbamidomethylation	C6:Carbamidomethylation:1000.00	PEAKS DB
1	6	P36957	K.EAQNTC(+57.02)AM(+15.99)LTTFNEIDMSNIQEMR.A	Y	36.04	2862.23	24	-1.2	1432.12	2	45.81	8720900	1	10339	JN_HC_e053 2_1.raw	2	2	240	263	Carbamidomethylation; Oxidation (M)	C6:Carbamidomethylation:1000.00;M8:Oxidation (M):127.49	PEAKS DB
1	6	P36957	K.EAQNTC(+57.02)AM(+15.99)LTTFNEIDMSNIQEM(+15.99)R.A	Y	31.82	2878.22	24	-1.4	960.414	3	43.71	5423500	1	9834	JN_HC_e053 2_1.raw	2	2	240	263	Carbamidomethylation; Oxidation (M)	C6:Carbamidomethylation:1000.00;M8:Oxidation (M):110.90;M23:Oxidation (M):49.54	PEAKS DB
1	6	P36957	K.EAQNTC(+57.02)AM(+15.99)LTTFNEIDM(+15.99)SNIQEMR.A	Y	30.7	2878.22	24	-0.8	1440.12	2	43.19	709230	1	9715	JN_HC_e053 2_1.raw	2	2	240	263	Carbamidomethylation; Oxidation (M)	C6:Carbamidomethylation:1000.00;M8:Oxidation (M):144.59;M17:Oxidation (M):90.57	PEAKS DB
1	6	P36957	K.EAQNTC(+57.02)AMLTTFNEIDM(+15.99)SNIQEMR.A	Y	27.99	2862.23	24	-2.8	1432.12	2	47.03	1578900	1	10613	JN_HC_e053 2_1.raw	1	1	240	263	Carbamidomethylation; Oxidation (M)	C6:Carbamidomethylation:1000.00;M17:Oxidation (M):39.25	PEAKS DB
1	6	P36957	K.EAQN(+.98)TC(+57.02)AMLTTFNEIDMSNIQEMR.A	Y	27.89	2847.22	24	0.1	950.08	3	50.76	126220	1	11489	JN_HC_e053 2_1.raw	1	1	240	263	Deamidation (NQ); Carbamidomethylation	N4:Deamidation (NQ):0.00;C6:Carbamidomethylation:1000.00	PEAKS DB
1	6	P36957	K.EAQNTC(+57.02)AMLTTFN(+.98)EIDMSNIQEMR.A	Y	25.2	2847.22	24	-0.3	950.08	3	48.62	0	1	10996	JN_HC_e053 2_1.raw	0	0	240	263	Carbamidomethylation; Deamidation (NQ)	C6:Carbamidomethylation:1000.00;N13:Deamidation (NQ):35.88	PEAKS DB
1	6	P36957	K.EAQNTCAM(+114.03)LTTFNEIDMSNIQEMR.A	Y	24.28	2903.24	24	1.6	968.757	3	42.23	1281100	1	9482	JN_HC_e053 2_1.raw	1	1	240	263	glutarylatyion	M8:glutarylatyion:0.00	PEAKS DB
1	6	P36957	K.EAQNTC(+57.02)AMLTTFNEIDM(+15.99)SNIQEM(+15.99)R.A	Y	24.19	2878.22	24	-0.5	1440.12	2	45.37	11365000	1	10233	JN_HC_e053 2_1.raw	2	2	240	263	Carbamidomethylation; Oxidation (M)	C6:Carbamidomethylation:1000.00;M17:Oxidation (M):87.25;M23:Oxidation (M):126.10	PEAKS DB
1	6	P36957	K.EAQNTCAMLTTF(+114.03)NEIDM(+15.99)SNIQEMR.A	Y	21.04	2919.24	24	3.4	974.09	3	39.41	1081600	1	8786	JN_HC_e053 2_1.raw	1	1	240	263	glutarylatyion; Oxidation (M)	F12:glutarylatyion:0.00;M17:Oxidation (M):37.64	PEAKS DB
1	6	P36957	K.EAQNTC(+57.02)AM(+15.99)LTTFN(+.98)EIDM(+15.99)SNIQEM(+15.99)R.A	Y	20.72	2895.2	24	5.9	1448.62	2	41.2	0	1	9222	JN_HC_e053 2_1.raw	0	0	240	263	Carbamidomethylation; Oxidation (M); Deamidation (NQ)	C6:Carbamidomethylation:1000.00;M8:Oxidation (M):1000.00;N13:Deamidation (NQ):0.00;M17:Oxidation (M):1000.00;M23:Oxidation (M):1000.00	PEAKS DB
1	6	P36957	K.EAQNTC(+57.02)AM(+15.99)LTTFNEIDM(+15.99)SNIQEM(+15.99)R.A	Y	20.71	2894.22	24	-1.3	965.746	3	41.2	2131000	1	9204	JN_HC_e053 2_1.raw	2	2	240	263	Carbamidomethylation; Oxidation (M)	C6:Carbamidomethylation:1000.00;M8:Oxidation (M):1000.00;M17:Oxidation (M):1000.00;M23:Oxidation (M):1000.00	PEAKS DB
1	6	P36957	K.EAQNTC(+57.02)AMLTTFNEIDMSNIQEM(+15.99)R.A	Y	19.21	2862.23	24	-1.4	955.082	3	45.81	7172900	1	10542	JN_HC_e053 2_1.raw	1	1	240	263	Carbamidomethylation; Oxidation (M)	C6:Carbamidomethylation:1000.00;M23:Oxidation (M):34.90	PEAKS DB
1	6	P36957	K.KHNLKLGFMSAFVK.A	Y	16.26	1618.9	14	-1.8	405.732	4	41.51	152720	1	9307	JN_HC_e053 2_1.raw	1	1	273	286			PEAKS DB
1	6	P36957	K.LGFMSAFVKASAFALQEQPVVNAVIDDTTK.E	Y	31.71	3196.65	30	0.5	1066.56	3	54.4	458870	1	12295	JN_HC_e053 2_1.raw	2	2	278	307			PEAKS DB
1	6	P36957	K.LGFMSAFVK(+114.03)ASAFALQEQPVVNAVIDDTTK.E	Y	29.85	3310.68	30	2.5	1104.57	3	55.86	134470	1	12615	JN_HC_e053 2_1.raw	1	1	278	307	glutarylatyion	K9:glutarylatyion:7.38	PEAKS DB
1	6	P36957	K.LGFM(+15.99)SAFVK.A	Y	28.66	1014.52	9	-1	508.267	2	40.52	75998000	1	9313	JN_HC_e053 2_1.raw	1	1	278	286	Oxidation (M)	M4:Oxidation (M):1000.00	PEAKS DB
1	6	P36957	K.LGFMSAFVK.A	Y	27.76	998.526	9	-0.9	500.27	2	46.01	1235500	1	10390	JN_HC_e053 2_1.raw	2	2	278	286			PEAKS DB
1	6	P36957	K.LGFMSAF(+114.03)VK(+126.10)ASAF(+114.03)ALQ(+.98)EQPVVNAVIDDTTK.E	Y	25.73	3551.8	30	2.2	1184.94	3	54.3	131900	1	12284	JN_HC_e053 2_1.raw	1	1	278	307	glutarylatyion; octanoylation; Deamidation (NQ)	F7:glutarylatyion:7.77;K9:octanoylation:93.92;F13:glutarylatyion:3.75;Q16:Deamidation (NQ):26.31	PEAKS DB
1	6	P36957	K.ASAFALQEQPVVNAVIDDTTKEVVYR.D	Y	33.45	2862.48	26	-0.2	955.166	3	48	60919000	1	10844	JN_HC_e053 2_1.raw	1	1	287	312			PEAKS DB
1	6	P36957	K.ASAFALQEQPVVN(+.98)AVIDDTTK.E	Y	33.37	2217.12	21	-1.2	740.045	3	43.88	13590000	1	9882	JN_HC_e053 2_1.raw	3	3	287	307	Deamidation (NQ)	N13:Deamidation (NQ):87.62	PEAKS DB
1	6	P36957	K.ASAFALQEQPVVNAVIDDTTK.E	Y	33.14	2216.13	21	0.3	1109.07	2	45.14	1538100	1	10177	JN_HC_e053 2_1.raw	2	2	287	307			PEAKS DB
1	6	P36957	K.ASAFALQEQPVVN(+.98)AVIDDTTKEVVYR.D	Y	32.9	2863.46	26	0.6	955.495	3	44.63	982130	1	10076	JN_HC_e053 2_1.raw	1	1	287	312	Deamidation (NQ)	N13:Deamidation (NQ):61.69	PEAKS DB
1	6	P36957	K.ASAFALQEQ(+.98)PVVNAVIDDTTK.E	Y	29.5	2217.12	21	6.3	740.051	3	49.4	838160	1	10971	JN_HC_e053 2_1.raw	2	2	287	307	Deamidation (NQ)	Q9:Deamidation (NQ):0.00	PEAKS DB
1	6	P36957	K.ASAFALQEQPVVNAVIDDTTK(+114.03)EVVYR.D	Y	23.48	2976.51	26	3.1	993.18	3	48.48	101600	1	10973	JN_HC_e053 2_1.raw	1	1	287	312	glutarylatyion	K21:glutarylatyion:22.07	PEAKS DB
1	6	P36957	R.DYIDISVAVATPR.G	Y	33.83	1418.74	13	-1.8	710.376	2	45.51	177340000	1	10232	JN_HC_e053 2_1.raw	4	4	313	325			PEAKS DB
1	6	P36957	R.GLVVPVIR.N	Y	23.68	851.559	8	-0.4	426.787	2	41.04	406590	1	9182	JN_HC_e053 2_1.raw	2	2	326	333			PEAKS DB
1	6	P36957	R.NVEAMNFADIER.T	Y	30.39	1407.65	12	-1.8	704.829	2	41.59	189410000	1	9303	JN_HC_e053 2_1.raw	3	3	334	345			PEAKS DB
1	6	P36957	R.NVEAM(+15.99)NFADIER.T	Y	29.36	1423.64	12	-0.8	712.827	2	37.36	189240000	1	8377	JN_HC_e053 2_1.raw	1	1	334	345	Oxidation (M)	M5:Oxidation (M):1000.00	PEAKS DB
1	6	P36957	R.NVEAM(+15.99)N(+.98)FADIER.T	Y	18.87	1424.62	12	12	713.328	2	40.31	4186500	1	9184	JN_HC_e053 2_1.raw	1	1	334	345	Oxidation (M); Deamidation (NQ)	M5:Oxidation (M):1000.00;N6:Deamidation (NQ):25.72	PEAKS DB
1	6	P36957	R.N(+.98)VEAM(+15.99)NFADIER.T	Y	17.9	1424.62	12	12	713.328	2	40.31	4186500	1	8915	JN_HC_e053 2_1.raw	1	1	334	345	Deamidation (NQ); Oxidation (M)	N1:Deamidation (NQ):12.74;M5:Oxidation (M):1000.00	PEAKS DB
1	6	P36957	R.N(+.98)VEAMNFADIER.T	Y	15.86	1408.63	12	-0.4	705.322	2	42.64	427640	1	9537	JN_HC_e053 2_1.raw	1	1	334	345	Deamidation (NQ)	N1:Deamidation (NQ):32.52	PEAKS DB
1	6	P36957	R.TITELGEK.A	Y	22.04	889.476	8	-1.1	445.745	2	31.75	0	1	6965	JN_HC_e053 2_1.raw	0	0	346	353			PEAKS DB
1	6	P36957	R.TITELGEKAR.K	Y	15.81	1116.61	10	-1.6	559.313	2	29.08	80977	1	6359	JN_HC_e053 2_1.raw	1	1	346	355			PEAKS DB
1	6	P36957	R.KNELAIEDMDGGTFTISN(+.98)GGVFGSLFGTPIINPPQSAILGMHGIFDRPVAIGGK.V	Y	31.24	5556.81	54	2.9	1390.21	4	52.69	10242000	1	11919	JN_HC_e053 2_1.raw	2	2	356	409	Deamidation (NQ)	N18:Deamidation (NQ):9.15	PEAKS DB
1	6	P36957	R.KNELAIEDMDGGTFTISNGGVFGSLFGTPIINPPQSAILGMHGIFDRPVAIGGK.V	Y	30.49	5555.82	54	-5.1	1389.96	4	52.69	22633000	1	11919	JN_HC_e053 2_1.raw	3	3	356	409			PEAKS DB
1	6	P36957	R.KNELAIEDM(+15.99)DGGTFTISNGGVFGSLFGTPIINPPQSAILGMHGIFDRPVAIGGK.V	Y	26.41	5571.82	54	-1.6	1115.37	5	51.91	64592000	1	11932	JN_HC_e053 2_1.raw	1	1	356	409	Oxidation (M)	M9:Oxidation (M):43.79	PEAKS DB
1	6	P36957	R.KNELAIEDMDGGTFTISNGGVFGSLFGTPIINPPQSAILGM(+15.99)HGIFDRPVAIGGK.V	Y	24.32	5571.82	54	2.2	1393.96	4	51.41	67286000	1	11633	JN_HC_e053 2_1.raw	4	4	356	409	Oxidation (M)	M41:Oxidation (M):103.69	PEAKS DB
1	6	P36957	R.KNELAIEDMDGGTFTISNGGVFGSLFGTPIIN(+.98)PPQSAILGM(+15.99)HGIFDRPVAIGGK.V	Y	19.94	5572.8	54	-1.6	1115.57	5	52.21	0	1	11813	JN_HC_e053 2_1.raw	0	0	356	409	Deamidation (NQ); Oxidation (M)	N32:Deamidation (NQ):0.00;M41:Oxidation (M):90.25	PEAKS DB
1	6	P36957	R.KNELAIEDMDGGTFTISNGGVFGSLFGTPIIN(+.98)PPQ(+.98)SAILGM(+15.99)HGIFDRPVAIGGK.V	Y	17.13	5573.79	54	1.6	1115.77	5	52.2	55885000	1	11932	JN_HC_e053 2_1.raw	1	1	356	409	Deamidation (NQ); Oxidation (M)	N32:Deamidation (NQ):0.00;Q35:Deamidation (NQ):0.00;M41:Oxidation (M):52.79	PEAKS DB
1	6	P36957	R.KNELAIEDMDGGTFTISNGGVFGSLFGTPIINPPQ(+.98)SAILGM(+15.99)HGIFDRPVAIGGK.V	Y	16.28	5572.8	54	1.7	797.123	7	52.64	470060	1	11907	JN_HC_e053 2_1.raw	1	1	356	409	Deamidation (NQ); Oxidation (M)	Q35:Deamidation (NQ):0.00;M41:Oxidation (M):0.00	PEAKS DB
1	6	P36957	K.NELAIEDMDGGTFTISNGGVFGSLFGTPIINPPQSAILGMHGIFDRPVAIGGK.V	Y	28.58	5427.73	53	-0.2	1357.94	4	54.46	2831700	1	12301	JN_HC_e053 2_1.raw	1	1	357	409			PEAKS DB
1	6	P36957	K.NELAIEDMDGGTFTISNGGVFGSLFGTPIINPPQSAILGM(+15.99)HGIFDRPVAIGGK.V	Y	23.32	5443.72	53	-0.4	1089.75	5	53.28	2698400	1	12049	JN_HC_e053 2_1.raw	2	2	357	409	Oxidation (M)	M40:Oxidation (M):27.50	PEAKS DB
1	6	P36957	K.NELAIEDMDGGTFTISNGGVFGSLFGTPIINPPQ(+.98)SAILGM(+15.99)HGIFDRPVAIGGK.V	Y	20.18	5444.71	53	6.5	1362.19	4	53.22	0	1	12037	JN_HC_e053 2_1.raw	0	0	357	409	Deamidation (NQ); Oxidation (M)	Q34:Deamidation (NQ):1.90;M40:Oxidation (M):5.21	PEAKS DB
1	6	P36957	K.NELAIEDM(+15.99)DGGTFTISNGGVFGSLFGTPIINPPQSAILGMHGIFDRPVAIGGK.V	Y	18.73	5443.72	53	-1.2	1089.75	5	53.73	2375100	1	12163	JN_HC_e053 2_1.raw	2	2	357	409	Oxidation (M)	M8:Oxidation (M):65.70	PEAKS DB
1	6	P36957	K.NELAIEDMDGGTFTISNGGVFGSLFGTPIIN(+.98)PPQ(+.98)SAILGMHGIFDRPVAIGGK.V	Y	16.25	5429.7	53	2.7	1086.95	5	55.21	279050	1	12472	JN_HC_e053 2_1.raw	1	1	357	409	Deamidation (NQ)	N31:Deamidation (NQ):0.00;Q34:Deamidation (NQ):0.00	PEAKS DB
1	6	P36957	K.VEVRPMMYVALTYDHR.L	Y	33.03	1978.98	16	0	495.751	4	40.96	8287000	1	9162	JN_HC_e053 2_1.raw	3	3	410	425			PEAKS DB
1	6	P36957	K.VEVRPMM(+15.99)YVALTYDHR.L	Y	31.77	1994.97	16	-0.6	665.997	3	38.88	125290000	1	8684	JN_HC_e053 2_1.raw	3	3	410	425	Oxidation (M)	M7:Oxidation (M):17.01	PEAKS DB
1	6	P36957	K.VEVRPM(+15.99)MYVALTYDHR.L	Y	30.42	1994.97	16	-1.9	499.749	4	38.03	112640000	1	9188	JN_HC_e053 2_1.raw	6	6	410	425	Oxidation (M)	M6:Oxidation (M):17.01	PEAKS DB
1	6	P36957	K.VEVRPM(+15.99)M(+15.99)YVALTYDHR.L	Y	25.74	2010.97	16	-1.7	671.328	3	35.49	95167000	1	7912	JN_HC_e053 2_1.raw	10	10	410	425	Oxidation (M)	M6:Oxidation (M):1000.00;M7:Oxidation (M):1000.00	PEAKS DB
1	6	P36957	R.EAVTFLR.K	Y	22.14	834.46	7	-0.2	418.237	2	38.25	200560000	1	8497	JN_HC_e053 2_1.raw	2	2	431	437			PEAKS DB
1	6	P36957	K.IKAAVEDPR.V	Y	17.57	997.556	9	-1.8	499.784	2	26.97	1636400	1	5838	JN_HC_e053 2_1.raw	1	1	439	447			PEAKS DB
1	6	P36957	K.AAVEDPRVLLLDL	Y	22.48	1422.81	13	-1.2	712.41	2	52.66	0	1	11913	JN_HC_e053 2_1.raw	0	0	441	453			PEAKS DB
14	2	P06733	R.HIADLAGNSEVILPVPAFNVIN(+.98)GGSHAGNK.L	Y	40.24	3011.55	30	-1.1	753.893	4	45.9	1817000	1	10360	JN_HC_e053 2_1.raw	1	1	133	162	Deamidation (NQ)	N22:Deamidation (NQ):38.16	PEAKS DB
14	2	P06733	K.FTASAGIQVVGDDLTVTNPK.R	Y	37.07	2032.05	20	-1.9	1017.03	2	43.47	1144500	1	9790	JN_HC_e053 2_1.raw	2	2	307	326			PEAKS DB
14	2	P06733	R.HIADLAGNSEVILPVPAFNVINGGSHAGNK.L	Y	36.58	3010.56	30	-0.6	753.648	4	45.33	324200	1	10228	JN_HC_e053 2_1.raw	1	1	133	162			PEAKS DB
14	2	P06733	K.SFIKDYPVVSIEDPFDQDDWGAWQK.F	Y	35.42	2984.39	25	-1.2	995.802	3	49.92	1488400	1	11286	JN_HC_e053 2_1.raw	1	1	282	306			PEAKS DB
14	2	P06733	K.VVIGMDVAASEFFR.S	Y	34.67	1539.78	14	-2.7	770.893	2	49.01	378080	1	11089	JN_HC_e053 2_1.raw	1	1	240	253			PEAKS DB
14	2	P06733	K.VNQIGSVTESLQAC(+57.02)K.L	Y	33.56	1632.81	15	-2.1	817.413	2	37.4	1635300	1	8272	JN_HC_e053 2_1.raw	2	2	344	358	Carbamidomethylation	C14:Carbamidomethylation:1000.00	PEAKS DB
14	2	P06733	R.AAVPSGASTGIYEALELR.D	Y	33.46	1803.94	18	0.5	902.976	2	45.24	3420200	1	10199	JN_HC_e053 2_1.raw	2	2	33	50			PEAKS DB
14	2	P06733	K.DATNVGDEGGFAPNILENK.E	Y	33.11	1959.92	19	-0.8	980.965	2	43.88	1478300	1	9878	JN_HC_e053 2_1.raw	2	2	203	221			PEAKS DB
14	2	P06733	K.AGYTDKVVIGMDVAASEFFR.S	Y	32.71	2175.07	20	-3.2	726.027	3	49.01	550570	1	11086	JN_HC_e053 2_1.raw	1	1	234	253			PEAKS DB
14	2	P06733	R.SGETEDTFIADLVVGLC(+57.02)TGQIK.T	Y	32.42	2352.15	22	0.8	1177.08	2	54.9	768700	1	12402	JN_HC_e053 2_1.raw	2	2	373	394	Carbamidomethylation	C17:Carbamidomethylation:1000.00	PEAKS DB
14	2	P06733	K.KLNVTEQEKIDK.L	Y	30.6	1443.79	12	-0.4	482.272	3	27.5	312030	1	5965	JN_HC_e053 2_1.raw	1	1	81	92			PEAKS DB
14	2	P06733	R.GNPTVEVDLFTSK.G	Y	30.58	1405.71	13	-0.3	703.861	2	42.47	1410100	1	9537	JN_HC_e053 2_1.raw	1	1	16	28			PEAKS DB
14	2	P06733	K.LAM(+15.99)QEFMILPVGAANFR.E	Y	30.32	1922.97	17	-2.9	641.997	3	49.01	242080	1	11091	JN_HC_e053 2_1.raw	2	2	163	179	Oxidation (M)	M3:Oxidation (M):135.92	PEAKS DB
14	2	P06733	K.LAQAN(+.98)GWGVMVSHR.S	Y	30.1	1525.75	14	-0.7	509.589	3	37.86	375590	1	8396	JN_HC_e053 2_1.raw	1	1	359	372	Deamidation (NQ)	N5:Deamidation (NQ):40.00	PEAKS DB
14	2	P06733	K.YGKDATNVGDEGGFAPNILENK.E	Y	29.56	2308.1	22	-0.3	770.373	3	39.45	541510	1	8796	JN_HC_e053 2_1.raw	1	1	200	221			PEAKS DB
14	2	P06733	R.YISPDQLADLYK.S	Y	28.56	1424.72	12	-1	713.366	2	44.58	1875200	1	10041	JN_HC_e053 2_1.raw	1	1	270	281			PEAKS DB
14	2	P06733	K.DYPVVSIEDPFDQDDWGAWQK.F	Y	27.96	2509.11	21	-0.9	837.376	3	53.23	54846	1	12044	JN_HC_e053 2_1.raw	1	1	286	306			PEAKS DB
14	2	P06733	K.FGANAILGVSLAVC(+57.02)K.A	Y	27.37	1518.82	15	0.3	760.419	2	46.64	410010	1	10531	JN_HC_e053 2_1.raw	1	1	106	120	Carbamidomethylation	C14:Carbamidomethylation:1000.00	PEAKS DB
14	2	P06733	K.KLNVTEQEK.I	Y	27	1087.59	9	-1.1	544.8	2	25.04	300140	1	5405	JN_HC_e053 2_1.raw	1	1	81	89			PEAKS DB
14	2	P06733	K.LAQANGWGVMVSHR.S	Y	26.93	1524.76	14	-0.5	509.261	3	36.72	100980	1	8109	JN_HC_e053 2_1.raw	1	1	359	372			PEAKS DB
14	2	P06733	K.LAMQEFMILPVGAANFR.E	Y	26.41	1906.98	17	-1.4	636.666	3	52.11	195800	1	11782	JN_HC_e053 2_1.raw	1	1	163	179			PEAKS DB
14	2	P06733	K.VVIGM(+15.99)DVAASEFFR.S	Y	26.16	1555.77	14	0.6	778.893	2	45.19	127410	1	10189	JN_HC_e053 2_1.raw	1	1	240	253	Oxidation (M)	M5:Oxidation (M):1000.00	PEAKS DB
14	2	P06733	R.IGAEVYHNLK.N	Y	25.23	1142.61	10	-2.3	572.31	2	31.34	54613	1	6874	JN_HC_e053 2_1.raw	1	1	184	193			PEAKS DB
14	2	P06733	K.LNVTEQEK.I	Y	24.44	959.492	8	-1.4	480.753	2	27.72	368860	1	6030	JN_HC_e053 2_1.raw	1	1	82	89			PEAKS DB
14	2	P06733	K.TIAPALVSK.K	Y	23.81	898.549	9	0	450.282	2	34.72	666470	1	7631	JN_HC_e053 2_1.raw	1	1	72	80			PEAKS DB
14	2	P06733	K.LNVTEQEKIDK.L	Y	19.56	1315.7	11	-2	439.572	3	29.36	0	1	6417	JN_HC_e053 2_1.raw	0	0	82	92			PEAKS DB
14	2	P06733	K.DYPVVSIEDPFDQ(+.98)DDWGAWQK.F	Y	19.45	2510.09	21	6.8	1256.06	2	53.23	25863	1	12054	JN_HC_e053 2_1.raw	1	1	286	306	Deamidation (NQ)	Q13:Deamidation (NQ):20.76	PEAKS DB
14	2	P06733	K.TIAPALVSKK.L	Y	19.15	1026.64	10	0.1	514.329	2	30.38	31892	1	6647	JN_HC_e053 2_1.raw	1	1	72	81			PEAKS DB
14	2	P06733	K.EGLELLK.T	Y	19.03	800.464	7	-2.2	401.239	2	39.73	688170	1	8851	JN_HC_e053 2_1.raw	1	1	222	228			PEAKS DB
14	2	P06733	K.LAQAN(+.98)GWGVM(+15.99)VSHR.S	Y	19.02	1541.74	14	-0.5	514.921	3	34.58	209790	1	7611	JN_HC_e053 2_1.raw	1	1	359	372	Deamidation (NQ); Oxidation (M)	N5:Deamidation (NQ):8.22;M10:Oxidation (M):1000.00	PEAKS DB
14	2	P06733	R.IEEELGSK.A	Y	18.8	903.455	8	-0.9	452.734	2	28.94	1616600	1	6332	JN_HC_e053 2_1.raw	1	1	413	420			PEAKS DB
14	2	P06733	K.IDKLMIEMDGTENK.S	Y	16.76	1635.78	14	-1	546.268	3	37.45	33319	1	8300	JN_HC_e053 2_1.raw	1	1	90	103			PEAKS DB
4	8	P07437	R.SGPFGQIFRPDNFVFGQSGAGNNWAK.G	N	38.33	2797.34	26	-1.3	933.451	3	47.63	13302000	1	10748	JN_HC_e053 2_1.raw	1	1	78	103			PEAKS DB
4	8	P07437	K.GHYTEGAELVDSVLDVVR.K	N	35.12	1957.97	18	-0.3	979.994	2	47.63	4006200	1	10761	JN_HC_e053 2_1.raw	2	2	104	121			PEAKS DB
4	8	P07437	K.GHYTEGAELVDSVLDVVRK.E	N	34.78	2086.07	19	-1.7	696.362	3	45.04	5536400	1	10145	JN_HC_e053 2_1.raw	2	2	104	122			PEAKS DB
4	8	P07437	R.LHFFM(+15.99)PGFAPLTSR.G	N	33.74	1635.82	14	-0.1	546.282	3	43.93	2672100	1	9900	JN_HC_e053 2_1.raw	1	1	263	276	Oxidation (M)	M5:Oxidation (M):1000.00	PEAKS DB
4	8	P07437	K.NSSYFVEWIPNNVK.T	N	32.92	1695.83	14	-1.1	848.919	2	46	6515900	1	10381	JN_HC_e053 2_1.raw	2	2	337	350			PEAKS DB
4	8	P07437	R.KEAESC(+57.02)DC(+57.02)LQGFQLTHSLGGGTGSGMGTLLISK.I	N	32.28	3438.62	33	-3.1	860.66	4	43.2	148240	1	9728	JN_HC_e053 2_1.raw	1	1	122	154	Carbamidomethylation	C6:Carbamidomethylation:1000.00;C8:Carbamidomethylation:1000.00	PEAKS DB
4	8	P07437	K.M(+15.99)AVTFIGNSTAIQELFK.R	Y	32.26	1884.97	17	-0.2	943.49	2	49.48	475950	1	11187	JN_HC_e053 2_1.raw	1	1	363	379	Oxidation (M)	M1:Oxidation (M):1000.00	PEAKS DB
4	8	P07437	R.EIVHIQAGQC(+57.02)GNQIGAK.F	N	31.96	1821.92	17	-1.5	608.312	3	32.83	213090	1	7212	JN_HC_e053 2_1.raw	2	2	3	19	Carbamidomethylation	C10:Carbamidomethylation:1000.00	PEAKS DB
4	8	P07437	R.LHFFMPGFAPLTSR.G	N	31.93	1619.83	14	-1.8	540.949	3	46.94	0	1	10601	JN_HC_e053 2_1.raw	0	0	263	276			PEAKS DB
4	8	P07437	K.NSSYFVEWIPN(+.98)NVK.T	N	31.52	1696.81	14	-3.5	849.409	2	46.88	466910	1	10579	JN_HC_e053 2_1.raw	1	1	337	350	Deamidation (NQ)	N11:Deamidation (NQ):9.34	PEAKS DB
4	8	P07437	R.AILVDLEPGTMDSVR.S	N	31.3	1614.83	15	-0.9	808.421	2	45.04	4804800	1	10150	JN_HC_e053 2_1.raw	1	1	63	77			PEAKS DB
4	8	P07437	K.MAVTFIGNSTAIQELFK.R	Y	30.94	1868.97	17	-0.4	623.997	3	50.95	1442900	1	11518	JN_HC_e053 2_1.raw	2	2	363	379			PEAKS DB
4	8	P07437	K.MAVTFIGNSTAIQELFKR.I	Y	30.86	2025.07	18	-2.2	676.03	3	47.49	4243000	1	10725	JN_HC_e053 2_1.raw	1	1	363	380			PEAKS DB
4	8	P07437	K.RISEQFTAMFR.R	N	30.83	1384.69	11	-1.7	693.352	2	39.99	878820	1	8932	JN_HC_e053 2_1.raw	3	3	380	390			PEAKS DB
4	8	P07437	K.MAVTFIGN(+.98)STAIQELFKR.I	Y	30.8	2026.06	18	-0.4	676.359	3	49.97	145100	1	11302	JN_HC_e053 2_1.raw	1	1	363	380	Deamidation (NQ)	N8:Deamidation (NQ):56.99	PEAKS DB
4	8	P07437	R.ALTVPELTQQVFDAK.N	Y	30.67	1658.89	15	-1.7	830.45	2	46.93	10811000	1	10563	JN_HC_e053 2_1.raw	2	2	283	297			PEAKS DB
4	8	P07437	K.M(+15.99)AVTFIGNSTAIQELFKR.I	Y	30.6	2041.07	18	-1.1	681.362	3	46.14	1053300	1	10415	JN_HC_e053 2_1.raw	1	1	363	380	Oxidation (M)	M1:Oxidation (M):1000.00	PEAKS DB
4	8	P07437	K.LAVNMVPFPR.L	N	30.27	1142.63	10	-0.8	572.32	2	43.79	1361000	1	9858	JN_HC_e053 2_1.raw	1	1	253	262			PEAKS DB
4	8	P07437	R.ISVYYN(+.98)EATGGK.Y	Y	30.04	1301.61	12	-2.8	651.812	2	35.16	44297	1	7747	JN_HC_e053 2_1.raw	1	1	47	58	Deamidation (NQ)	N6:Deamidation (NQ):1000.00	PEAKS DB
4	8	P07437	R.ISVYYNEATGGK.Y	Y	29.76	1300.63	12	-1.1	651.322	2	34.68	4628800	1	7620	JN_HC_e053 2_1.raw	1	1	47	58			PEAKS DB
4	8	P07437	K.LTTPTYGDLNHLVSATMSGVTTC(+57.02)LR.F	N	28.84	2707.33	25	-1.1	903.45	3	49.1	3535300	1	11101	JN_HC_e053 2_1.raw	1	1	217	241	Carbamidomethylation	C23:Carbamidomethylation:1000.00	PEAKS DB
4	8	P07437	R.FPGQLNADLR.K	N	28.65	1129.59	10	-0.7	565.801	2	38.65	9205100	1	8651	JN_HC_e053 2_1.raw	1	1	242	251			PEAKS DB
4	8	P07437	R.IMNTFSVVPSPK.V	N	28.53	1318.7	12	-0.3	660.355	2	41.06	3735800	1	9181	JN_HC_e053 2_1.raw	1	1	163	174			PEAKS DB
4	8	P07437	R.SGPFGQIFRPDNFVFGQSGAGN(+.98)NWAK.G	N	28.42	2798.32	26	-1.7	933.779	3	48.09	1611600	1	10877	JN_HC_e053 2_1.raw	2	2	78	103	Deamidation (NQ)	N22:Deamidation (NQ):17.01	PEAKS DB
4	8	P07437	R.AILVDLEPGTM(+15.99)DSVR.S	N	28	1630.82	15	-0.8	816.418	2	42.64	3276700	1	9581	JN_HC_e053 2_1.raw	1	1	63	77	Oxidation (M)	M11:Oxidation (M):1000.00	PEAKS DB
4	8	P07437	R.KLAVNMVPFPR.L	N	27.26	1270.72	11	-1.3	636.367	2	39.77	1241600	1	8868	JN_HC_e053 2_1.raw	2	2	252	262			PEAKS DB
4	8	P07437	K.N(+.98)SSYFVEWIPNNVK.T	N	27.25	1696.81	14	-3	849.409	2	50.8	459250	1	11485	JN_HC_e053 2_1.raw	1	1	337	350	Deamidation (NQ)	N1:Deamidation (NQ):74.64	PEAKS DB
4	8	P07437	K.EVDEQMLNVQNK.N	N	26.53	1445.68	12	-2.2	723.847	2	35.59	2622600	1	7819	JN_HC_e053 2_1.raw	1	1	325	336			PEAKS DB
4	8	P07437	R.ISEQFTAMFR.R	N	26.46	1228.59	10	-1.5	615.302	2	43.28	3853300	1	9735	JN_HC_e053 2_1.raw	1	1	381	390			PEAKS DB
4	8	P07437	R.IM(+15.99)NTFSVVPSPK.V	N	25.79	1334.69	12	-1.4	668.352	2	38.65	1463300	1	8578	JN_HC_e053 2_1.raw	1	1	163	174	Oxidation (M)	M2:Oxidation (M):1000.00	PEAKS DB
4	8	P07437	K.FWEVISDEHGIDPTGTYHGDSDLQLDR.I	Y	25.64	3101.4	27	-1.1	776.356	4	43.42	4725100	1	9803	JN_HC_e053 2_1.raw	1	1	20	46			PEAKS DB
4	8	P07437	R.YLTVAAVFR.G	N	25.61	1038.59	9	0.2	520.301	2	43.97	4515200	1	9901	JN_HC_e053 2_1.raw	1	1	310	318			PEAKS DB
4	8	P07437	R.KLAVNM(+15.99)VPFPR.L	N	25.17	1286.72	11	0.1	429.913	3	36.48	1056800	1	8039	JN_HC_e053 2_1.raw	2	2	252	262	Oxidation (M)	M6:Oxidation (M):1000.00	PEAKS DB
4	8	P07437	K.LAVNM(+15.99)VPFPR.L	N	24.67	1158.62	10	-2	580.317	2	40.29	1389200	1	8994	JN_HC_e053 2_1.raw	1	1	253	262	Oxidation (M)	M5:Oxidation (M):1000.00	PEAKS DB
4	8	P07437	K.LTTPTYGDLNHLVSATM(+15.99)SGVTTC(+57.02)LR.F	N	24.55	2723.33	25	-0.1	908.783	3	44.96	2203100	1	10090	JN_HC_e053 2_1.raw	1	1	217	241	Oxidation (M); Carbamidomethylation	M17:Oxidation (M):1000.00;C23:Carbamidomethylation:1000.00	PEAKS DB
4	8	P07437	K.IREEYPDRIM(+15.99)NTFSVVPSPK.V	N	24.25	2393.2	20	-0.8	599.308	4	37.9	848860	1	8402	JN_HC_e053 2_1.raw	1	1	155	174	Oxidation (M)	M10:Oxidation (M):1000.00	PEAKS DB
4	8	P07437	K.EAESC(+57.02)DC(+57.02)LQ(+.98)GFQLTHSLGGGTGSGMGTLLISK.I	N	23.45	3311.51	32	3.7	1104.85	3	45.66	0	1	10309	JN_HC_e053 2_1.raw	0	0	123	154	Carbamidomethylation; Deamidation (NQ)	C5:Carbamidomethylation:1000.00;C7:Carbamidomethylation:1000.00;Q9:Deamidation (NQ):5.77	PEAKS DB
4	8	P07437	K.EVDEQM(+15.99)LNVQNK.N	N	23.35	1461.68	12	-2.1	731.844	2	31.25	0	1	6851	JN_HC_e053 2_1.raw	0	0	325	336	Oxidation (M)	M6:Oxidation (M):1000.00	PEAKS DB
4	8	P07437	K.TAVC(+57.02)DIPPR.G	N	22.86	1027.51	9	-1	514.763	2	32.91	0	1	7230	JN_HC_e053 2_1.raw	0	0	351	359	Carbamidomethylation	C4:Carbamidomethylation:1000.00	PEAKS DB
4	8	P07437	K.NMMAAC(+57.02)DPR.H	N	22.12	1064.42	9	-1.5	533.217	2	30.53	355750	1	6682	JN_HC_e053 2_1.raw	1	1	298	306	Carbamidomethylation	C6:Carbamidomethylation:1000.00	PEAKS DB
4	8	P07437	K.IREEYPDRIMNTFSVVPSPK.V	N	21.71	2377.21	20	-0.7	595.309	4	40.88	75811	1	9141	JN_HC_e053 2_1.raw	1	1	155	174			PEAKS DB
4	8	P07437	K.IREEYPDR.I	N	20.56	1076.53	8	-0.5	539.269	2	26.4	1049400	1	5712	JN_HC_e053 2_1.raw	1	1	155	162			PEAKS DB
4	8	P07437	K.NMM(+15.99)AAC(+57.02)DPR.H	N	18.21	1080.41	9	-1	541.214	2	26.88	1140200	1	5789	JN_HC_e053 2_1.raw	1	1	298	306	Oxidation (M); Carbamidomethylation	M3:Oxidation (M):30.46;C6:Carbamidomethylation:1000.00	PEAKS DB
4	8	P07437	K.RISEQFTAM(+15.99)FR.R	N	18.14	1400.69	11	-2.9	701.349	2	35.69	155230	1	7865	JN_HC_e053 2_1.raw	1	1	380	390	Oxidation (M)	M9:Oxidation (M):1000.00	PEAKS DB
4	8	P07437	K.EAESC(+57.02)DC(+57.02)LQGFQLTHSLGGGTGSGMGTLLISK.I	N	17.73	3310.53	32	-1.9	1104.51	3	45.67	620230	1	10309	JN_HC_e053 2_1.raw	1	1	123	154	Carbamidomethylation	C5:Carbamidomethylation:1000.00;C7:Carbamidomethylation:1000.00	PEAKS DB
4	8	P07437	K.EAESC(+57.02)DC(+57.02)LQGFQLTHSLGGGTGSGM(+15.99)GTLLISK.I	N	16.99	3326.52	32	-0.8	1109.85	3	43.61	352140	1	9818	JN_HC_e053 2_1.raw	1	1	123	154	Carbamidomethylation; Oxidation (M)	C5:Carbamidomethylation:1000.00;C7:Carbamidomethylation:1000.00;M25:Oxidation (M):1000.00	PEAKS DB
4	8	P07437	K.NM(+15.99)MAAC(+57.02)DPR.H	N	16.65	1080.41	9	-1	541.214	2	26.88	1140200	1	5910	JN_HC_e053 2_1.raw	1	1	298	306	Oxidation (M); Carbamidomethylation	M2:Oxidation (M):33.98;C6:Carbamidomethylation:1000.00	PEAKS DB
5	7	P68371	R.SGPFGQIFRPDNFVFGQSGAGNNWAK.G	N	38.33	2797.34	26	-1.3	933.451	3	47.63	13302000	1	10748	JN_HC_e053 2_1.raw	1	1	78	103			PEAKS DB
5	7	P68371	K.GHYTEGAELVDSVLDVVR.K	N	35.12	1957.97	18	-0.3	979.994	2	47.63	4006200	1	10761	JN_HC_e053 2_1.raw	2	2	104	121			PEAKS DB
5	7	P68371	K.GHYTEGAELVDSVLDVVRK.E	N	34.78	2086.07	19	-1.7	696.362	3	45.04	5536400	1	10145	JN_HC_e053 2_1.raw	2	2	104	122			PEAKS DB
5	7	P68371	R.LHFFM(+15.99)PGFAPLTSR.G	N	33.74	1635.82	14	-0.1	546.282	3	43.93	2672100	1	9900	JN_HC_e053 2_1.raw	1	1	263	276	Oxidation (M)	M5:Oxidation (M):1000.00	PEAKS DB
5	7	P68371	R.ALTVPELTQQMFDAK.N	N	32.95	1690.86	15	-2.5	564.626	3	47.44	2002000	1	10710	JN_HC_e053 2_1.raw	2	2	283	297			PEAKS DB
5	7	P68371	K.NSSYFVEWIPNNVK.T	N	32.92	1695.83	14	-1.1	848.919	2	46	6515900	1	10381	JN_HC_e053 2_1.raw	2	2	337	350			PEAKS DB
5	7	P68371	R.KEAESC(+57.02)DC(+57.02)LQGFQLTHSLGGGTGSGMGTLLISK.I	N	32.28	3438.62	33	-3.1	860.66	4	43.2	148240	1	9728	JN_HC_e053 2_1.raw	1	1	122	154	Carbamidomethylation	C6:Carbamidomethylation:1000.00;C8:Carbamidomethylation:1000.00	PEAKS DB
5	7	P68371	R.EIVHLQAGQC(+57.02)GNQIGAK.F	N	31.96	1821.92	17	-1.5	608.312	3	32.83	213090	1	7212	JN_HC_e053 2_1.raw	2	2	3	19	Carbamidomethylation	C10:Carbamidomethylation:1000.00	PEAKS DB
5	7	P68371	R.LHFFMPGFAPLTSR.G	N	31.93	1619.83	14	-1.8	540.949	3	46.94	0	1	10601	JN_HC_e053 2_1.raw	0	0	263	276			PEAKS DB
5	7	P68371	R.INVYYNEATGGK.Y	N	31.75	1327.64	12	-1.7	664.827	2	34.53	909470	1	7592	JN_HC_e053 2_1.raw	1	1	47	58			PEAKS DB
5	7	P68371	K.NSSYFVEWIPN(+.98)NVK.T	N	31.52	1696.81	14	-3.5	849.409	2	46.88	466910	1	10579	JN_HC_e053 2_1.raw	1	1	337	350	Deamidation (NQ)	N11:Deamidation (NQ):9.34	PEAKS DB
5	7	P68371	K.RISEQFTAMFR.R	N	30.83	1384.69	11	-1.7	693.352	2	39.99	878820	1	8932	JN_HC_e053 2_1.raw	3	3	380	390			PEAKS DB
5	7	P68371	K.LAVNMVPFPR.L	N	30.27	1142.63	10	-0.8	572.32	2	43.79	1361000	1	9858	JN_HC_e053 2_1.raw	1	1	253	262			PEAKS DB
5	7	P68371	K.LTTPTYGDLNHLVSATMSGVTTC(+57.02)LR.F	N	28.84	2707.33	25	-1.1	903.45	3	49.1	3535300	1	11101	JN_HC_e053 2_1.raw	1	1	217	241	Carbamidomethylation	C23:Carbamidomethylation:1000.00	PEAKS DB
5	7	P68371	R.FPGQLNADLR.K	N	28.65	1129.59	10	-0.7	565.801	2	38.65	9205100	1	8651	JN_HC_e053 2_1.raw	1	1	242	251			PEAKS DB
5	7	P68371	R.AVLVDLEPGTMDSVR.S	N	28.6	1600.81	15	-0.7	801.413	2	43.8	814870	1	9856	JN_HC_e053 2_1.raw	1	1	63	77			PEAKS DB
5	7	P68371	R.IMNTFSVVPSPK.V	N	28.53	1318.7	12	-0.3	660.355	2	41.06	3735800	1	9181	JN_HC_e053 2_1.raw	1	1	163	174			PEAKS DB
5	7	P68371	R.SGPFGQIFRPDNFVFGQSGAGN(+.98)NWAK.G	N	28.42	2798.32	26	-1.7	933.779	3	48.09	1611600	1	10877	JN_HC_e053 2_1.raw	2	2	78	103	Deamidation (NQ)	N22:Deamidation (NQ):17.01	PEAKS DB
5	7	P68371	K.M(+15.99)SATFIGNSTAIQELFK.R	N	27.71	1872.93	17	-1.8	937.47	2	48.19	119650	1	10904	JN_HC_e053 2_1.raw	1	1	363	379	Oxidation (M)	M1:Oxidation (M):1000.00	PEAKS DB
5	7	P68371	R.KLAVNMVPFPR.L	N	27.26	1270.72	11	-1.3	636.367	2	39.77	1241600	1	8868	JN_HC_e053 2_1.raw	2	2	252	262			PEAKS DB
5	7	P68371	K.N(+.98)SSYFVEWIPNNVK.T	N	27.25	1696.81	14	-3	849.409	2	50.8	459250	1	11485	JN_HC_e053 2_1.raw	1	1	337	350	Deamidation (NQ)	N1:Deamidation (NQ):74.64	PEAKS DB
5	7	P68371	R.ALTVPELTQQM(+15.99)FDAK.N	N	27.08	1706.85	15	-0.7	854.434	2	42.51	511920	1	9542	JN_HC_e053 2_1.raw	1	1	283	297	Oxidation (M)	M11:Oxidation (M):1000.00	PEAKS DB
5	7	P68371	K.EVDEQMLNVQNK.N	N	26.53	1445.68	12	-2.2	723.847	2	35.59	2622600	1	7819	JN_HC_e053 2_1.raw	1	1	325	336			PEAKS DB
5	7	P68371	R.ISEQFTAMFR.R	N	26.46	1228.59	10	-1.5	615.302	2	43.28	3853300	1	9735	JN_HC_e053 2_1.raw	1	1	381	390			PEAKS DB
5	7	P68371	R.IM(+15.99)NTFSVVPSPK.V	N	25.79	1334.69	12	-1.4	668.352	2	38.65	1463300	1	8578	JN_HC_e053 2_1.raw	1	1	163	174	Oxidation (M)	M2:Oxidation (M):1000.00	PEAKS DB
5	7	P68371	R.YLTVAAVFR.G	N	25.61	1038.59	9	0.2	520.301	2	43.97	4515200	1	9901	JN_HC_e053 2_1.raw	1	1	310	318			PEAKS DB
5	7	P68371	R.KLAVNM(+15.99)VPFPR.L	N	25.17	1286.72	11	0.1	429.913	3	36.48	1056800	1	8039	JN_HC_e053 2_1.raw	2	2	252	262	Oxidation (M)	M6:Oxidation (M):1000.00	PEAKS DB
5	7	P68371	K.LAVNM(+15.99)VPFPR.L	N	24.67	1158.62	10	-2	580.317	2	40.29	1389200	1	8994	JN_HC_e053 2_1.raw	1	1	253	262	Oxidation (M)	M5:Oxidation (M):1000.00	PEAKS DB
5	7	P68371	K.LTTPTYGDLNHLVSATM(+15.99)SGVTTC(+57.02)LR.F	N	24.55	2723.33	25	-0.1	908.783	3	44.96	2203100	1	10090	JN_HC_e053 2_1.raw	1	1	217	241	Oxidation (M); Carbamidomethylation	M17:Oxidation (M):1000.00;C23:Carbamidomethylation:1000.00	PEAKS DB
5	7	P68371	K.IREEYPDRIM(+15.99)NTFSVVPSPK.V	N	24.25	2393.2	20	-0.8	599.308	4	37.9	848860	1	8402	JN_HC_e053 2_1.raw	1	1	155	174	Oxidation (M)	M10:Oxidation (M):1000.00	PEAKS DB
5	7	P68371	R.AVLVDLEPGTM(+15.99)DSVR.S	N	24.15	1616.81	15	-1.8	809.41	2	41.2	224830	1	9220	JN_HC_e053 2_1.raw	1	1	63	77	Oxidation (M)	M11:Oxidation (M):1000.00	PEAKS DB
5	7	P68371	K.EAESC(+57.02)DC(+57.02)LQ(+.98)GFQLTHSLGGGTGSGMGTLLISK.I	N	23.45	3311.51	32	3.7	1104.85	3	45.66	0	1	10309	JN_HC_e053 2_1.raw	0	0	123	154	Carbamidomethylation; Deamidation (NQ)	C5:Carbamidomethylation:1000.00;C7:Carbamidomethylation:1000.00;Q9:Deamidation (NQ):5.77	PEAKS DB
5	7	P68371	K.EVDEQM(+15.99)LNVQNK.N	N	23.35	1461.68	12	-2.1	731.844	2	31.25	0	1	6851	JN_HC_e053 2_1.raw	0	0	325	336	Oxidation (M)	M6:Oxidation (M):1000.00	PEAKS DB
5	7	P68371	K.M(+15.99)SATFIGNSTAIQELFKR.I	N	22.89	2029.03	18	-1.1	677.35	3	44.91	346660	1	10134	JN_HC_e053 2_1.raw	1	1	363	380	Oxidation (M)	M1:Oxidation (M):1000.00	PEAKS DB
5	7	P68371	K.TAVC(+57.02)DIPPR.G	N	22.86	1027.51	9	-1	514.763	2	32.91	0	1	7230	JN_HC_e053 2_1.raw	0	0	351	359	Carbamidomethylation	C4:Carbamidomethylation:1000.00	PEAKS DB
5	7	P68371	K.NMMAAC(+57.02)DPR.H	N	22.12	1064.42	9	-1.5	533.217	2	30.53	355750	1	6682	JN_HC_e053 2_1.raw	1	1	298	306	Carbamidomethylation	C6:Carbamidomethylation:1000.00	PEAKS DB
5	7	P68371	K.IREEYPDRIMNTFSVVPSPK.V	N	21.71	2377.21	20	-0.7	595.309	4	40.88	75811	1	9141	JN_HC_e053 2_1.raw	1	1	155	174			PEAKS DB
5	7	P68371	K.IREEYPDR.I	N	20.56	1076.53	8	-0.5	539.269	2	26.4	1049400	1	5712	JN_HC_e053 2_1.raw	1	1	155	162			PEAKS DB
5	7	P68371	K.NMM(+15.99)AAC(+57.02)DPR.H	N	18.21	1080.41	9	-1	541.214	2	26.88	1140200	1	5789	JN_HC_e053 2_1.raw	1	1	298	306	Oxidation (M); Carbamidomethylation	M3:Oxidation (M):30.46;C6:Carbamidomethylation:1000.00	PEAKS DB
5	7	P68371	K.RISEQFTAM(+15.99)FR.R	N	18.14	1400.69	11	-2.9	701.349	2	35.69	155230	1	7865	JN_HC_e053 2_1.raw	1	1	380	390	Oxidation (M)	M9:Oxidation (M):1000.00	PEAKS DB
5	7	P68371	K.EAESC(+57.02)DC(+57.02)LQGFQLTHSLGGGTGSGMGTLLISK.I	N	17.73	3310.53	32	-1.9	1104.51	3	45.67	620230	1	10309	JN_HC_e053 2_1.raw	1	1	123	154	Carbamidomethylation	C5:Carbamidomethylation:1000.00;C7:Carbamidomethylation:1000.00	PEAKS DB
5	7	P68371	K.EAESC(+57.02)DC(+57.02)LQGFQLTHSLGGGTGSGM(+15.99)GTLLISK.I	N	16.99	3326.52	32	-0.8	1109.85	3	43.61	352140	1	9818	JN_HC_e053 2_1.raw	1	1	123	154	Carbamidomethylation; Oxidation (M)	C5:Carbamidomethylation:1000.00;C7:Carbamidomethylation:1000.00;M25:Oxidation (M):1000.00	PEAKS DB
5	7	P68371	K.FWEVISDEHGIDPTGTYHGDSDLQLER.I	N	16.97	3115.42	27	-1.4	779.86	4	43.28	2250700	1	9737	JN_HC_e053 2_1.raw	1	1	20	46			PEAKS DB
5	7	P68371	K.NM(+15.99)MAAC(+57.02)DPR.H	N	16.65	1080.41	9	-1	541.214	2	26.88	1140200	1	5910	JN_HC_e053 2_1.raw	1	1	298	306	Oxidation (M); Carbamidomethylation	M2:Oxidation (M):33.98;C6:Carbamidomethylation:1000.00	PEAKS DB
7	10	P68363	R.FDGALNVDLTEFQTNLVPYPR.I	N	36.77	2408.2	21	-1	1205.11	2	51.53	5764200	1	11648	JN_HC_e053 2_1.raw	3	3	244	264			PEAKS DB
7	10	P68363	R.AFVHWYVGEGM(+15.99)EEGEFSEAR.E	N	35.74	2345.01	20	-0.9	782.675	3	41.34	1806500	1	9251	JN_HC_e053 2_1.raw	1	1	403	422	Oxidation (M)	M11:Oxidation (M):1000.00	PEAKS DB
7	10	P68363	R.AVC(+57.02)M(+15.99)LSNTTAIAEAWAR.L	N	34.5	1879.89	17	-1.5	940.952	2	43.47	1385700	1	9782	JN_HC_e053 2_1.raw	2	2	374	390	Carbamidomethylation; Oxidation (M)	C3:Carbamidomethylation:1000.00;M4:Oxidation (M):1000.00	PEAKS DB
7	10	P68363	R.QLFHPEQLITGKEDAANNYAR.G	N	34.49	2414.2	21	-1.1	604.556	4	38.65	5589300	1	8586	JN_HC_e053 2_1.raw	2	2	85	105			PEAKS DB
7	10	P68363	K.AYHEQLSVAEITNAC(+57.02)FEPANQMVK.C	N	34.37	2749.28	24	-6.9	917.429	3	42.42	1134000	1	9529	JN_HC_e053 2_1.raw	1	1	281	304	Carbamidomethylation	C15:Carbamidomethylation:1000.00	PEAKS DB
7	10	P68363	R.AVC(+57.02)MLSNTTAIAEAWAR.L	N	33.32	1863.9	17	-1	622.306	3	46.74	1020400	1	10549	JN_HC_e053 2_1.raw	2	2	374	390	Carbamidomethylation	C3:Carbamidomethylation:1000.00	PEAKS DB
7	10	P68363	R.NLDIERPTYTNLNR.L	N	32.35	1717.87	14	-1.8	859.943	2	36.01	21992000	1	7941	JN_HC_e053 2_1.raw	2	2	216	229			PEAKS DB
7	10	P68363	K.LADQC(+57.02)TGLQGFLVFHSFGGGTGSGFTSLLMER.L	N	31.81	3389.62	32	-0.5	1130.88	3	52.11	628170	1	11793	JN_HC_e053 2_1.raw	2	2	125	156	Carbamidomethylation	C5:Carbamidomethylation:1000.00	PEAKS DB
7	10	P68363	R.QLFHPEQLITGK.E	N	31.19	1409.77	12	-1.7	705.889	2	39.99	3029800	1	8920	JN_HC_e053 2_1.raw	2	2	85	96			PEAKS DB
7	10	P68363	R.AVFVDLEPTVIDEVR.T	N	30.98	1700.9	15	-1.4	851.455	2	47.8	13698000	1	10802	JN_HC_e053 2_1.raw	2	2	65	79			PEAKS DB
7	10	P68363	R.GHYTIGKEIIDLVLDR.I	N	30.91	1841	16	-0.2	614.675	3	47.58	303860	1	10754	JN_HC_e053 2_1.raw	2	2	106	121			PEAKS DB
7	10	P68363	R.IHFPLATYAPVISAEK.A	N	30.6	1755.96	16	-0.4	586.326	3	43.71	8280200	1	9931	JN_HC_e053 2_1.raw	2	2	265	280			PEAKS DB
7	10	P68363	K.FDLMYAK.R	N	29.48	886.426	7	-2.3	444.219	2	40.2	543400	1	8977	JN_HC_e053 2_1.raw	1	1	395	401			PEAKS DB
7	10	P68363	K.DVNAAIATIK.T	N	28.41	1014.57	10	-0.1	508.293	2	38.28	6290100	1	8488	JN_HC_e053 2_1.raw	1	1	327	336			PEAKS DB
7	10	P68363	K.TIGGGDDSFNTFFSETGAGK.H	N	28.36	2006.89	20	-2.3	669.968	3	45.67	7404800	1	10316	JN_HC_e053 2_1.raw	2	2	41	60			PEAKS DB
7	10	P68363	R.LISQIVSSITASLR.F	N	28.29	1486.87	14	-1.3	744.442	2	51.47	8679100	1	11637	JN_HC_e053 2_1.raw	2	2	230	243			PEAKS DB
7	10	P68363	R.KLADQC(+57.02)TGLQGFLVFHSFGGGTGSGFTSLLMER.L	N	27.6	3517.71	33	-0.6	880.435	4	49.82	293310	1	11269	JN_HC_e053 2_1.raw	1	1	124	156	Carbamidomethylation	C6:Carbamidomethylation:1000.00	PEAKS DB
7	10	P68363	R.KLADQC(+57.02)TGLQGFLVFHSFGGGTGSGFTSLLM(+15.99)ER.L	N	27.51	3533.71	33	-0.4	884.434	4	48.86	230400	1	11055	JN_HC_e053 2_1.raw	1	1	124	156	Carbamidomethylation; Oxidation (M)	C6:Carbamidomethylation:1000.00;M31:Oxidation (M):1000.00	PEAKS DB
7	10	P68363	K.AYHEQLSVAEITNAC(+57.02)FEPANQM(+15.99)VK.C	N	27.38	2765.28	24	-0.7	922.766	3	40.79	1112300	1	9115	JN_HC_e053 2_1.raw	1	1	281	304	Carbamidomethylation; Oxidation (M)	C15:Carbamidomethylation:1000.00;M22:Oxidation (M):1000.00	PEAKS DB
7	10	P68363	R.LDHKFDLMYAK.R	N	26.89	1379.69	11	-1.6	460.903	3	35.44	555610	1	7798	JN_HC_e053 2_1.raw	1	1	391	401			PEAKS DB
7	10	P68363	R.SIQFVDWC(+57.02)PTGFK.V	N	25.96	1583.74	13	-2	792.878	2	46.83	1790600	1	10568	JN_HC_e053 2_1.raw	1	1	340	352	Carbamidomethylation	C8:Carbamidomethylation:1000.00	PEAKS DB
7	10	P68363	R.QLFHPEQLITGKEDAAN(+.98)NYAR.G	N	25.21	2415.18	21	-0.6	604.802	4	39.18	617110	1	8730	JN_HC_e053 2_1.raw	1	1	85	105	Deamidation (NQ)	N17:Deamidation (NQ):14.02	PEAKS DB
7	10	P68363	K.EDAANNYAR.G	N	25.06	1022.44	9	0.5	512.228	2	25.7	2286100	1	5552	JN_HC_e053 2_1.raw	1	1	97	105			PEAKS DB
7	10	P68363	R.LSVDYGKK.S	N	24.9	908.497	8	-2	455.255	2	27.84	1524400	1	6061	JN_HC_e053 2_1.raw	1	1	157	164			PEAKS DB
7	10	P68363	K.VGINYQPPTVVPGGDLAK.V	N	23.73	1823.98	18	-2.2	912.994	2	42.07	14086000	1	9389	JN_HC_e053 2_1.raw	2	2	353	370			PEAKS DB
7	10	P68363	R.LDHKFDLM(+15.99)YAK.R	N	23.65	1395.69	11	-1.2	466.235	3	33.2	157740	1	7296	JN_HC_e053 2_1.raw	1	1	391	401	Oxidation (M)	M8:Oxidation (M):1000.00	PEAKS DB
7	10	P68363	K.FDLM(+15.99)YAK.R	N	22.93	902.421	7	-2.2	452.217	2	36.99	565590	1	8157	JN_HC_e053 2_1.raw	1	1	395	401	Oxidation (M)	M4:Oxidation (M):1000.00	PEAKS DB
7	10	P68363	K.EIIDLVLDR.I	N	22.37	1084.61	9	-1.5	543.313	2	47	2446900	1	10612	JN_HC_e053 2_1.raw	1	1	113	121			PEAKS DB
7	10	P68363	R.EDMAALEK.D	N	22.07	905.416	8	-1	453.715	2	32.07	738070	1	7028	JN_HC_e053 2_1.raw	1	1	423	430			PEAKS DB
7	10	P68363	K.YM(+15.99)AC(+57.02)C(+57.02)LLYR.G	N	22.01	1264.54	9	-2.2	633.276	2	37.94	572690	1	8413	JN_HC_e053 2_1.raw	1	1	312	320	Oxidation (M); Carbamidomethylation	M2:Oxidation (M):1000.00;C4:Carbamidomethylation:1000.00;C5:Carbamidomethylation:1000.00	PEAKS DB
7	10	P68363	K.LADQC(+57.02)TGLQGFLVFHSFGGGTGSGFTSLLM(+15.99)ER.L	N	19.04	3405.61	32	2	1136.21	3	51.19	443660	1	11571	JN_HC_e053 2_1.raw	1	1	125	156	Carbamidomethylation; Oxidation (M)	C5:Carbamidomethylation:1000.00;M30:Oxidation (M):1000.00	PEAKS DB
6	25	P19474	K.LAQQSQALQELISELDR.R	Y	34.98	1941.02	17	-2.2	971.514	2	50.71	1436600	1	11463	JN_HC_e053 2_1.raw	2	2	218	234			PEAKS DB
6	25	P19474	R.FDSYPMVLGAQHFHSGK.H	Y	32.5	1919.9	17	0	480.982	4	37.9	2328300	1	8391	JN_HC_e053 2_1.raw	2	2	325	341			PEAKS DB
6	25	P19474	R.DHAM(+15.99)VPLEEAAQEYQEK.L	Y	32.38	2002.89	17	-1.9	668.637	3	37.36	5932700	1	8222	JN_HC_e053 2_1.raw	2	2	122	138	Oxidation (M)	M4:Oxidation (M):1000.00	PEAKS DB
6	25	P19474	K.HYWEVDVTGK.E	Y	31.5	1232.58	10	-1.5	617.298	2	36.01	7186800	1	7935	JN_HC_e053 2_1.raw	1	1	342	351			PEAKS DB
6	25	P19474	R.SESWNLKDLDITSPELR.S	Y	31.47	2002	17	-2.7	1002	2	44.12	84059	1	9938	JN_HC_e053 2_1.raw	1	1	254	270			PEAKS DB
6	25	P19474	R.DHAMVPLEEAAQEYQEK.L	Y	31.42	1986.9	17	-1.2	663.306	3	39.99	3028000	1	8898	JN_HC_e053 2_1.raw	1	1	122	138			PEAKS DB
6	25	P19474	R.LGDTQQSIPGNEERFDSYPM(+15.99)VLGAQHFHSGK.H	Y	29.88	3460.61	31	-1.2	693.129	5	37.94	1205600	1	8404	JN_HC_e053 2_1.raw	1	1	311	341	Oxidation (M)	M20:Oxidation (M):1000.00	PEAKS DB
6	25	P19474	K.SGFWTIWLWNK.Q	Y	29.63	1436.72	11	-1.2	719.369	2	53.73	2477300	1	12133	JN_HC_e053 2_1.raw	1	1	375	385			PEAKS DB
6	25	P19474	K.HRDHAM(+15.99)VPLEEAAQEYQEK.L	Y	29.14	2296.05	19	-0.9	575.02	4	34.68	287490	1	7632	JN_HC_e053 2_1.raw	1	1	120	138	Oxidation (M)	M6:Oxidation (M):1000.00	PEAKS DB
6	25	P19474	R.IHAEFVQQK.N	Y	28.17	1098.58	9	-0.7	550.298	2	29.28	1801000	1	6392	JN_HC_e053 2_1.raw	1	1	178	186			PEAKS DB
6	25	P19474	R.FDSYPM(+15.99)VLGAQHFHSGK.H	Y	28.16	1935.89	17	-1.3	646.304	3	35.74	147970	1	7889	JN_HC_e053 2_1.raw	1	1	325	341	Oxidation (M)	M6:Oxidation (M):1000.00	PEAKS DB
6	25	P19474	R.RKQELAEKLEVEIAIK.R	Y	27.32	1896.1	16	-1	475.033	4	37.78	1121100	1	8371	JN_HC_e053 2_1.raw	2	2	148	163			PEAKS DB
6	25	P19474	K.EAWDLGVC(+57.02)R.D	Y	27.29	1104.5	9	-1.5	553.258	2	40.2	3172800	1	8972	JN_HC_e053 2_1.raw	1	1	352	360	Carbamidomethylation	C8:Carbamidomethylation:1000.00	PEAKS DB
6	25	P19474	K.LAQQSQALQELISELDRR.C	Y	27.28	2097.12	18	-0.1	700.046	3	47.25	16913000	1	10659	JN_HC_e053 2_1.raw	2	2	218	235			PEAKS DB
6	25	P19474	R.LGDTQQSIPGNEER.F	Y	27.23	1542.73	14	-1.6	772.37	2	31.26	0	1	6852	JN_HC_e053 2_1.raw	0	0	311	324			PEAKS DB
6	25	P19474	K.NTAPLTLC(+57.02)PLNIGSQGSTDY	Y	26.61	2121	20	-1.5	1061.51	2	49.62	3459700	1	11210	JN_HC_e053 2_1.raw	1	1	456	475	Carbamidomethylation	C8:Carbamidomethylation:1000.00	PEAKS DB
6	25	P19474	R.TC(+57.02)AVHITLDPDTANPWLILSEDRR.Q	Y	26.42	2792.39	24	-1.3	699.104	4	46	811510	1	10383	JN_HC_e053 2_1.raw	1	1	284	307	Carbamidomethylation	C2:Carbamidomethylation:1000.00	PEAKS DB
6	25	P19474	K.SRIHAEFVQQK.N	Y	26.34	1341.72	11	-0.9	448.245	3	28.99	217220	1	6323	JN_HC_e053 2_1.raw	1	1	176	186			PEAKS DB
6	25	P19474	K.ALC(+57.02)WVC(+57.02)AQSR.K	Y	26.28	1249.57	10	-1.5	625.791	2	37.94	2701200	1	8412	JN_HC_e053 2_1.raw	1	1	109	118	Carbamidomethylation	C3:Carbamidomethylation:1000.00;C6:Carbamidomethylation:1000.00	PEAKS DB
6	25	P19474	R.QLANM(+15.99)VNNLK.E	Y	26.2	1159.6	10	-1.5	580.807	2	31.36	173870	1	6871	JN_HC_e053 2_1.raw	1	1	68	77	Oxidation (M)	M5:Oxidation (M):1000.00	PEAKS DB
6	25	P19474	R.KQELAEKLEVEIAIK.R	Y	26.14	1740	15	-0.9	581.008	3	38.74	595400	1	8621	JN_HC_e053 2_1.raw	1	1	149	163			PEAKS DB
6	25	P19474	R.KQELAEKLEVEIAIKR.A	Y	26.07	1896.1	16	-1.6	475.033	4	36.62	606910	1	8080	JN_HC_e053 2_1.raw	1	1	149	164			PEAKS DB
6	25	P19474	R.QLQELEKDEREQLR.I	Y	25.9	1812.93	14	-1.4	454.24	4	31.51	1974700	1	6912	JN_HC_e053 2_1.raw	3	3	196	209			PEAKS DB
6	25	P19474	R.QLANMVNNLK.E	Y	25.09	1143.61	10	-0.2	572.811	2	36.85	1757900	1	8137	JN_HC_e053 2_1.raw	1	1	68	77			PEAKS DB
6	25	P19474	K.GGGSVC(+57.02)PVC(+57.02)R.Q	Y	25.07	1047.46	10	-0.6	524.736	2	27.41	3573800	1	5950	JN_HC_e053 2_1.raw	1	1	46	55	Carbamidomethylation	C6:Carbamidomethylation:1000.00;C9:Carbamidomethylation:1000.00	PEAKS DB
6	25	P19474	K.DLDITSPELR.S	Y	24.92	1157.59	10	-0.8	579.803	2	41.39	6011600	1	9250	JN_HC_e053 2_1.raw	1	1	261	270			PEAKS DB
6	25	P19474	R.QLANMVN(+.98)NLK.E	Y	24.65	1144.59	10	-0.7	573.302	2	38.16	58316	1	8475	JN_HC_e053 2_1.raw	1	1	68	77	Deamidation (NQ)	N7:Deamidation (NQ):14.02	PEAKS DB
6	25	P19474	R.LHLFC(+57.02)EKDGK.A	Y	24.57	1245.62	10	-1.2	416.213	3	31.2	610570	1	6819	JN_HC_e053 2_1.raw	1	1	99	108	Carbamidomethylation	C5:Carbamidomethylation:1000.00	PEAKS DB
6	25	P19474	R.SVC(+57.02)HVPGLK.K	Y	24.52	995.522	9	-1	498.768	2	30.09	124710	1	6575	JN_HC_e053 2_1.raw	1	1	271	279	Carbamidomethylation	C3:Carbamidomethylation:1000.00	PEAKS DB
6	25	P19474	K.GHFLLSSK.S	Y	24.11	887.486	8	-1	444.75	2	31.95	612670	1	7007	JN_HC_e053 2_1.raw	1	1	367	374			PEAKS DB
6	25	P19474	R.QLQELEKDER.E	Y	23.81	1286.65	10	-1.2	644.33	2	28.49	4546000	1	6219	JN_HC_e053 2_1.raw	2	2	196	205			PEAKS DB
6	25	P19474	R.LGDTQQSIPGN(+.98)EER.F	Y	23.44	1543.71	14	-1.5	772.862	2	32.44	52219	1	7130	JN_HC_e053 2_1.raw	1	1	311	324	Deamidation (NQ)	N11:Deamidation (NQ):36.87	PEAKS DB
6	25	P19474	K.LQVALGELR.R	Y	22.55	997.592	9	-1.6	499.803	2	40.29	7133300	1	9005	JN_HC_e053 2_1.raw	1	1	139	147			PEAKS DB
6	25	P19474	R.QLANM(+15.99)VN(+.98)NLK.E	Y	22.52	1160.59	10	-1.4	581.299	2	31.24	85978	1	6842	JN_HC_e053 2_1.raw	2	2	68	77	Oxidation (M); Deamidation (NQ)	M5:Oxidation (M):1000.00;N7:Deamidation (NQ):17.01	PEAKS DB
6	25	P19474	K.LEVEIAIK.R	Y	21.75	913.548	8	-1.4	457.781	2	40.16	151720	1	8967	JN_HC_e053 2_1.raw	1	1	156	163			PEAKS DB
6	25	P19474	R.KGHFLLSSK.S	Y	20.5	1015.58	9	0.2	508.798	2	30.28	52499	1	6629	JN_HC_e053 2_1.raw	1	1	366	374			PEAKS DB
6	25	P19474	R.LHLFC(+57.02)EK.D	Y	19.94	945.474	7	0.2	473.744	2	33.88	158670	1	7438	JN_HC_e053 2_1.raw	1	1	99	105	Carbamidomethylation	C5:Carbamidomethylation:1000.00	PEAKS DB
6	25	P19474	R.SESWNLK.D	Y	18.64	862.418	7	-1.7	432.216	2	33.71	843550	1	7403	JN_HC_e053 2_1.raw	1	1	254	260			PEAKS DB
6	25	P19474	R.RKQELAEKLEVEIAIKR.A	Y	18.01	2052.21	17	-0.6	411.448	5	35.35	174890	1	7786	JN_HC_e053 2_1.raw	1	1	148	164			PEAKS DB
6	25	P19474	R.LTMMWEEVTCPIC(+57.02)LDPFVEPVSIECGH(+114.03)SFC(+57.02)Q(+.98)EC(+57.02)ISQVGK.G	Y	17.75	4673.03	39	6.2	1169.27	4	52.32	53642	1	11836	JN_HC_e053 2_1.raw	1	1	7	45	Carbamidomethylation; glutarylatyion; Deamidation (NQ)	C13:Carbamidomethylation:0.00;H27:glutarylatyion:0.00;C30:Carbamidomethylation:2.56;Q31:Deamidation (NQ):23.26;C33:Carbamidomethylation:6.30	PEAKS DB
6	25	P19474	R.QLAN(+.98)MVN(+.98)NLK.E	Y	16.4	1145.58	10	15.1	573.803	2	36.06	33975000	1	7928	JN_HC_e053 2_1.raw	1	1	68	77	Deamidation (NQ)	N4:Deamidation (NQ):0.00;N7:Deamidation (NQ):14.02	PEAKS DB
10	11	Q71U36	R.FDGALNVDLTEFQTNLVPYPR.I	N	36.77	2408.2	21	-1	1205.11	2	51.53	5764200	1	11648	JN_HC_e053 2_1.raw	3	3	244	264			PEAKS DB
10	11	Q71U36	R.AFVHWYVGEGM(+15.99)EEGEFSEAR.E	N	35.74	2345.01	20	-0.9	782.675	3	41.34	1806500	1	9251	JN_HC_e053 2_1.raw	1	1	403	422	Oxidation (M)	M11:Oxidation (M):1000.00	PEAKS DB
10	11	Q71U36	R.AVC(+57.02)M(+15.99)LSNTTAIAEAWAR.L	N	34.5	1879.89	17	-1.5	940.952	2	43.47	1385700	1	9782	JN_HC_e053 2_1.raw	2	2	374	390	Carbamidomethylation; Oxidation (M)	C3:Carbamidomethylation:1000.00;M4:Oxidation (M):1000.00	PEAKS DB
10	11	Q71U36	R.QLFHPEQLITGKEDAANNYAR.G	N	34.49	2414.2	21	-1.1	604.556	4	38.65	5589300	1	8586	JN_HC_e053 2_1.raw	2	2	85	105			PEAKS DB
10	11	Q71U36	K.AYHEQLSVAEITNAC(+57.02)FEPANQMVK.C	N	34.37	2749.28	24	-6.9	917.429	3	42.42	1134000	1	9529	JN_HC_e053 2_1.raw	1	1	281	304	Carbamidomethylation	C15:Carbamidomethylation:1000.00	PEAKS DB
10	11	Q71U36	R.AVC(+57.02)MLSNTTAIAEAWAR.L	N	33.32	1863.9	17	-1	622.306	3	46.74	1020400	1	10549	JN_HC_e053 2_1.raw	2	2	374	390	Carbamidomethylation	C3:Carbamidomethylation:1000.00	PEAKS DB
10	11	Q71U36	R.NLDIERPTYTNLNR.L	N	32.35	1717.87	14	-1.8	859.943	2	36.01	21992000	1	7941	JN_HC_e053 2_1.raw	2	2	216	229			PEAKS DB
10	11	Q71U36	K.LADQC(+57.02)TGLQGFLVFHSFGGGTGSGFTSLLMER.L	N	31.81	3389.62	32	-0.5	1130.88	3	52.11	628170	1	11793	JN_HC_e053 2_1.raw	2	2	125	156	Carbamidomethylation	C5:Carbamidomethylation:1000.00	PEAKS DB
10	11	Q71U36	R.QLFHPEQLITGK.E	N	31.19	1409.77	12	-1.7	705.889	2	39.99	3029800	1	8920	JN_HC_e053 2_1.raw	2	2	85	96			PEAKS DB
10	11	Q71U36	R.AVFVDLEPTVIDEVR.T	N	30.98	1700.9	15	-1.4	851.455	2	47.8	13698000	1	10802	JN_HC_e053 2_1.raw	2	2	65	79			PEAKS DB
10	11	Q71U36	R.GHYTIGKEIIDLVLDR.I	N	30.91	1841	16	-0.2	614.675	3	47.58	303860	1	10754	JN_HC_e053 2_1.raw	2	2	106	121			PEAKS DB
10	11	Q71U36	R.IHFPLATYAPVISAEK.A	N	30.6	1755.96	16	-0.4	586.326	3	43.71	8280200	1	9931	JN_HC_e053 2_1.raw	2	2	265	280			PEAKS DB
10	11	Q71U36	K.FDLMYAK.R	N	29.48	886.426	7	-2.3	444.219	2	40.2	543400	1	8977	JN_HC_e053 2_1.raw	1	1	395	401			PEAKS DB
10	11	Q71U36	K.DVNAAIATIK.T	N	28.41	1014.57	10	-0.1	508.293	2	38.28	6290100	1	8488	JN_HC_e053 2_1.raw	1	1	327	336			PEAKS DB
10	11	Q71U36	K.TIGGGDDSFNTFFSETGAGK.H	N	28.36	2006.89	20	-2.3	669.968	3	45.67	7404800	1	10316	JN_HC_e053 2_1.raw	2	2	41	60			PEAKS DB
10	11	Q71U36	R.KLADQC(+57.02)TGLQGFLVFHSFGGGTGSGFTSLLMER.L	N	27.6	3517.71	33	-0.6	880.435	4	49.82	293310	1	11269	JN_HC_e053 2_1.raw	1	1	124	156	Carbamidomethylation	C6:Carbamidomethylation:1000.00	PEAKS DB
10	11	Q71U36	R.KLADQC(+57.02)TGLQGFLVFHSFGGGTGSGFTSLLM(+15.99)ER.L	N	27.51	3533.71	33	-0.4	884.434	4	48.86	230400	1	11055	JN_HC_e053 2_1.raw	1	1	124	156	Carbamidomethylation; Oxidation (M)	C6:Carbamidomethylation:1000.00;M31:Oxidation (M):1000.00	PEAKS DB
10	11	Q71U36	K.AYHEQLSVAEITNAC(+57.02)FEPANQM(+15.99)VK.C	N	27.38	2765.28	24	-0.7	922.766	3	40.79	1112300	1	9115	JN_HC_e053 2_1.raw	1	1	281	304	Carbamidomethylation; Oxidation (M)	C15:Carbamidomethylation:1000.00;M22:Oxidation (M):1000.00	PEAKS DB
10	11	Q71U36	R.TIQFVDWC(+57.02)PTGFK.V	N	26.9	1597.76	13	-1.5	799.886	2	47	348750	1	10610	JN_HC_e053 2_1.raw	1	1	340	352	Carbamidomethylation	C8:Carbamidomethylation:1000.00	PEAKS DB
10	11	Q71U36	R.LDHKFDLMYAK.R	N	26.89	1379.69	11	-1.6	460.903	3	35.44	555610	1	7798	JN_HC_e053 2_1.raw	1	1	391	401			PEAKS DB
10	11	Q71U36	R.QLFHPEQLITGKEDAAN(+.98)NYAR.G	N	25.21	2415.18	21	-0.6	604.802	4	39.18	617110	1	8730	JN_HC_e053 2_1.raw	1	1	85	105	Deamidation (NQ)	N17:Deamidation (NQ):14.02	PEAKS DB
10	11	Q71U36	K.EDAANNYAR.G	N	25.06	1022.44	9	0.5	512.228	2	25.7	2286100	1	5552	JN_HC_e053 2_1.raw	1	1	97	105			PEAKS DB
10	11	Q71U36	R.LSVDYGKK.S	N	24.9	908.497	8	-2	455.255	2	27.84	1524400	1	6061	JN_HC_e053 2_1.raw	1	1	157	164			PEAKS DB
10	11	Q71U36	K.VGINYQPPTVVPGGDLAK.V	N	23.73	1823.98	18	-2.2	912.994	2	42.07	14086000	1	9389	JN_HC_e053 2_1.raw	2	2	353	370			PEAKS DB
10	11	Q71U36	R.LDHKFDLM(+15.99)YAK.R	N	23.65	1395.69	11	-1.2	466.235	3	33.2	157740	1	7296	JN_HC_e053 2_1.raw	1	1	391	401	Oxidation (M)	M8:Oxidation (M):1000.00	PEAKS DB
10	11	Q71U36	K.FDLM(+15.99)YAK.R	N	22.93	902.421	7	-2.2	452.217	2	36.99	565590	1	8157	JN_HC_e053 2_1.raw	1	1	395	401	Oxidation (M)	M4:Oxidation (M):1000.00	PEAKS DB
10	11	Q71U36	K.EIIDLVLDR.I	N	22.37	1084.61	9	-1.5	543.313	2	47	2446900	1	10612	JN_HC_e053 2_1.raw	1	1	113	121			PEAKS DB
10	11	Q71U36	R.EDMAALEK.D	N	22.07	905.416	8	-1	453.715	2	32.07	738070	1	7028	JN_HC_e053 2_1.raw	1	1	423	430			PEAKS DB
10	11	Q71U36	K.YM(+15.99)AC(+57.02)C(+57.02)LLYR.G	N	22.01	1264.54	9	-2.2	633.276	2	37.94	572690	1	8413	JN_HC_e053 2_1.raw	1	1	312	320	Oxidation (M); Carbamidomethylation	M2:Oxidation (M):1000.00;C4:Carbamidomethylation:1000.00;C5:Carbamidomethylation:1000.00	PEAKS DB
10	11	Q71U36	K.LADQC(+57.02)TGLQGFLVFHSFGGGTGSGFTSLLM(+15.99)ER.L	N	19.04	3405.61	32	2	1136.21	3	51.19	443660	1	11571	JN_HC_e053 2_1.raw	1	1	125	156	Carbamidomethylation; Oxidation (M)	C5:Carbamidomethylation:1000.00;M30:Oxidation (M):1000.00	PEAKS DB
9	15	Q9BQE3	R.FDGALNVDLTEFQTNLVPYPR.I	N	36.77	2408.2	21	-1	1205.11	2	51.53	5764200	1	11648	JN_HC_e053 2_1.raw	3	3	244	264			PEAKS DB
9	15	Q9BQE3	R.AFVHWYVGEGM(+15.99)EEGEFSEAR.E	N	35.74	2345.01	20	-0.9	782.675	3	41.34	1806500	1	9251	JN_HC_e053 2_1.raw	1	1	403	422	Oxidation (M)	M11:Oxidation (M):1000.00	PEAKS DB
9	15	Q9BQE3	R.QLFHPEQLITGKEDAANNYAR.G	N	34.49	2414.2	21	-1.1	604.556	4	38.65	5589300	1	8586	JN_HC_e053 2_1.raw	2	2	85	105			PEAKS DB
9	15	Q9BQE3	R.NLDIERPTYTNLNR.L	N	32.35	1717.87	14	-1.8	859.943	2	36.01	21992000	1	7941	JN_HC_e053 2_1.raw	2	2	216	229			PEAKS DB
9	15	Q9BQE3	K.LADQC(+57.02)TGLQGFLVFHSFGGGTGSGFTSLLMER.L	N	31.81	3389.62	32	-0.5	1130.88	3	52.11	628170	1	11793	JN_HC_e053 2_1.raw	2	2	125	156	Carbamidomethylation	C5:Carbamidomethylation:1000.00	PEAKS DB
9	15	Q9BQE3	R.AVC(+57.02)MLSNTTAVAEAWAR.L	Y	31.36	1849.88	17	-0.4	925.948	2	44.96	295510	1	10135	JN_HC_e053 2_1.raw	1	1	374	390	Carbamidomethylation	C3:Carbamidomethylation:1000.00	PEAKS DB
9	15	Q9BQE3	R.QLFHPEQLITGK.E	N	31.19	1409.77	12	-1.7	705.889	2	39.99	3029800	1	8920	JN_HC_e053 2_1.raw	2	2	85	96			PEAKS DB
9	15	Q9BQE3	R.AVFVDLEPTVIDEVR.T	N	30.98	1700.9	15	-1.4	851.455	2	47.8	13698000	1	10802	JN_HC_e053 2_1.raw	2	2	65	79			PEAKS DB
9	15	Q9BQE3	R.GHYTIGKEIIDLVLDR.I	N	30.91	1841	16	-0.2	614.675	3	47.58	303860	1	10754	JN_HC_e053 2_1.raw	2	2	106	121			PEAKS DB
9	15	Q9BQE3	R.IHFPLATYAPVISAEK.A	N	30.6	1755.96	16	-0.4	586.326	3	43.71	8280200	1	9931	JN_HC_e053 2_1.raw	2	2	265	280			PEAKS DB
9	15	Q9BQE3	K.FDLMYAK.R	N	29.48	886.426	7	-2.3	444.219	2	40.2	543400	1	8977	JN_HC_e053 2_1.raw	1	1	395	401			PEAKS DB
9	15	Q9BQE3	R.AVC(+57.02)M(+15.99)LSNTTAVAEAWAR.L	Y	28.8	1865.88	17	-0.5	933.945	2	41.63	436850	1	9328	JN_HC_e053 2_1.raw	1	1	374	390	Carbamidomethylation; Oxidation (M)	C3:Carbamidomethylation:1000.00;M4:Oxidation (M):1000.00	PEAKS DB
9	15	Q9BQE3	K.DVNAAIATIK.T	N	28.41	1014.57	10	-0.1	508.293	2	38.28	6290100	1	8488	JN_HC_e053 2_1.raw	1	1	327	336			PEAKS DB
9	15	Q9BQE3	K.TIGGGDDSFNTFFSETGAGK.H	N	28.36	2006.89	20	-2.3	669.968	3	45.67	7404800	1	10316	JN_HC_e053 2_1.raw	2	2	41	60			PEAKS DB
9	15	Q9BQE3	R.LISQIVSSITASLR.F	N	28.29	1486.87	14	-1.3	744.442	2	51.47	8679100	1	11637	JN_HC_e053 2_1.raw	2	2	230	243			PEAKS DB
9	15	Q9BQE3	K.AYHEQLTVAEITNAC(+57.02)FEPANQM(+15.99)VK.C	N	27.78	2779.29	24	0.3	927.439	3	40.98	214090	1	9170	JN_HC_e053 2_1.raw	1	1	281	304	Carbamidomethylation; Oxidation (M)	C15:Carbamidomethylation:1000.00;M22:Oxidation (M):1000.00	PEAKS DB
9	15	Q9BQE3	R.KLADQC(+57.02)TGLQGFLVFHSFGGGTGSGFTSLLMER.L	N	27.6	3517.71	33	-0.6	880.435	4	49.82	293310	1	11269	JN_HC_e053 2_1.raw	1	1	124	156	Carbamidomethylation	C6:Carbamidomethylation:1000.00	PEAKS DB
9	15	Q9BQE3	R.KLADQC(+57.02)TGLQGFLVFHSFGGGTGSGFTSLLM(+15.99)ER.L	N	27.51	3533.71	33	-0.4	884.434	4	48.86	230400	1	11055	JN_HC_e053 2_1.raw	1	1	124	156	Carbamidomethylation; Oxidation (M)	C6:Carbamidomethylation:1000.00;M31:Oxidation (M):1000.00	PEAKS DB
9	15	Q9BQE3	R.TIQFVDWC(+57.02)PTGFK.V	N	26.9	1597.76	13	-1.5	799.886	2	47	348750	1	10610	JN_HC_e053 2_1.raw	1	1	340	352	Carbamidomethylation	C8:Carbamidomethylation:1000.00	PEAKS DB
9	15	Q9BQE3	R.LDHKFDLMYAK.R	N	26.89	1379.69	11	-1.6	460.903	3	35.44	555610	1	7798	JN_HC_e053 2_1.raw	1	1	391	401			PEAKS DB
9	15	Q9BQE3	R.QLFHPEQLITGKEDAAN(+.98)NYAR.G	N	25.21	2415.18	21	-0.6	604.802	4	39.18	617110	1	8730	JN_HC_e053 2_1.raw	1	1	85	105	Deamidation (NQ)	N17:Deamidation (NQ):14.02	PEAKS DB
9	15	Q9BQE3	K.EDAANNYAR.G	N	25.06	1022.44	9	0.5	512.228	2	25.7	2286100	1	5552	JN_HC_e053 2_1.raw	1	1	97	105			PEAKS DB
9	15	Q9BQE3	R.LSVDYGKK.S	N	24.9	908.497	8	-2	455.255	2	27.84	1524400	1	6061	JN_HC_e053 2_1.raw	1	1	157	164			PEAKS DB
9	15	Q9BQE3	K.VGINYQPPTVVPGGDLAK.V	N	23.73	1823.98	18	-2.2	912.994	2	42.07	14086000	1	9389	JN_HC_e053 2_1.raw	2	2	353	370			PEAKS DB
9	15	Q9BQE3	R.LDHKFDLM(+15.99)YAK.R	N	23.65	1395.69	11	-1.2	466.235	3	33.2	157740	1	7296	JN_HC_e053 2_1.raw	1	1	391	401	Oxidation (M)	M8:Oxidation (M):1000.00	PEAKS DB
9	15	Q9BQE3	K.FDLM(+15.99)YAK.R	N	22.93	902.421	7	-2.2	452.217	2	36.99	565590	1	8157	JN_HC_e053 2_1.raw	1	1	395	401	Oxidation (M)	M4:Oxidation (M):1000.00	PEAKS DB
9	15	Q9BQE3	K.AYHEQLTVAEITNAC(+57.02)FEPANQMVK.C	N	22.76	2763.3	24	-0.4	922.107	3	42.64	290770	1	9583	JN_HC_e053 2_1.raw	1	1	281	304	Carbamidomethylation	C15:Carbamidomethylation:1000.00	PEAKS DB
9	15	Q9BQE3	K.EIIDLVLDR.I	N	22.37	1084.61	9	-1.5	543.313	2	47	2446900	1	10612	JN_HC_e053 2_1.raw	1	1	113	121			PEAKS DB
9	15	Q9BQE3	R.EDMAALEK.D	N	22.07	905.416	8	-1	453.715	2	32.07	738070	1	7028	JN_HC_e053 2_1.raw	1	1	423	430			PEAKS DB
9	15	Q9BQE3	K.YM(+15.99)AC(+57.02)C(+57.02)LLYR.G	N	22.01	1264.54	9	-2.2	633.276	2	37.94	572690	1	8413	JN_HC_e053 2_1.raw	1	1	312	320	Oxidation (M); Carbamidomethylation	M2:Oxidation (M):1000.00;C4:Carbamidomethylation:1000.00;C5:Carbamidomethylation:1000.00	PEAKS DB
9	15	Q9BQE3	K.LADQC(+57.02)TGLQGFLVFHSFGGGTGSGFTSLLM(+15.99)ER.L	N	19.04	3405.61	32	2	1136.21	3	51.19	443660	1	11571	JN_HC_e053 2_1.raw	1	1	125	156	Carbamidomethylation; Oxidation (M)	C5:Carbamidomethylation:1000.00;M30:Oxidation (M):1000.00	PEAKS DB
9	15	Q9BQE3	K.AYHEQLTVAEITN(+.98)ACFEPANQ(+.98)M(+15.99)VK(+126.10).C	N	18.72	2850.35	24	-2.5	951.12	3	43.66	175030	1	9826	JN_HC_e053 2_1.raw	1	1	281	304	Deamidation (NQ); Oxidation (M); octanoylation	N13:Deamidation (NQ):0.00;Q21:Deamidation (NQ):0.00;M22:Oxidation (M):1000.00;K24:octanoylation:1000.00	PEAKS DB
11	4	P68104	K.NMITGTSQADC(+57.02)AVLIVAAGVGEFEAGISK.N	Y	37.99	2908.43	29	-0.8	970.484	3	55.66	1166300	1	12558	JN_HC_e053 2_1.raw	1	1	101	129	Carbamidomethylation	C11:Carbamidomethylation:1000.00	PEAKS DB
11	4	P68104	K.NM(+15.99)ITGTSQADC(+57.02)AVLIVAAGVGEFEAGISK.N	Y	36.46	2924.43	29	1.8	1463.22	2	54.61	626260	1	12339	JN_HC_e053 2_1.raw	2	2	101	129	Oxidation (M); Carbamidomethylation	M2:Oxidation (M):1000.00;C11:Carbamidomethylation:1000.00	PEAKS DB
11	4	P68104	K.THINIVVIGHVDSGK.S	Y	36.46	1587.87	15	-1.6	794.943	2	35.21	2164400	1	7755	JN_HC_e053 2_1.raw	2	2	6	20			PEAKS DB
11	4	P68104	R.VETGVLKPGMVVTFAPVNVTTEVK.S	Y	35.76	2514.38	24	-0.5	839.132	3	44.77	9627600	1	10089	JN_HC_e053 2_1.raw	2	2	267	290			PEAKS DB
11	4	P68104	R.EHALLAYTLGVK.Q	Y	34.18	1313.73	12	-1.2	657.874	2	40.07	5360100	1	8940	JN_HC_e053 2_1.raw	2	2	135	146			PEAKS DB
11	4	P68104	R.VETGVLKPGM(+15.99)VVTFAPVNVTTEVK.S	Y	32.47	2530.37	24	-1.1	844.463	3	42.96	4421500	1	9647	JN_HC_e053 2_1.raw	1	1	267	290	Oxidation (M)	M10:Oxidation (M):1000.00	PEAKS DB
11	4	P68104	K.SGDAAIVDMVPGKPMC(+57.02)VESFSDYPPLGR.F	Y	31.76	2994.39	28	-2.2	999.136	3	46.35	1771700	1	10451	JN_HC_e053 2_1.raw	1	1	396	423	Carbamidomethylation	C16:Carbamidomethylation:1000.00	PEAKS DB
11	4	P68104	K.YYVTIIDAPGHR.D	Y	30.99	1403.72	12	-1.1	468.913	3	37.61	7149400	1	8317	JN_HC_e053 2_1.raw	2	2	85	96			PEAKS DB
11	4	P68104	K.IGGIGTVPVGR.V	Y	30.19	1024.6	11	-0.3	513.309	2	36.67	7037500	1	8089	JN_HC_e053 2_1.raw	1	1	256	266			PEAKS DB
11	4	P68104	R.YEEIVKEVSTYIK.K	Y	30.16	1599.84	13	0.4	534.287	3	41.63	177020	1	9342	JN_HC_e053 2_1.raw	1	1	167	179			PEAKS DB
11	4	P68104	R.DFIKNM(+15.99)ITGTSQADC(+57.02)AVLIVAAGVGEFEAGISK.N	Y	29.62	3427.7	33	-1.5	1143.57	3	54.43	100120	1	12296	JN_HC_e053 2_1.raw	1	1	97	129	Oxidation (M); Carbamidomethylation	M6:Oxidation (M):1000.00;C15:Carbamidomethylation:1000.00	PEAKS DB
11	4	P68104	K.DGNASGTTLLEALDC(+57.02)ILPPTRPTDKPLR.L	Y	28.17	3020.56	28	-0.9	756.147	4	49.11	869280	1	11100	JN_HC_e053 2_1.raw	1	1	220	247	Carbamidomethylation	C15:Carbamidomethylation:1000.00	PEAKS DB
11	4	P68104	K.IGYNPDTVAFVPISGWNGDNMLEPSANMPWFK.G	Y	27.08	3566.66	32	-2.9	1189.89	3	55.01	412200	1	12426	JN_HC_e053 2_1.raw	1	1	181	212			PEAKS DB
11	4	P68104	K.STTTGHLIYK.C	Y	26.88	1119.59	10	-1	560.803	2	28.84	3352100	1	6284	JN_HC_e053 2_1.raw	1	1	21	30			PEAKS DB
11	4	P68104	K.DGNASGTTLLEALDC(+57.02)ILPPTRPTDKPLRLPLQDVYK.I	Y	26.63	3977.09	36	-1	796.425	5	50.12	1990500	1	11330	JN_HC_e053 2_1.raw	2	2	220	255	Carbamidomethylation	C15:Carbamidomethylation:1000.00	PEAKS DB
11	4	P68104	K.SGDAAIVDM(+15.99)VPGKPMC(+57.02)VESFSDYPPLGR.F	Y	26.22	3010.39	28	-1.1	1004.47	3	43.97	743510	1	9904	JN_HC_e053 2_1.raw	1	1	396	423	Oxidation (M); Carbamidomethylation	M9:Oxidation (M):10.92;C16:Carbamidomethylation:1000.00	PEAKS DB
11	4	P68104	K.SGDAAIVDMVPGKPM(+15.99)C(+57.02)VESFSDYPPLGR.F	Y	24.92	3010.39	28	-1.9	1004.47	3	44.67	783790	1	10070	JN_HC_e053 2_1.raw	1	1	396	423	Oxidation (M); Carbamidomethylation	M15:Oxidation (M):17.45;C16:Carbamidomethylation:1000.00	PEAKS DB
11	4	P68104	K.KIGYNPDTVAFVPISGWN(+.98)GDNM(+15.99)LEPSANM(+15.99)PWFK.G	Y	24.92	3727.73	33	4.7	1243.59	3	48.52	260140	1	10972	JN_HC_e053 2_1.raw	1	1	180	212	Deamidation (NQ); Oxidation (M)	N18:Deamidation (NQ):0.00;M22:Oxidation (M):1000.00;M29:Oxidation (M):1000.00	PEAKS DB
11	4	P68104	K.IGYNPDTVAFVPISGWNGDNMLEPSANM(+15.99)PWFK.G	Y	24.62	3582.66	32	0	1195.23	3	53.63	344530	1	12099	JN_HC_e053 2_1.raw	1	1	181	212	Oxidation (M)	M28:Oxidation (M):61.82	PEAKS DB
11	4	P68104	R.LPLQDVYK.I	Y	24.23	974.544	8	-2.1	488.278	2	37.78	2068800	1	8390	JN_HC_e053 2_1.raw	1	1	248	255			PEAKS DB
11	4	P68104	K.SGDAAIVDM(+15.99)VPGKPM(+15.99)C(+57.02)VESFSDYPPLGR.F	Y	24.01	3026.38	28	-2.2	1009.8	3	42.32	1307100	1	9506	JN_HC_e053 2_1.raw	1	1	396	423	Oxidation (M); Carbamidomethylation	M9:Oxidation (M):1000.00;M15:Oxidation (M):1000.00;C16:Carbamidomethylation:1000.00	PEAKS DB
11	4	P68104	K.KIGYNPDTVAFVPISGWN(+.98)GDNMLEPSANM(+15.99)PWFK.G	Y	23.5	3711.74	33	-0.9	1238.25	3	51.04	326750	1	11504	JN_HC_e053 2_1.raw	1	1	180	212	Deamidation (NQ); Oxidation (M)	N18:Deamidation (NQ):0.00;M29:Oxidation (M):32.55	PEAKS DB
11	4	P68104	R.VETGVLKPGMVVTFAPVN(+.98)VTTEVK.S	Y	23.48	2515.36	24	6.3	629.851	4	44.77	60824	1	10105	JN_HC_e053 2_1.raw	1	1	267	290	Deamidation (NQ)	N18:Deamidation (NQ):1000.00	PEAKS DB
11	4	P68104	K.EVSTYIKK.I	Y	23.09	966.539	8	-2.2	484.276	2	27.2	877190	1	5899	JN_HC_e053 2_1.raw	1	1	173	180			PEAKS DB
11	4	P68104	K.KIGYNPDTVAFVPISGWNGDNMLEPSANM(+15.99)PWFK.G	Y	23.05	3710.75	33	0.2	1237.93	3	50.12	687770	1	11312	JN_HC_e053 2_1.raw	1	1	180	212	Oxidation (M)	M29:Oxidation (M):23.64	PEAKS DB
11	4	P68104	K.QLIVGVNK.M	Y	22.43	869.533	8	-1.2	435.774	2	34.17	1465100	1	7504	JN_HC_e053 2_1.raw	1	1	147	154			PEAKS DB
11	4	P68104	K.KIGYNPDTVAFVPISGWNGDNM(+15.99)LEPSANM(+15.99)PWFK.G	Y	22.05	3726.75	33	-1.4	1243.26	3	48.51	0	1	10972	JN_HC_e053 2_1.raw	0	0	180	212	Oxidation (M)	M22:Oxidation (M):1000.00;M29:Oxidation (M):1000.00	PEAKS DB
11	4	P68104	K.KIGYNPDTVAFVPISGWNGDNMLEPSANMPWFK.G	Y	21.91	3694.76	33	0.7	1232.59	3	51.63	503560	1	11672	JN_HC_e053 2_1.raw	1	1	180	212			PEAKS DB
11	4	P68104	K.EVSTYIK.K	Y	21.2	838.444	7	-1.9	420.228	2	31.41	1368000	1	6875	JN_HC_e053 2_1.raw	1	1	173	179			PEAKS DB
11	4	P68104	K.NMITGTSQADC(+57.02)AVLIVAAGVGEFEAGISKN(+.98)GQTR.E	Y	20.85	3465.69	34	-1.4	1156.23	3	53.04	50880	1	11982	JN_HC_e053 2_1.raw	1	1	101	134	Carbamidomethylation; Deamidation (NQ)	C11:Carbamidomethylation:1000.00;N30:Deamidation (NQ):14.04	PEAKS DB
11	4	P68104	K.IGYNPDTVAFVPISGWNGDN(+.98)M(+15.99)LEPSANM(+15.99)PWFK.G	Y	19.93	3599.64	32	0.8	1200.89	3	52.99	178950	1	11984	JN_HC_e053 2_1.raw	1	1	181	212	Deamidation (NQ); Oxidation (M)	N20:Deamidation (NQ):0.00;M21:Oxidation (M):1000.00;M28:Oxidation (M):1000.00	PEAKS DB
11	4	P68104	K.IGYNPDTVAFVPISGWNGDNM(+15.99)LEPSANM(+15.99)PWFK.G	Y	19.53	3598.65	32	0.9	1200.56	3	52.01	218610	1	11762	JN_HC_e053 2_1.raw	1	1	181	212	Oxidation (M)	M21:Oxidation (M):1000.00;M28:Oxidation (M):1000.00	PEAKS DB
11	4	P68104	R.TIEKFEK.E	Y	19.09	893.486	7	-1.2	447.75	2	26.54	1328400	1	5755	JN_HC_e053 2_1.raw	1	1	38	44			PEAKS DB
11	4	P68104	R.QTVAVGVIK.A	Y	18.75	913.56	9	-1.6	457.786	2	34.12	1799900	1	7486	JN_HC_e053 2_1.raw	1	1	431	439			PEAKS DB
11	4	P68104	R.KDGNASGTTLLEALDC(+57.02)ILPPTRPTDKPLR.L	Y	16.97	3148.66	29	-2.4	788.169	4	45.65	0	1	10307	JN_HC_e053 2_1.raw	0	0	219	247	Carbamidomethylation	C16:Carbamidomethylation:1000.00	PEAKS DB
11	5	Q5VTE0	K.NMITGTSQADC(+57.02)AVLIVAAGVGEFEAGISK.N	Y	37.99	2908.43	29	-0.8	970.484	3	55.66	1166300	1	12558	JN_HC_e053 2_1.raw	1	1	101	129	Carbamidomethylation	C11:Carbamidomethylation:1000.00	PEAKS DB
11	5	Q5VTE0	K.NM(+15.99)ITGTSQADC(+57.02)AVLIVAAGVGEFEAGISK.N	Y	36.46	2924.43	29	1.8	1463.22	2	54.61	626260	1	12339	JN_HC_e053 2_1.raw	2	2	101	129	Oxidation (M); Carbamidomethylation	M2:Oxidation (M):1000.00;C11:Carbamidomethylation:1000.00	PEAKS DB
11	5	Q5VTE0	K.THINIVVIGHVDSGK.S	Y	36.46	1587.87	15	-1.6	794.943	2	35.21	2164400	1	7755	JN_HC_e053 2_1.raw	2	2	6	20			PEAKS DB
11	5	Q5VTE0	R.VETGVLKPGMVVTFAPVNVTTEVK.S	Y	35.76	2514.38	24	-0.5	839.132	3	44.77	9627600	1	10089	JN_HC_e053 2_1.raw	2	2	267	290			PEAKS DB
11	5	Q5VTE0	R.EHALLAYTLGVK.Q	Y	34.18	1313.73	12	-1.2	657.874	2	40.07	5360100	1	8940	JN_HC_e053 2_1.raw	2	2	135	146			PEAKS DB
11	5	Q5VTE0	R.VETGVLKPGM(+15.99)VVTFAPVNVTTEVK.S	Y	32.47	2530.37	24	-1.1	844.463	3	42.96	4421500	1	9647	JN_HC_e053 2_1.raw	1	1	267	290	Oxidation (M)	M10:Oxidation (M):1000.00	PEAKS DB
11	5	Q5VTE0	K.SGDAAIVDMVPGKPMC(+57.02)VESFSDYPPLGR.F	Y	31.76	2994.39	28	-2.2	999.136	3	46.35	1771700	1	10451	JN_HC_e053 2_1.raw	1	1	396	423	Carbamidomethylation	C16:Carbamidomethylation:1000.00	PEAKS DB
11	5	Q5VTE0	K.YYVTIIDAPGHR.D	Y	30.99	1403.72	12	-1.1	468.913	3	37.61	7149400	1	8317	JN_HC_e053 2_1.raw	2	2	85	96			PEAKS DB
11	5	Q5VTE0	K.IGGIGTVPVGR.V	Y	30.19	1024.6	11	-0.3	513.309	2	36.67	7037500	1	8089	JN_HC_e053 2_1.raw	1	1	256	266			PEAKS DB
11	5	Q5VTE0	R.YEEIVKEVSTYIK.K	Y	30.16	1599.84	13	0.4	534.287	3	41.63	177020	1	9342	JN_HC_e053 2_1.raw	1	1	167	179			PEAKS DB
11	5	Q5VTE0	R.DFIKNM(+15.99)ITGTSQADC(+57.02)AVLIVAAGVGEFEAGISK.N	Y	29.62	3427.7	33	-1.5	1143.57	3	54.43	100120	1	12296	JN_HC_e053 2_1.raw	1	1	97	129	Oxidation (M); Carbamidomethylation	M6:Oxidation (M):1000.00;C15:Carbamidomethylation:1000.00	PEAKS DB
11	5	Q5VTE0	K.DGNASGTTLLEALDC(+57.02)ILPPTRPTDKPLR.L	Y	28.17	3020.56	28	-0.9	756.147	4	49.11	869280	1	11100	JN_HC_e053 2_1.raw	1	1	220	247	Carbamidomethylation	C15:Carbamidomethylation:1000.00	PEAKS DB
11	5	Q5VTE0	K.IGYNPDTVAFVPISGWNGDNMLEPSANMPWFK.G	Y	27.08	3566.66	32	-2.9	1189.89	3	55.01	412200	1	12426	JN_HC_e053 2_1.raw	1	1	181	212			PEAKS DB
11	5	Q5VTE0	K.STTTGHLIYK.C	Y	26.88	1119.59	10	-1	560.803	2	28.84	3352100	1	6284	JN_HC_e053 2_1.raw	1	1	21	30			PEAKS DB
11	5	Q5VTE0	K.DGNASGTTLLEALDC(+57.02)ILPPTRPTDKPLRLPLQDVYK.I	Y	26.63	3977.09	36	-1	796.425	5	50.12	1990500	1	11330	JN_HC_e053 2_1.raw	2	2	220	255	Carbamidomethylation	C15:Carbamidomethylation:1000.00	PEAKS DB
11	5	Q5VTE0	K.SGDAAIVDM(+15.99)VPGKPMC(+57.02)VESFSDYPPLGR.F	Y	26.22	3010.39	28	-1.1	1004.47	3	43.97	743510	1	9904	JN_HC_e053 2_1.raw	1	1	396	423	Oxidation (M); Carbamidomethylation	M9:Oxidation (M):10.92;C16:Carbamidomethylation:1000.00	PEAKS DB
11	5	Q5VTE0	K.SGDAAIVDMVPGKPM(+15.99)C(+57.02)VESFSDYPPLGR.F	Y	24.92	3010.39	28	-1.9	1004.47	3	44.67	783790	1	10070	JN_HC_e053 2_1.raw	1	1	396	423	Oxidation (M); Carbamidomethylation	M15:Oxidation (M):17.45;C16:Carbamidomethylation:1000.00	PEAKS DB
11	5	Q5VTE0	K.KIGYNPDTVAFVPISGWN(+.98)GDNM(+15.99)LEPSANM(+15.99)PWFK.G	Y	24.92	3727.73	33	4.7	1243.59	3	48.52	260140	1	10972	JN_HC_e053 2_1.raw	1	1	180	212	Deamidation (NQ); Oxidation (M)	N18:Deamidation (NQ):0.00;M22:Oxidation (M):1000.00;M29:Oxidation (M):1000.00	PEAKS DB
11	5	Q5VTE0	K.IGYNPDTVAFVPISGWNGDNMLEPSANM(+15.99)PWFK.G	Y	24.62	3582.66	32	0	1195.23	3	53.63	344530	1	12099	JN_HC_e053 2_1.raw	1	1	181	212	Oxidation (M)	M28:Oxidation (M):61.82	PEAKS DB
11	5	Q5VTE0	R.LPLQDVYK.I	Y	24.23	974.544	8	-2.1	488.278	2	37.78	2068800	1	8390	JN_HC_e053 2_1.raw	1	1	248	255			PEAKS DB
11	5	Q5VTE0	K.SGDAAIVDM(+15.99)VPGKPM(+15.99)C(+57.02)VESFSDYPPLGR.F	Y	24.01	3026.38	28	-2.2	1009.8	3	42.32	1307100	1	9506	JN_HC_e053 2_1.raw	1	1	396	423	Oxidation (M); Carbamidomethylation	M9:Oxidation (M):1000.00;M15:Oxidation (M):1000.00;C16:Carbamidomethylation:1000.00	PEAKS DB
11	5	Q5VTE0	K.KIGYNPDTVAFVPISGWN(+.98)GDNMLEPSANM(+15.99)PWFK.G	Y	23.5	3711.74	33	-0.9	1238.25	3	51.04	326750	1	11504	JN_HC_e053 2_1.raw	1	1	180	212	Deamidation (NQ); Oxidation (M)	N18:Deamidation (NQ):0.00;M29:Oxidation (M):32.55	PEAKS DB
11	5	Q5VTE0	R.VETGVLKPGMVVTFAPVN(+.98)VTTEVK.S	Y	23.48	2515.36	24	6.3	629.851	4	44.77	60824	1	10105	JN_HC_e053 2_1.raw	1	1	267	290	Deamidation (NQ)	N18:Deamidation (NQ):1000.00	PEAKS DB
11	5	Q5VTE0	K.EVSTYIKK.I	Y	23.09	966.539	8	-2.2	484.276	2	27.2	877190	1	5899	JN_HC_e053 2_1.raw	1	1	173	180			PEAKS DB
11	5	Q5VTE0	K.KIGYNPDTVAFVPISGWNGDNMLEPSANM(+15.99)PWFK.G	Y	23.05	3710.75	33	0.2	1237.93	3	50.12	687770	1	11312	JN_HC_e053 2_1.raw	1	1	180	212	Oxidation (M)	M29:Oxidation (M):23.64	PEAKS DB
11	5	Q5VTE0	K.QLIVGVNK.M	Y	22.43	869.533	8	-1.2	435.774	2	34.17	1465100	1	7504	JN_HC_e053 2_1.raw	1	1	147	154			PEAKS DB
11	5	Q5VTE0	K.KIGYNPDTVAFVPISGWNGDNM(+15.99)LEPSANM(+15.99)PWFK.G	Y	22.05	3726.75	33	-1.4	1243.26	3	48.51	0	1	10972	JN_HC_e053 2_1.raw	0	0	180	212	Oxidation (M)	M22:Oxidation (M):1000.00;M29:Oxidation (M):1000.00	PEAKS DB
11	5	Q5VTE0	K.KIGYNPDTVAFVPISGWNGDNMLEPSANMPWFK.G	Y	21.91	3694.76	33	0.7	1232.59	3	51.63	503560	1	11672	JN_HC_e053 2_1.raw	1	1	180	212			PEAKS DB
11	5	Q5VTE0	K.EVSTYIK.K	Y	21.2	838.444	7	-1.9	420.228	2	31.41	1368000	1	6875	JN_HC_e053 2_1.raw	1	1	173	179			PEAKS DB
11	5	Q5VTE0	K.NMITGTSQADC(+57.02)AVLIVAAGVGEFEAGISKN(+.98)GQTR.E	Y	20.85	3465.69	34	-1.4	1156.23	3	53.04	50880	1	11982	JN_HC_e053 2_1.raw	1	1	101	134	Carbamidomethylation; Deamidation (NQ)	C11:Carbamidomethylation:1000.00;N30:Deamidation (NQ):14.04	PEAKS DB
11	5	Q5VTE0	K.IGYNPDTVAFVPISGWNGDN(+.98)M(+15.99)LEPSANM(+15.99)PWFK.G	Y	19.93	3599.64	32	0.8	1200.89	3	52.99	178950	1	11984	JN_HC_e053 2_1.raw	1	1	181	212	Deamidation (NQ); Oxidation (M)	N20:Deamidation (NQ):0.00;M21:Oxidation (M):1000.00;M28:Oxidation (M):1000.00	PEAKS DB
11	5	Q5VTE0	K.IGYNPDTVAFVPISGWNGDNM(+15.99)LEPSANM(+15.99)PWFK.G	Y	19.53	3598.65	32	0.9	1200.56	3	52.01	218610	1	11762	JN_HC_e053 2_1.raw	1	1	181	212	Oxidation (M)	M21:Oxidation (M):1000.00;M28:Oxidation (M):1000.00	PEAKS DB
11	5	Q5VTE0	R.TIEKFEK.E	Y	19.09	893.486	7	-1.2	447.75	2	26.54	1328400	1	5755	JN_HC_e053 2_1.raw	1	1	38	44			PEAKS DB
11	5	Q5VTE0	R.QTVAVGVIK.A	Y	18.75	913.56	9	-1.6	457.786	2	34.12	1799900	1	7486	JN_HC_e053 2_1.raw	1	1	431	439			PEAKS DB
11	5	Q5VTE0	R.KDGNASGTTLLEALDC(+57.02)ILPPTRPTDKPLR.L	Y	16.97	3148.66	29	-2.4	788.169	4	45.65	0	1	10307	JN_HC_e053 2_1.raw	0	0	219	247	Carbamidomethylation	C16:Carbamidomethylation:1000.00	PEAKS DB
12	12	Q13885	R.SGPFGQIFRPDNFVFGQSGAGNNWAK.G	N	38.33	2797.34	26	-1.3	933.451	3	47.63	13302000	1	10748	JN_HC_e053 2_1.raw	1	1	78	103			PEAKS DB
12	12	Q13885	K.GHYTEGAELVDSVLDVVR.K	N	35.12	1957.97	18	-0.3	979.994	2	47.63	4006200	1	10761	JN_HC_e053 2_1.raw	2	2	104	121			PEAKS DB
12	12	Q13885	K.GHYTEGAELVDSVLDVVRK.E	N	34.78	2086.07	19	-1.7	696.362	3	45.04	5536400	1	10145	JN_HC_e053 2_1.raw	2	2	104	122			PEAKS DB
12	12	Q13885	R.LHFFM(+15.99)PGFAPLTSR.G	N	33.74	1635.82	14	-0.1	546.282	3	43.93	2672100	1	9900	JN_HC_e053 2_1.raw	1	1	263	276	Oxidation (M)	M5:Oxidation (M):1000.00	PEAKS DB
12	12	Q13885	K.NSSYFVEWIPNNVK.T	N	32.92	1695.83	14	-1.1	848.919	2	46	6515900	1	10381	JN_HC_e053 2_1.raw	2	2	337	350			PEAKS DB
12	12	Q13885	R.EIVHIQAGQC(+57.02)GNQIGAK.F	N	31.96	1821.92	17	-1.5	608.312	3	32.83	213090	1	7212	JN_HC_e053 2_1.raw	2	2	3	19	Carbamidomethylation	C10:Carbamidomethylation:1000.00	PEAKS DB
12	12	Q13885	R.LHFFMPGFAPLTSR.G	N	31.93	1619.83	14	-1.8	540.949	3	46.94	0	1	10601	JN_HC_e053 2_1.raw	0	0	263	276			PEAKS DB
12	12	Q13885	K.NSSYFVEWIPN(+.98)NVK.T	N	31.52	1696.81	14	-3.5	849.409	2	46.88	466910	1	10579	JN_HC_e053 2_1.raw	1	1	337	350	Deamidation (NQ)	N11:Deamidation (NQ):9.34	PEAKS DB
12	12	Q13885	R.AILVDLEPGTMDSVR.S	N	31.3	1614.83	15	-0.9	808.421	2	45.04	4804800	1	10150	JN_HC_e053 2_1.raw	1	1	63	77			PEAKS DB
12	12	Q13885	K.RISEQFTAMFR.R	N	30.83	1384.69	11	-1.7	693.352	2	39.99	878820	1	8932	JN_HC_e053 2_1.raw	3	3	380	390			PEAKS DB
12	12	Q13885	K.LAVNMVPFPR.L	N	30.27	1142.63	10	-0.8	572.32	2	43.79	1361000	1	9858	JN_HC_e053 2_1.raw	1	1	253	262			PEAKS DB
12	12	Q13885	K.LTTPTYGDLNHLVSATMSGVTTC(+57.02)LR.F	N	28.84	2707.33	25	-1.1	903.45	3	49.1	3535300	1	11101	JN_HC_e053 2_1.raw	1	1	217	241	Carbamidomethylation	C23:Carbamidomethylation:1000.00	PEAKS DB
12	12	Q13885	R.FPGQLNADLR.K	N	28.65	1129.59	10	-0.7	565.801	2	38.65	9205100	1	8651	JN_HC_e053 2_1.raw	1	1	242	251			PEAKS DB
12	12	Q13885	R.SGPFGQIFRPDNFVFGQSGAGN(+.98)NWAK.G	N	28.42	2798.32	26	-1.7	933.779	3	48.09	1611600	1	10877	JN_HC_e053 2_1.raw	2	2	78	103	Deamidation (NQ)	N22:Deamidation (NQ):17.01	PEAKS DB
12	12	Q13885	R.AILVDLEPGTM(+15.99)DSVR.S	N	28	1630.82	15	-0.8	816.418	2	42.64	3276700	1	9581	JN_HC_e053 2_1.raw	1	1	63	77	Oxidation (M)	M11:Oxidation (M):1000.00	PEAKS DB
12	12	Q13885	K.M(+15.99)SATFIGNSTAIQELFK.R	N	27.71	1872.93	17	-1.8	937.47	2	48.19	119650	1	10904	JN_HC_e053 2_1.raw	1	1	363	379	Oxidation (M)	M1:Oxidation (M):1000.00	PEAKS DB
12	12	Q13885	R.KLAVNMVPFPR.L	N	27.26	1270.72	11	-1.3	636.367	2	39.77	1241600	1	8868	JN_HC_e053 2_1.raw	2	2	252	262			PEAKS DB
12	12	Q13885	K.N(+.98)SSYFVEWIPNNVK.T	N	27.25	1696.81	14	-3	849.409	2	50.8	459250	1	11485	JN_HC_e053 2_1.raw	1	1	337	350	Deamidation (NQ)	N1:Deamidation (NQ):74.64	PEAKS DB
12	12	Q13885	K.EVDEQMLNVQNK.N	N	26.53	1445.68	12	-2.2	723.847	2	35.59	2622600	1	7819	JN_HC_e053 2_1.raw	1	1	325	336			PEAKS DB
12	12	Q13885	R.ISEQFTAMFR.R	N	26.46	1228.59	10	-1.5	615.302	2	43.28	3853300	1	9735	JN_HC_e053 2_1.raw	1	1	381	390			PEAKS DB
12	12	Q13885	R.KLAVNM(+15.99)VPFPR.L	N	25.17	1286.72	11	0.1	429.913	3	36.48	1056800	1	8039	JN_HC_e053 2_1.raw	2	2	252	262	Oxidation (M)	M6:Oxidation (M):1000.00	PEAKS DB
12	12	Q13885	K.LAVNM(+15.99)VPFPR.L	N	24.67	1158.62	10	-2	580.317	2	40.29	1389200	1	8994	JN_HC_e053 2_1.raw	1	1	253	262	Oxidation (M)	M5:Oxidation (M):1000.00	PEAKS DB
12	12	Q13885	K.LTTPTYGDLNHLVSATM(+15.99)SGVTTC(+57.02)LR.F	N	24.55	2723.33	25	-0.1	908.783	3	44.96	2203100	1	10090	JN_HC_e053 2_1.raw	1	1	217	241	Oxidation (M); Carbamidomethylation	M17:Oxidation (M):1000.00;C23:Carbamidomethylation:1000.00	PEAKS DB
12	12	Q13885	K.EVDEQM(+15.99)LNVQNK.N	N	23.35	1461.68	12	-2.1	731.844	2	31.25	0	1	6851	JN_HC_e053 2_1.raw	0	0	325	336	Oxidation (M)	M6:Oxidation (M):1000.00	PEAKS DB
12	12	Q13885	K.M(+15.99)SATFIGNSTAIQELFKR.I	N	22.89	2029.03	18	-1.1	677.35	3	44.91	346660	1	10134	JN_HC_e053 2_1.raw	1	1	363	380	Oxidation (M)	M1:Oxidation (M):1000.00	PEAKS DB
12	12	Q13885	K.TAVC(+57.02)DIPPR.G	N	22.86	1027.51	9	-1	514.763	2	32.91	0	1	7230	JN_HC_e053 2_1.raw	0	0	351	359	Carbamidomethylation	C4:Carbamidomethylation:1000.00	PEAKS DB
12	12	Q13885	K.NMMAAC(+57.02)DPR.H	N	22.12	1064.42	9	-1.5	533.217	2	30.53	355750	1	6682	JN_HC_e053 2_1.raw	1	1	298	306	Carbamidomethylation	C6:Carbamidomethylation:1000.00	PEAKS DB
12	12	Q13885	K.IREEYPDR.I	N	20.56	1076.53	8	-0.5	539.269	2	26.4	1049400	1	5712	JN_HC_e053 2_1.raw	1	1	155	162			PEAKS DB
12	12	Q13885	K.NMM(+15.99)AAC(+57.02)DPR.H	N	18.21	1080.41	9	-1	541.214	2	26.88	1140200	1	5789	JN_HC_e053 2_1.raw	1	1	298	306	Oxidation (M); Carbamidomethylation	M3:Oxidation (M):30.46;C6:Carbamidomethylation:1000.00	PEAKS DB
12	12	Q13885	K.RISEQFTAM(+15.99)FR.R	N	18.14	1400.69	11	-2.9	701.349	2	35.69	155230	1	7865	JN_HC_e053 2_1.raw	1	1	380	390	Oxidation (M)	M9:Oxidation (M):1000.00	PEAKS DB
12	12	Q13885	K.NM(+15.99)MAAC(+57.02)DPR.H	N	16.65	1080.41	9	-1	541.214	2	26.88	1140200	1	5910	JN_HC_e053 2_1.raw	1	1	298	306	Oxidation (M); Carbamidomethylation	M2:Oxidation (M):33.98;C6:Carbamidomethylation:1000.00	PEAKS DB
12	13	Q9BVA1	R.SGPFGQIFRPDNFVFGQSGAGNNWAK.G	N	38.33	2797.34	26	-1.3	933.451	3	47.63	13302000	1	10748	JN_HC_e053 2_1.raw	1	1	78	103			PEAKS DB
12	13	Q9BVA1	K.GHYTEGAELVDSVLDVVR.K	N	35.12	1957.97	18	-0.3	979.994	2	47.63	4006200	1	10761	JN_HC_e053 2_1.raw	2	2	104	121			PEAKS DB
12	13	Q9BVA1	K.GHYTEGAELVDSVLDVVRK.E	N	34.78	2086.07	19	-1.7	696.362	3	45.04	5536400	1	10145	JN_HC_e053 2_1.raw	2	2	104	122			PEAKS DB
12	13	Q9BVA1	R.LHFFM(+15.99)PGFAPLTSR.G	N	33.74	1635.82	14	-0.1	546.282	3	43.93	2672100	1	9900	JN_HC_e053 2_1.raw	1	1	263	276	Oxidation (M)	M5:Oxidation (M):1000.00	PEAKS DB
12	13	Q9BVA1	K.NSSYFVEWIPNNVK.T	N	32.92	1695.83	14	-1.1	848.919	2	46	6515900	1	10381	JN_HC_e053 2_1.raw	2	2	337	350			PEAKS DB
12	13	Q9BVA1	R.EIVHIQAGQC(+57.02)GNQIGAK.F	N	31.96	1821.92	17	-1.5	608.312	3	32.83	213090	1	7212	JN_HC_e053 2_1.raw	2	2	3	19	Carbamidomethylation	C10:Carbamidomethylation:1000.00	PEAKS DB
12	13	Q9BVA1	R.LHFFMPGFAPLTSR.G	N	31.93	1619.83	14	-1.8	540.949	3	46.94	0	1	10601	JN_HC_e053 2_1.raw	0	0	263	276			PEAKS DB
12	13	Q9BVA1	K.NSSYFVEWIPN(+.98)NVK.T	N	31.52	1696.81	14	-3.5	849.409	2	46.88	466910	1	10579	JN_HC_e053 2_1.raw	1	1	337	350	Deamidation (NQ)	N11:Deamidation (NQ):9.34	PEAKS DB
12	13	Q9BVA1	R.AILVDLEPGTMDSVR.S	N	31.3	1614.83	15	-0.9	808.421	2	45.04	4804800	1	10150	JN_HC_e053 2_1.raw	1	1	63	77			PEAKS DB
12	13	Q9BVA1	K.RISEQFTAMFR.R	N	30.83	1384.69	11	-1.7	693.352	2	39.99	878820	1	8932	JN_HC_e053 2_1.raw	3	3	380	390			PEAKS DB
12	13	Q9BVA1	K.LAVNMVPFPR.L	N	30.27	1142.63	10	-0.8	572.32	2	43.79	1361000	1	9858	JN_HC_e053 2_1.raw	1	1	253	262			PEAKS DB
12	13	Q9BVA1	K.LTTPTYGDLNHLVSATMSGVTTC(+57.02)LR.F	N	28.84	2707.33	25	-1.1	903.45	3	49.1	3535300	1	11101	JN_HC_e053 2_1.raw	1	1	217	241	Carbamidomethylation	C23:Carbamidomethylation:1000.00	PEAKS DB
12	13	Q9BVA1	R.FPGQLNADLR.K	N	28.65	1129.59	10	-0.7	565.801	2	38.65	9205100	1	8651	JN_HC_e053 2_1.raw	1	1	242	251			PEAKS DB
12	13	Q9BVA1	R.SGPFGQIFRPDNFVFGQSGAGN(+.98)NWAK.G	N	28.42	2798.32	26	-1.7	933.779	3	48.09	1611600	1	10877	JN_HC_e053 2_1.raw	2	2	78	103	Deamidation (NQ)	N22:Deamidation (NQ):17.01	PEAKS DB
12	13	Q9BVA1	R.AILVDLEPGTM(+15.99)DSVR.S	N	28	1630.82	15	-0.8	816.418	2	42.64	3276700	1	9581	JN_HC_e053 2_1.raw	1	1	63	77	Oxidation (M)	M11:Oxidation (M):1000.00	PEAKS DB
12	13	Q9BVA1	K.M(+15.99)SATFIGNSTAIQELFK.R	N	27.71	1872.93	17	-1.8	937.47	2	48.19	119650	1	10904	JN_HC_e053 2_1.raw	1	1	363	379	Oxidation (M)	M1:Oxidation (M):1000.00	PEAKS DB
12	13	Q9BVA1	R.KLAVNMVPFPR.L	N	27.26	1270.72	11	-1.3	636.367	2	39.77	1241600	1	8868	JN_HC_e053 2_1.raw	2	2	252	262			PEAKS DB
12	13	Q9BVA1	K.N(+.98)SSYFVEWIPNNVK.T	N	27.25	1696.81	14	-3	849.409	2	50.8	459250	1	11485	JN_HC_e053 2_1.raw	1	1	337	350	Deamidation (NQ)	N1:Deamidation (NQ):74.64	PEAKS DB
12	13	Q9BVA1	K.EVDEQMLNVQNK.N	N	26.53	1445.68	12	-2.2	723.847	2	35.59	2622600	1	7819	JN_HC_e053 2_1.raw	1	1	325	336			PEAKS DB
12	13	Q9BVA1	R.ISEQFTAMFR.R	N	26.46	1228.59	10	-1.5	615.302	2	43.28	3853300	1	9735	JN_HC_e053 2_1.raw	1	1	381	390			PEAKS DB
12	13	Q9BVA1	R.KLAVNM(+15.99)VPFPR.L	N	25.17	1286.72	11	0.1	429.913	3	36.48	1056800	1	8039	JN_HC_e053 2_1.raw	2	2	252	262	Oxidation (M)	M6:Oxidation (M):1000.00	PEAKS DB
12	13	Q9BVA1	K.LAVNM(+15.99)VPFPR.L	N	24.67	1158.62	10	-2	580.317	2	40.29	1389200	1	8994	JN_HC_e053 2_1.raw	1	1	253	262	Oxidation (M)	M5:Oxidation (M):1000.00	PEAKS DB
12	13	Q9BVA1	K.LTTPTYGDLNHLVSATM(+15.99)SGVTTC(+57.02)LR.F	N	24.55	2723.33	25	-0.1	908.783	3	44.96	2203100	1	10090	JN_HC_e053 2_1.raw	1	1	217	241	Oxidation (M); Carbamidomethylation	M17:Oxidation (M):1000.00;C23:Carbamidomethylation:1000.00	PEAKS DB
12	13	Q9BVA1	K.EVDEQM(+15.99)LNVQNK.N	N	23.35	1461.68	12	-2.1	731.844	2	31.25	0	1	6851	JN_HC_e053 2_1.raw	0	0	325	336	Oxidation (M)	M6:Oxidation (M):1000.00	PEAKS DB
12	13	Q9BVA1	K.M(+15.99)SATFIGNSTAIQELFKR.I	N	22.89	2029.03	18	-1.1	677.35	3	44.91	346660	1	10134	JN_HC_e053 2_1.raw	1	1	363	380	Oxidation (M)	M1:Oxidation (M):1000.00	PEAKS DB
12	13	Q9BVA1	K.TAVC(+57.02)DIPPR.G	N	22.86	1027.51	9	-1	514.763	2	32.91	0	1	7230	JN_HC_e053 2_1.raw	0	0	351	359	Carbamidomethylation	C4:Carbamidomethylation:1000.00	PEAKS DB
12	13	Q9BVA1	K.NMMAAC(+57.02)DPR.H	N	22.12	1064.42	9	-1.5	533.217	2	30.53	355750	1	6682	JN_HC_e053 2_1.raw	1	1	298	306	Carbamidomethylation	C6:Carbamidomethylation:1000.00	PEAKS DB
12	13	Q9BVA1	K.IREEYPDR.I	N	20.56	1076.53	8	-0.5	539.269	2	26.4	1049400	1	5712	JN_HC_e053 2_1.raw	1	1	155	162			PEAKS DB
12	13	Q9BVA1	K.NMM(+15.99)AAC(+57.02)DPR.H	N	18.21	1080.41	9	-1	541.214	2	26.88	1140200	1	5789	JN_HC_e053 2_1.raw	1	1	298	306	Oxidation (M); Carbamidomethylation	M3:Oxidation (M):30.46;C6:Carbamidomethylation:1000.00	PEAKS DB
12	13	Q9BVA1	K.RISEQFTAM(+15.99)FR.R	N	18.14	1400.69	11	-2.9	701.349	2	35.69	155230	1	7865	JN_HC_e053 2_1.raw	1	1	380	390	Oxidation (M)	M9:Oxidation (M):1000.00	PEAKS DB
12	13	Q9BVA1	K.NM(+15.99)MAAC(+57.02)DPR.H	N	16.65	1080.41	9	-1	541.214	2	26.88	1140200	1	5910	JN_HC_e053 2_1.raw	1	1	298	306	Oxidation (M); Carbamidomethylation	M2:Oxidation (M):33.98;C6:Carbamidomethylation:1000.00	PEAKS DB
13	17	P04350	R.SGPFGQIFRPDNFVFGQSGAGNNWAK.G	N	38.33	2797.34	26	-1.3	933.451	3	47.63	13302000	1	10748	JN_HC_e053 2_1.raw	1	1	78	103			PEAKS DB
13	17	P04350	R.LHFFM(+15.99)PGFAPLTSR.G	N	33.74	1635.82	14	-0.1	546.282	3	43.93	2672100	1	9900	JN_HC_e053 2_1.raw	1	1	263	276	Oxidation (M)	M5:Oxidation (M):1000.00	PEAKS DB
13	17	P04350	R.ALTVPELTQQMFDAK.N	N	32.95	1690.86	15	-2.5	564.626	3	47.44	2002000	1	10710	JN_HC_e053 2_1.raw	2	2	283	297			PEAKS DB
13	17	P04350	K.NSSYFVEWIPNNVK.T	N	32.92	1695.83	14	-1.1	848.919	2	46	6515900	1	10381	JN_HC_e053 2_1.raw	2	2	337	350			PEAKS DB
13	17	P04350	R.KEAESC(+57.02)DC(+57.02)LQGFQLTHSLGGGTGSGMGTLLISK.I	N	32.28	3438.62	33	-3.1	860.66	4	43.2	148240	1	9728	JN_HC_e053 2_1.raw	1	1	122	154	Carbamidomethylation	C6:Carbamidomethylation:1000.00;C8:Carbamidomethylation:1000.00	PEAKS DB
13	17	P04350	R.EIVHLQAGQC(+57.02)GNQIGAK.F	N	31.96	1821.92	17	-1.5	608.312	3	32.83	213090	1	7212	JN_HC_e053 2_1.raw	2	2	3	19	Carbamidomethylation	C10:Carbamidomethylation:1000.00	PEAKS DB
13	17	P04350	R.LHFFMPGFAPLTSR.G	N	31.93	1619.83	14	-1.8	540.949	3	46.94	0	1	10601	JN_HC_e053 2_1.raw	0	0	263	276			PEAKS DB
13	17	P04350	K.NSSYFVEWIPN(+.98)NVK.T	N	31.52	1696.81	14	-3.5	849.409	2	46.88	466910	1	10579	JN_HC_e053 2_1.raw	1	1	337	350	Deamidation (NQ)	N11:Deamidation (NQ):9.34	PEAKS DB
13	17	P04350	K.RISEQFTAMFR.R	N	30.83	1384.69	11	-1.7	693.352	2	39.99	878820	1	8932	JN_HC_e053 2_1.raw	3	3	380	390			PEAKS DB
13	17	P04350	K.LAVNMVPFPR.L	N	30.27	1142.63	10	-0.8	572.32	2	43.79	1361000	1	9858	JN_HC_e053 2_1.raw	1	1	253	262			PEAKS DB
13	17	P04350	K.GHYTEGAELVDAVLDVVR.K	N	29.94	1941.98	18	-1	648.333	3	49.77	60310	1	11268	JN_HC_e053 2_1.raw	1	1	104	121			PEAKS DB
13	17	P04350	K.LTTPTYGDLNHLVSATMSGVTTC(+57.02)LR.F	N	28.84	2707.33	25	-1.1	903.45	3	49.1	3535300	1	11101	JN_HC_e053 2_1.raw	1	1	217	241	Carbamidomethylation	C23:Carbamidomethylation:1000.00	PEAKS DB
13	17	P04350	R.FPGQLNADLR.K	N	28.65	1129.59	10	-0.7	565.801	2	38.65	9205100	1	8651	JN_HC_e053 2_1.raw	1	1	242	251			PEAKS DB
13	17	P04350	R.AVLVDLEPGTMDSVR.S	N	28.6	1600.81	15	-0.7	801.413	2	43.8	814870	1	9856	JN_HC_e053 2_1.raw	1	1	63	77			PEAKS DB
13	17	P04350	R.IMNTFSVVPSPK.V	N	28.53	1318.7	12	-0.3	660.355	2	41.06	3735800	1	9181	JN_HC_e053 2_1.raw	1	1	163	174			PEAKS DB
13	17	P04350	R.SGPFGQIFRPDNFVFGQSGAGN(+.98)NWAK.G	N	28.42	2798.32	26	-1.7	933.779	3	48.09	1611600	1	10877	JN_HC_e053 2_1.raw	2	2	78	103	Deamidation (NQ)	N22:Deamidation (NQ):17.01	PEAKS DB
13	17	P04350	R.KLAVNMVPFPR.L	N	27.26	1270.72	11	-1.3	636.367	2	39.77	1241600	1	8868	JN_HC_e053 2_1.raw	2	2	252	262			PEAKS DB
13	17	P04350	K.N(+.98)SSYFVEWIPNNVK.T	N	27.25	1696.81	14	-3	849.409	2	50.8	459250	1	11485	JN_HC_e053 2_1.raw	1	1	337	350	Deamidation (NQ)	N1:Deamidation (NQ):74.64	PEAKS DB
13	17	P04350	R.ALTVPELTQQM(+15.99)FDAK.N	N	27.08	1706.85	15	-0.7	854.434	2	42.51	511920	1	9542	JN_HC_e053 2_1.raw	1	1	283	297	Oxidation (M)	M11:Oxidation (M):1000.00	PEAKS DB
13	17	P04350	R.ISEQFTAMFR.R	N	26.46	1228.59	10	-1.5	615.302	2	43.28	3853300	1	9735	JN_HC_e053 2_1.raw	1	1	381	390			PEAKS DB
13	17	P04350	R.IM(+15.99)NTFSVVPSPK.V	N	25.79	1334.69	12	-1.4	668.352	2	38.65	1463300	1	8578	JN_HC_e053 2_1.raw	1	1	163	174	Oxidation (M)	M2:Oxidation (M):1000.00	PEAKS DB
13	17	P04350	R.YLTVAAVFR.G	N	25.61	1038.59	9	0.2	520.301	2	43.97	4515200	1	9901	JN_HC_e053 2_1.raw	1	1	310	318			PEAKS DB
13	17	P04350	R.KLAVNM(+15.99)VPFPR.L	N	25.17	1286.72	11	0.1	429.913	3	36.48	1056800	1	8039	JN_HC_e053 2_1.raw	2	2	252	262	Oxidation (M)	M6:Oxidation (M):1000.00	PEAKS DB
13	17	P04350	K.LAVNM(+15.99)VPFPR.L	N	24.67	1158.62	10	-2	580.317	2	40.29	1389200	1	8994	JN_HC_e053 2_1.raw	1	1	253	262	Oxidation (M)	M5:Oxidation (M):1000.00	PEAKS DB
13	17	P04350	K.LTTPTYGDLNHLVSATM(+15.99)SGVTTC(+57.02)LR.F	N	24.55	2723.33	25	-0.1	908.783	3	44.96	2203100	1	10090	JN_HC_e053 2_1.raw	1	1	217	241	Oxidation (M); Carbamidomethylation	M17:Oxidation (M):1000.00;C23:Carbamidomethylation:1000.00	PEAKS DB
13	17	P04350	R.AVLVDLEPGTM(+15.99)DSVR.S	N	24.15	1616.81	15	-1.8	809.41	2	41.2	224830	1	9220	JN_HC_e053 2_1.raw	1	1	63	77	Oxidation (M)	M11:Oxidation (M):1000.00	PEAKS DB
13	17	P04350	K.EAESC(+57.02)DC(+57.02)LQ(+.98)GFQLTHSLGGGTGSGMGTLLISK.I	N	23.45	3311.51	32	3.7	1104.85	3	45.66	0	1	10309	JN_HC_e053 2_1.raw	0	0	123	154	Carbamidomethylation; Deamidation (NQ)	C5:Carbamidomethylation:1000.00;C7:Carbamidomethylation:1000.00;Q9:Deamidation (NQ):5.77	PEAKS DB
13	17	P04350	K.TAVC(+57.02)DIPPR.G	N	22.86	1027.51	9	-1	514.763	2	32.91	0	1	7230	JN_HC_e053 2_1.raw	0	0	351	359	Carbamidomethylation	C4:Carbamidomethylation:1000.00	PEAKS DB
13	17	P04350	K.NMMAAC(+57.02)DPR.H	N	22.12	1064.42	9	-1.5	533.217	2	30.53	355750	1	6682	JN_HC_e053 2_1.raw	1	1	298	306	Carbamidomethylation	C6:Carbamidomethylation:1000.00	PEAKS DB
13	17	P04350	K.NMM(+15.99)AAC(+57.02)DPR.H	N	18.21	1080.41	9	-1	541.214	2	26.88	1140200	1	5789	JN_HC_e053 2_1.raw	1	1	298	306	Oxidation (M); Carbamidomethylation	M3:Oxidation (M):30.46;C6:Carbamidomethylation:1000.00	PEAKS DB
13	17	P04350	K.RISEQFTAM(+15.99)FR.R	N	18.14	1400.69	11	-2.9	701.349	2	35.69	155230	1	7865	JN_HC_e053 2_1.raw	1	1	380	390	Oxidation (M)	M9:Oxidation (M):1000.00	PEAKS DB
13	17	P04350	K.EAESC(+57.02)DC(+57.02)LQGFQLTHSLGGGTGSGMGTLLISK.I	N	17.73	3310.53	32	-1.9	1104.51	3	45.67	620230	1	10309	JN_HC_e053 2_1.raw	1	1	123	154	Carbamidomethylation	C5:Carbamidomethylation:1000.00;C7:Carbamidomethylation:1000.00	PEAKS DB
13	17	P04350	K.EAESC(+57.02)DC(+57.02)LQGFQLTHSLGGGTGSGM(+15.99)GTLLISK.I	N	16.99	3326.52	32	-0.8	1109.85	3	43.61	352140	1	9818	JN_HC_e053 2_1.raw	1	1	123	154	Carbamidomethylation; Oxidation (M)	C5:Carbamidomethylation:1000.00;C7:Carbamidomethylation:1000.00;M25:Oxidation (M):1000.00	PEAKS DB
13	17	P04350	K.FWEVISDEHGIDPTGTYHGDSDLQLER.I	N	16.97	3115.42	27	-1.4	779.86	4	43.28	2250700	1	9737	JN_HC_e053 2_1.raw	1	1	20	46			PEAKS DB
13	17	P04350	K.NM(+15.99)MAAC(+57.02)DPR.H	N	16.65	1080.41	9	-1	541.214	2	26.88	1140200	1	5910	JN_HC_e053 2_1.raw	1	1	298	306	Oxidation (M); Carbamidomethylation	M2:Oxidation (M):33.98;C6:Carbamidomethylation:1000.00	PEAKS DB
16	16	P68366	R.FDGALNVDLTEFQTNLVPYPR.I	N	36.77	2408.2	21	-1	1205.11	2	51.53	5764200	1	11648	JN_HC_e053 2_1.raw	3	3	244	264			PEAKS DB
16	16	P68366	R.AFVHWYVGEGM(+15.99)EEGEFSEAR.E	N	35.74	2345.01	20	-0.9	782.675	3	41.34	1806500	1	9251	JN_HC_e053 2_1.raw	1	1	403	422	Oxidation (M)	M11:Oxidation (M):1000.00	PEAKS DB
16	16	P68366	R.AVC(+57.02)M(+15.99)LSNTTAIAEAWAR.L	N	34.5	1879.89	17	-1.5	940.952	2	43.47	1385700	1	9782	JN_HC_e053 2_1.raw	2	2	374	390	Carbamidomethylation; Oxidation (M)	C3:Carbamidomethylation:1000.00;M4:Oxidation (M):1000.00	PEAKS DB
16	16	P68366	R.QLFHPEQLITGKEDAANNYAR.G	N	34.49	2414.2	21	-1.1	604.556	4	38.65	5589300	1	8586	JN_HC_e053 2_1.raw	2	2	85	105			PEAKS DB
16	16	P68366	K.AYHEQLSVAEITNAC(+57.02)FEPANQMVK.C	N	34.37	2749.28	24	-6.9	917.429	3	42.42	1134000	1	9529	JN_HC_e053 2_1.raw	1	1	281	304	Carbamidomethylation	C15:Carbamidomethylation:1000.00	PEAKS DB
16	16	P68366	R.AVC(+57.02)MLSNTTAIAEAWAR.L	N	33.32	1863.9	17	-1	622.306	3	46.74	1020400	1	10549	JN_HC_e053 2_1.raw	2	2	374	390	Carbamidomethylation	C3:Carbamidomethylation:1000.00	PEAKS DB
16	16	P68366	R.NLDIERPTYTNLNR.L	N	32.35	1717.87	14	-1.8	859.943	2	36.01	21992000	1	7941	JN_HC_e053 2_1.raw	2	2	216	229			PEAKS DB
16	16	P68366	R.QLFHPEQLITGK.E	N	31.19	1409.77	12	-1.7	705.889	2	39.99	3029800	1	8920	JN_HC_e053 2_1.raw	2	2	85	96			PEAKS DB
16	16	P68366	R.IHFPLATYAPVISAEK.A	N	30.6	1755.96	16	-0.4	586.326	3	43.71	8280200	1	9931	JN_HC_e053 2_1.raw	2	2	265	280			PEAKS DB
16	16	P68366	K.FDLMYAK.R	N	29.48	886.426	7	-2.3	444.219	2	40.2	543400	1	8977	JN_HC_e053 2_1.raw	1	1	395	401			PEAKS DB
16	16	P68366	R.LISQIVSSITASLR.F	N	28.29	1486.87	14	-1.3	744.442	2	51.47	8679100	1	11637	JN_HC_e053 2_1.raw	2	2	230	243			PEAKS DB
16	16	P68366	K.AYHEQLSVAEITNAC(+57.02)FEPANQM(+15.99)VK.C	N	27.38	2765.28	24	-0.7	922.766	3	40.79	1112300	1	9115	JN_HC_e053 2_1.raw	1	1	281	304	Carbamidomethylation; Oxidation (M)	C15:Carbamidomethylation:1000.00;M22:Oxidation (M):1000.00	PEAKS DB
16	16	P68366	K.DVNAAIAAIK.T	Y	27.27	984.56	10	-0.7	493.287	2	39.73	214840	1	8856	JN_HC_e053 2_1.raw	1	1	327	336			PEAKS DB
16	16	P68366	R.LDHKFDLMYAK.R	N	26.89	1379.69	11	-1.6	460.903	3	35.44	555610	1	7798	JN_HC_e053 2_1.raw	1	1	391	401			PEAKS DB
16	16	P68366	R.SIQFVDWC(+57.02)PTGFK.V	N	25.96	1583.74	13	-2	792.878	2	46.83	1790600	1	10568	JN_HC_e053 2_1.raw	1	1	340	352	Carbamidomethylation	C8:Carbamidomethylation:1000.00	PEAKS DB
16	16	P68366	R.QLFHPEQLITGKEDAAN(+.98)NYAR.G	N	25.21	2415.18	21	-0.6	604.802	4	39.18	617110	1	8730	JN_HC_e053 2_1.raw	1	1	85	105	Deamidation (NQ)	N17:Deamidation (NQ):14.02	PEAKS DB
16	16	P68366	K.EDAANNYAR.G	N	25.06	1022.44	9	0.5	512.228	2	25.7	2286100	1	5552	JN_HC_e053 2_1.raw	1	1	97	105			PEAKS DB
16	16	P68366	R.LSVDYGKK.S	N	24.9	908.497	8	-2	455.255	2	27.84	1524400	1	6061	JN_HC_e053 2_1.raw	1	1	157	164			PEAKS DB
16	16	P68366	K.VGINYQPPTVVPGGDLAK.V	N	23.73	1823.98	18	-2.2	912.994	2	42.07	14086000	1	9389	JN_HC_e053 2_1.raw	2	2	353	370			PEAKS DB
16	16	P68366	R.LDHKFDLM(+15.99)YAK.R	N	23.65	1395.69	11	-1.2	466.235	3	33.2	157740	1	7296	JN_HC_e053 2_1.raw	1	1	391	401	Oxidation (M)	M8:Oxidation (M):1000.00	PEAKS DB
16	16	P68366	K.FDLM(+15.99)YAK.R	N	22.93	902.421	7	-2.2	452.217	2	36.99	565590	1	8157	JN_HC_e053 2_1.raw	1	1	395	401	Oxidation (M)	M4:Oxidation (M):1000.00	PEAKS DB
16	16	P68366	R.EDMAALEK.D	N	22.07	905.416	8	-1	453.715	2	32.07	738070	1	7028	JN_HC_e053 2_1.raw	1	1	423	430			PEAKS DB
16	16	P68366	K.YM(+15.99)AC(+57.02)C(+57.02)LLYR.G	N	22.01	1264.54	9	-2.2	633.276	2	37.94	572690	1	8413	JN_HC_e053 2_1.raw	1	1	312	320	Oxidation (M); Carbamidomethylation	M2:Oxidation (M):1000.00;C4:Carbamidomethylation:1000.00;C5:Carbamidomethylation:1000.00	PEAKS DB
16	16	P68366	K.EIIDPVLDR.I	Y	21.57	1068.58	9	-1.7	535.297	2	40.61	252720	1	9073	JN_HC_e053 2_1.raw	1	1	113	121			PEAKS DB
16	16	P68366	R.GDVVPKDVNAAIAAIKTK(+429.13)RSIQFVDWC(+57.02)PTGFK.V	Y	16.55	3960	32	-18.6	792.992	5	46.65	511360	1	10555	JN_HC_e053 2_1.raw	1	1	321	352	NEMglutarylLipoate; Carbamidomethylation	K18:NEMglutarylLipoate:0.00;C27:Carbamidomethylation:1000.00	PEAKS DB
18	26	Q02218	K.LGFYGLDESDLDKVFHLPTTTFIGGQESALPLR.E	Y	34.02	3635.85	33	-1.8	909.968	4	52.49	635120	1	11870	JN_HC_e053 2_1.raw	1	1	172	204			PEAKS DB
18	26	Q02218	K.HWLDSPWPGFFTLDGQPR.S	Y	32.33	2155.03	18	-2.3	719.348	3	50.8	97052	1	11501	JN_HC_e053 2_1.raw	1	1	583	600			PEAKS DB
18	26	Q02218	R.VVNAPIFHVNSDDPEAVMYVC(+57.02)K.V	Y	31.2	2503.19	22	-3.1	835.4	3	43.1	176960	1	9698	JN_HC_e053 2_1.raw	1	1	467	488	Carbamidomethylation	C21:Carbamidomethylation:1000.00	PEAKS DB
18	26	Q02218	R.GHHVAQLDPLGILDADLDSSVPADIISSTDK.L	Y	30.86	3198.6	31	-0.9	800.658	4	49.97	479650	1	11309	JN_HC_e053 2_1.raw	1	1	141	171			PEAKS DB
18	26	Q02218	R.GSLAAVAHAQSLVEAQPNVDK.L	Y	30.37	2104.09	21	-1.3	702.37	3	38.07	210610	1	8454	JN_HC_e053 2_1.raw	1	1	102	122			PEAKS DB
18	26	Q02218	R.LLDTAFDLDVFK.N	Y	29.97	1395.73	12	-1	698.871	2	50.99	344750	1	11538	JN_HC_e053 2_1.raw	1	1	1009	1020			PEAKS DB
18	26	Q02218	K.LEAADEGSGDVK.Y	Y	29.45	1189.55	12	-1.9	595.779	2	27.84	633530	1	6059	JN_HC_e053 2_1.raw	1	1	337	348			PEAKS DB
18	26	Q02218	R.NTNAGAPPGTAYQSPLPLSR.G	Y	29.25	2011.01	20	-1.1	1006.51	2	39.31	841050	1	8750	JN_HC_e053 2_1.raw	2	2	82	101			PEAKS DB
18	26	Q02218	R.FGLEGC(+57.02)EVLIPALK.T	Y	26.34	1544.83	14	-1.8	773.419	2	48.38	866520	1	10924	JN_HC_e053 2_1.raw	1	1	278	291	Carbamidomethylation	C6:Carbamidomethylation:1000.00	PEAKS DB
18	26	Q02218	K.TKAEQFYC(+57.02)GDTEGKK.V	Y	26.15	1760.8	15	-1.5	587.941	3	27.22	77599	1	5919	JN_HC_e053 2_1.raw	1	1	388	402	Carbamidomethylation	C8:Carbamidomethylation:1000.00	PEAKS DB
18	26	Q02218	R.KPLIIFTPK.S	Y	25.87	1055.67	9	-1.5	528.844	2	37.4	201020	1	8284	JN_HC_e053 2_1.raw	1	1	852	860			PEAKS DB
18	26	Q02218	R.VIPEDGPAAQNPENVKR.L	Y	24.75	1832.94	17	0.1	611.987	3	30.38	416050	1	6642	JN_HC_e053 2_1.raw	1	1	884	900			PEAKS DB
18	26	Q02218	K.VYYDLTR.E	Y	24.49	928.465	7	-1.4	465.239	2	35.59	93976	1	7830	JN_HC_e053 2_1.raw	1	1	908	914			PEAKS DB
18	26	Q02218	R.QKFETPGIMQFTNEEKR.T	Y	24.11	2082.02	17	-0.5	521.512	4	37.11	229990	1	8209	JN_HC_e053 2_1.raw	1	1	236	252			PEAKS DB
18	26	Q02218	R.LSGQDVER.G	Y	23.6	902.446	8	-0.4	452.23	2	26.78	317900	1	5811	JN_HC_e053 2_1.raw	1	1	673	680			PEAKS DB
18	26	Q02218	R.GRLNVLANVIR.K	Y	23.35	1223.75	11	-0.5	408.923	3	39.45	98488	1	8799	JN_HC_e053 2_1.raw	1	1	313	323			PEAKS DB
18	26	Q02218	R.LLFC(+57.02)TGK.V	Y	23.02	837.442	7	-1.9	419.727	2	37.54	107270	1	8309	JN_HC_e053 2_1.raw	1	1	901	907	Carbamidomethylation	C4:Carbamidomethylation:1000.00	PEAKS DB
18	26	Q02218	R.LNVLANVIR.K	Y	22.83	1010.62	9	-0.2	506.319	2	42.69	378460	1	9603	JN_HC_e053 2_1.raw	1	1	315	323			PEAKS DB
18	26	Q02218	R.SSPYPTDVAR.V	Y	21.63	1091.52	10	-0.6	546.769	2	31.7	494350	1	6956	JN_HC_e053 2_1.raw	1	1	457	466			PEAKS DB
[truncated: 651 more rows]

## Sheet: e1 GCDH sgRNA
Protein Group	Protein ID	Protein Accession	Peptide	Unique	-10lgP	Mass	Length	ppm	m/z	z	RT	Area Sample 1	Fraction	Scan	Source File	#Feature	#Feature Sample 1	Start	End	PTM	AScore	Found By
[truncated: 1,636 more rows]

[truncated: 11 more sheets: e2 b2M sgRNA, e2 ABHD11 sgRNA, e2 GCDH sgRNA, e3 b2M sgRNA, e3 ABHD11 sgRNA, e3 GCDH sgRNA, e1 Vehicle ML DEG AspN, e1 Vehicle ML DEG Tryp, e2 Vehicle ML DEG Tryp, e3 e4 Vehicle ML DEG Tryp, e1 PDHc E2 Vehicle ML]
