# Supplementary material for: Lipoyl deglutarylation by ABHD11 regulates mitochondrial and T cell metabolism
Source: Nat Chem Biol. 2025 Jul 15;21(12):1915–26. doi: 10.1038/s41589-025-01965-6 (PMC12643935; doi:10.1038/s41589-025-01965-6)
Supplement: Supplementary file 4 — Statistical supporting data for Supplementary Fig. 1. [file 41589_2025_1965_MOESM4_ESM.xlsx]

## Sheet: Figure 1
	Figure 1c
	OGDHc activity (absorbance, 450 nm)
	Time (min)	Vehicle		ML226		KMV		Background
	0	0.182	0.169	0.163	0.146	0.163	0.144	0.16	0.153
	1	0.201	0.17	0.166	0.152	0.164	0.144	0.163	0.155
	2	0.204	0.177	0.171	0.158	0.175	0.149	0.166	0.16
	3	0.231	0.184	0.176	0.16	0.175	0.152	0.172	0.165
	4	0.239	0.191	0.212	0.187	0.173	0.158	0.182	0.169
	5	0.263	0.215	0.22	0.177	0.178	0.176	0.206	0.174
	6	0.261	0.23	0.23	0.224	0.182	0.22	0.194	0.18
	7	0.278	0.226	0.243	0.236	0.186	0.232	0.202	0.186
	8	0.298	0.244	0.23	0.22	0.191	0.229	0.227	0.193
	9	0.312	0.262	0.249	0.236	0.195	0.238	0.21	0.202
	10	0.321	0.277	0.245	0.271	0.2	0.255	0.236	0.208
	11	0.338	0.272	0.245	0.244	0.205	0.229	0.217	0.216
	12	0.354	0.279	0.279	0.238	0.215	0.241	0.217	0.22
	13	0.41	0.289	0.29	0.244	0.215	0.248	0.221	0.229
	14	0.368	0.314	0.293	0.255	0.22	0.231	0.223	0.232
	15	0.405	0.354	0.316	0.266	0.225	0.223	0.259	0.24
	16	0.382	0.329	0.306	0.295	0.23	0.22	0.278	0.242
	17	0.409	0.339	0.361	0.328	0.242	0.228	0.279	0.248
	18	0.396	0.388	0.362	0.343	0.246	0.238	0.274	0.253
	19	0.432	0.384	0.352	0.349	0.243	0.249	0.301	0.257
	20	0.479	0.395	0.366	0.353	0.248	0.254	0.274	0.262
	21	0.467	0.401	0.39	0.362	0.267	0.274	0.257	0.263
	22	0.49	0.417	0.348	0.372	0.266	0.278	0.276	0.266
	23	0.474	0.411	0.37	0.378	0.266	0.298	0.294	0.268
	24	0.456	0.433	0.377	0.384	0.27	0.292	0.296	0.272
	25	0.416	0.442	0.412	0.388	0.275	0.312	0.288	0.274
	26	0.445	0.456	0.389	0.399	0.28	0.306	0.306	0.277
	27	0.481	0.457	0.397	0.4	0.281	0.259	0.283	0.279
	28	0.498	0.461	0.382	0.401	0.301	0.276	0.274	0.282
	29	0.48	0.445	0.4	0.406	0.298	0.283	0.299	0.284
	30	0.531	0.448	0.381	0.413	0.315	0.276	0.291	0.286
	31	0.518	0.44	0.384	0.42	0.311	0.288	0.292	0.286
	32	0.566	0.458	0.406	0.421	0.314	0.277	0.31	0.288
	33	0.482	0.488	0.395	0.428	0.316	0.276	0.281	0.293
	34	0.562	0.479	0.408	0.428	0.314	0.281	0.295	0.298
	35	0.563	0.466	0.42	0.43	0.319	0.324	0.294	0.297
	36	0.567	0.488	0.433	0.431	0.316	0.348	0.323	0.3
	37	0.551	0.484	0.401	0.443	0.326	0.338	0.304	0.299
	38	0.521	0.49	0.412	0.433	0.324	0.342	0.308	0.3
	39	0.528	0.498	0.406	0.444	0.325	0.324	0.338	0.298
	40	0.556	0.489	0.403	0.446	0.327	0.318	0.336	0.301
	41	0.555	0.51	0.398	0.421	0.336	0.305	0.346	0.303
	42	0.562	0.504	0.418	0.434	0.334	0.317	0.345	0.306
	43	0.526	0.507	0.411	0.401	0.33	0.305	0.344	0.307
	44	0.545	0.516	0.415	0.432	0.338	0.329	0.32	0.31
	Figure 1e
	PDHc-E2 Lp (lipoyl- / total, relative to vehicle)
		e1	e2	e3	e4	e5
	Vehicle	1	1	1	1	1
	ML226	1.13337	0.625192	0.746653	0.974804	1.09329
	DEG	0.184375	0.141422	0.542892	0.624465	0.528223
	OGDHc-E2 Lp (lipoyl- / total, relative to vehicle)
		e1	e2	e3	e4	e5
	Vehicle	1	1	1	1	1
	ML226	0.354041	0.284961	0.77689	0.458598	0.72024
	DEG	0.0120951	0.442539	0.842714	0.248908	0.362418
	Figure 1g
	PDHc-E2 Kglu (glutaryl-Lys / total, relative to DEG)
		e1	e2	e3
	Vehicle	0.0366154	0.0549907	0.0560624
	ML226	0.637109	0.38995	0.498612
	DEG	1	1	1
	Figure 1h
	OGDHc-E2 K110 Lp (2NEM-dihydrolipoate, relative to vehicle)
		e1	e2	e3	e4
	Vehicle	1	1	1	1
	ML226	0.62	0.328	0.21	0.235
	Figure 1i
	OGDHc-E2 K110 Lpglu (NEM-glutaryl-lipoate, relative to vehicle)
		e1	e2	e3	e4
	Vehicle	1	1	1	1
	ML226	1.84	1.17	2.08	1.3
	Figure 1j
	OGDHc-E2 K110 Lpglu (NEM-glutaryl-lipoate, relative to β2M)
		e1	e2	e3
	β2M	1	1	1
	ABHD11	2.37993	1.78103	4.52961
	Figure 1k
	OGDHc-E2 K110 peptides (%)
		Unmodified			2NEM-dihydrolipoate			NEM-glutaryl-lipoate
		e1	e2	e3	e1	e2	e3	e1	e2	e3
	Vehicle	71.7009	78.427	76.6363	13.1763	15.5843	14.9044	15.1228	5.98868	8.45926
	ML226	70.683	79.589	79.0734	6.67379	4.25998	4.96023	22.6432	16.1511	15.9664
	DEG	93.05	84.1726	76.7787	6.24127	11.147	16.2111	0.708729	4.68042	7.0102
