# Supplementary material for: Lipoyl deglutarylation by ABHD11 regulates mitochondrial and T cell metabolism
Source: Nat Chem Biol. 2025 Jul 15;21(12):1915–26. doi: 10.1038/s41589-025-01965-6 (PMC12643935; doi:10.1038/s41589-025-01965-6)
Supplement: Supplementary file 5 — Statistical supporting data for Supplementary Fig. 2. [file 41589_2025_1965_MOESM5_ESM.xlsx]

## Sheet: Figure 2
	Figure 2b
	Absorbance (405nM)
	Time (min)	+ p-nitrophenol
		DMSO	Porcine esterase	ABHD11-Flag	ABHD11-Flag + ML226
	0	0.381	0.381	0.381	0.381
	3	0.388	2.383	0.498	0.391
	6	0.398	2.847	0.602	0.404
	9	0.409	2.747	0.7	0.417
	12	0.423	2.828	0.788	0.433
	15	0.438	2.836	0.874	0.45
	18	0.453	2.805	0.956	0.467
	21	0.469	2.709	1.034	0.486
	24	0.487	2.7	1.109	0.504
	27	0.502	2.736	1.182	0.523
	30	0.521	2.758	1.255	0.543
	33	0.538	2.812	1.328	0.564
	36	0.553	2.65	1.394	0.581
	39	0.569	2.629	1.461	0.601
	42	0.586	2.737	1.533	0.62
	Figure 2e
	OGDHc-E2 Lp (lipoyl- / total, relative to vehicle)
	Treatment	Time (min)	e1	e2	e3
	Vehicle	0	1	1	1
		15	1.48986	1.47056	0.994588
		30	1.13803	1.48995	0.935864
	ML226	0	0.0138101	0.404988	0.119862
		15	1.03103	1.30649	0.42843
		30	0.970217	1.27388	1.22047
	Figure 2g
	OGDHc-E2 Lp (lipoyl- / total, relative to β2M)
	Treatment	Time (min)	e1	e2	e3
	β2M	0	1	1	1
		15	1.37492	1.32022	1.05272
		30	1.23076	1.44248	0.834918
	ABHD11	0	0.558284	0.515896	0.257017
		15	0.794261	1.13717	0.274265
		30	0.809894	1.39398	0.473799
