# Supplementary material for: Lipoyl deglutarylation by ABHD11 regulates mitochondrial and T cell metabolism
Source: Nat Chem Biol. 2025 Jul 15;21(12):1915–26. doi: 10.1038/s41589-025-01965-6 (PMC12643935; doi:10.1038/s41589-025-01965-6)
Supplement: Supplementary file 6 — Statistical supporting data for Supplementary Fig. 3. [file 41589_2025_1965_MOESM6_ESM.xlsx]

## Sheet: Figure 3
	Figure 3b
	Absorbance (412 nm)
	Time (min)	+ 100 nM ABHD11-Flag
		No OGDHc-E2 peptide	Unmodified OGDHc-E2 peptide	Lp OGDHc-E2 peptide	Lpglu OGDHc-E2 peptide
	0	0.199	0.199	0.199	0.199
	3	0.2	0.2	0.201	0.2
	6	0.201	0.202	0.203	0.203
	9	0.202	0.203	0.204	0.205
	12	0.204	0.204	0.205	0.207
	15	0.205	0.206	0.207	0.209
	18	0.205	0.205	0.207	0.211
	21	0.206	0.206	0.208	0.214
	24	0.206	0.205	0.208	0.215
	27	0.206	0.206	0.208	0.217
	30	0.206	0.206	0.209	0.219
	33	0.206	0.206	0.209	0.219
	36	0.206	0.205	0.209	0.219
	39	0.206	0.206	0.208	0.221
	42	0.207	0.206	0.21	0.223
	Figure 3c
	Slope (AU, ×10−3)
		e1	e2	e3
	No OGDHc-E2 peptide	0.1786	0.169	0.1345
	Unmodified OGDHc-E2 peptide	0.1988	0.1405	0.119
	Lp OGDHc-E2 peptide	0.2476	0.219	0.09547
	Lpglu OGDHc-E2 peptide	0.4357	0.5786	0.5
	Figure 3d
	Absorbance (412 nm)
	Time (min)	+ 100 nM ABHD11-Flag
		No OGDHc-E2 Lpglu peptide	OGDHc-E2 Lpglu peptide	OGDHc-E2 Lpglu peptide + ML226
	0	0.189	0.189	0.189
	3	0.189	0.192	0.19
	6	0.19	0.195	0.19
	9	0.191	0.199	0.192
	12	0.192	0.203	0.192
	15	0.193	0.207	0.193
	18	0.192	0.211	0.193
	21	0.193	0.217	0.194
	24	0.193	0.221	0.194
	27	0.193	0.227	0.195
	30	0.194	0.233	0.195
	33	0.194	0.239	0.195
	36	0.193	0.244	0.195
	39	0.194	0.249	0.196
	42	0.194	0.255	0.195
	Figure 3e
	Slope (AU, ×10−3)
		e1	e2	e3	e4
	No OGDHc-E2 Lpglu peptide	0.07875	0.1333	0.1179	0.1355
	OGDHc-E2 Lpglu peptide	0.6813	0.8066	1.606	0.5473
	OGDHc-E2 Lpglu peptide + ML226	0.1685	0.1729	0.1536	0.1934
	Figure 3g
	Glutarate (area ratio)
		e1	e2	e3
	No Lpglu peptide or ABHD11-Flag	0.014	0.015	0.014
	Lpglu peptide	0.326	0.315	0.271
	Lpglu peptide + ABHD11-Flag	4.382	3.779	9.199
	Lpglu peptide + ABHD11-Flag + ML226	0.378	0.416	0.674
	Figure 3h
	Glutarate (area ratio)
		e1	e2	e3
	No Kglu peptide or ABHD11-Flag	0.014	0.015	0.017
	Kglu peptide	0.019	0.019	0.023
	Kglu peptide + ABHD11-Flag	0.027	0.022	0.021
	Kglu peptide + ABHD11-Flag + ML226	0.02	0.028	0.027
