# Supplementary material for: Lipoyl deglutarylation by ABHD11 regulates mitochondrial and T cell metabolism
Source: Nat Chem Biol. 2025 Jul 15;21(12):1915–26. doi: 10.1038/s41589-025-01965-6 (PMC12643935; doi:10.1038/s41589-025-01965-6)
Supplement: Supplementary file 7 — Statistical supporting data for Supplementary Fig. 4. [file 41589_2025_1965_MOESM7_ESM.xlsx]

## Sheet: Figure 4
	Figure 4c
	HRE-GFPODD (mean GFP fluorescence, AU)
		e1	e2	e3	e4	e5
	Vehicle	244	116	123	129	110
	ML226	492	280	467	347	359
	DEG		119	130	134	115
	DM-2OG			1483	1013	983
	DMOG	30965	12014	14140	8023	9221
	Figure 4d
	2-oxoglutarate (area under curve, AU)
		e1	e2	e3	e4
	Vehicle	125	88.9	76.9	97.3
	ML226	525	363	307	451
	DEG	196	32.8	102	157
	Pyruvate (area under curve, AU)
		e1	e2	e3	e4
	Vehicle	48.7	59.8	45.4	57.4
	ML226	50.9	58.1	45.6	71.1
	DEG	67.3	70.4	50	88.3
	2-hydroxyglutarate (area under curve, AU)
		e1	e2	e3	e4
	Vehicle	58	51.8	32.6	28.8
	ML226	127	138	87.5	98.7
	DEG	71.8	13.1	45.7	48.5
	Succinate (area under curve, AU)
		e1	e2	e3	e4
	Vehicle	101	88	57.2	67.2
	ML226	77.8	76.2	44.6	58.8
	DEG	128	19.7	75.1	101
	Glutarate (area under curve, AU)
		e1	e2	e3	e4
	Vehicle	n.d.	n.d.	n.d.	n.d.
	ML226	n.d.	n.d.	n.d.	n.d.
	DEG	820	178	515	654
	Figure 4f
	2-oxoglutarate (area under curve, AU)
		e1	e2	e3	e4
	β2M	169	199	64.7	115
	ABHD11	638	519	582	514
	GCDH	150	207	102	197
	Pyruvate (area under curve, AU)
		e1	e2	e3	e4
	β2M	34.1	35.1	21.9	24
	ABHD11	28	19.3	27.1	19.4
	GCDH	35.5	38.6	19	21.7
	2-Hydroxyglutarate (area under curve, AU)
		e1	e2	e3	e4
	β2M	23.5	16.1	22.1	16.4
	ABHD11	66.1	60.6	90.8	49
	GCDH	23.1	19.5	33.5	19.8
	Succinate (area under curve, AU)
		e1	e2	e3	e4
	β2M	75.3	65.7	41.6	42.1
	ABHD11	33.6	30.8	35.4	27.1
	GCDH	69.6	76.9	50.8	43.2
	Glutarate (area under curve, AU)
		e1	e2	e3	e4
	β2M	n.d.	n.d.	n.d.	n.d.
	ABHD11	n.d.	n.d.	n.d.	n.d.
	GCDH	n.d.	n.d.	n.d.	n.d.
