# Supplementary material for: Lipoyl deglutarylation by ABHD11 regulates mitochondrial and T cell metabolism
Source: Nat Chem Biol. 2025 Jul 15;21(12):1915–26. doi: 10.1038/s41589-025-01965-6 (PMC12643935; doi:10.1038/s41589-025-01965-6)
Supplement: Supplementary file 8 — Statistical supporting data for Supplementary Fig. 5. [file 41589_2025_1965_MOESM8_ESM.xlsx]

## Sheet: Figure 5
	Figure 5c
	OGDHc-E2 Lp, Day 4 (Lipoyl- / total, relative to vehicle)
		D1	D2	D3	D4	D5	D6
	Vehicle	1	1	1	1	1	1
	ML226	0.46036	0.517328	0.517376	0.579336	0.517109	0.62619
	Figure 5d
	OGDHc-E2 Lp, Day 11 (Lipoyl- / total, relative to vehicle)
		D1	D2	D3
	Vehicle	1	1	1
	ML226	0.772	0.779	0.588
	Figure 5e
	OGDHc activity (absorbance, 450 nm)
	Time (min)	Vehicle		ML226		KMV		Background
	0	0.175	0.172	0.161	0.142	0.14	0.138	0.153	0.146
	1	0.177	0.164	0.161	0.141	0.14	0.137	0.153	0.147
	2	0.181	0.168	0.162	0.141	0.14	0.138	0.156	0.15
	3	0.186	0.172	0.162	0.142	0.14	0.142	0.159	0.152
	4	0.191	0.177	0.163	0.143	0.141	0.155	0.162	0.155
	5	0.199	0.184	0.165	0.151	0.143	0.159	0.168	0.161
	6	0.207	0.191	0.166	0.145	0.143	0.156	0.173	0.165
	7	0.217	0.199	0.167	0.147	0.145	0.156	0.178	0.172
	8	0.226	0.207	0.168	0.147	0.146	0.156	0.185	0.178
	9	0.238	0.218	0.17	0.148	0.146	0.157	0.198	0.184
	10	0.25	0.229	0.171	0.15	0.149	0.157	0.21	0.191
	11	0.261	0.24	0.173	0.152	0.15	0.152	0.216	0.197
	12	0.272	0.252	0.174	0.154	0.152	0.154	0.218	0.203
	13	0.284	0.262	0.175	0.155	0.153	0.156	0.218	0.209
	14	0.294	0.273	0.183	0.156	0.155	0.154	0.224	0.214
	15	0.305	0.284	0.182	0.155	0.157	0.157	0.23	0.221
	16	0.314	0.293	0.191	0.157	0.159	0.159	0.235	0.224
	17	0.321	0.302	0.181	0.157	0.16	0.16	0.238	0.227
	18	0.329	0.311	0.183	0.158	0.162	0.162	0.244	0.23
	19	0.337	0.319	0.183	0.16	0.165	0.164	0.249	0.235
	20	0.343	0.326	0.186	0.159	0.166	0.166	0.25	0.238
	21	0.348	0.333	0.192	0.16	0.168	0.168	0.253	0.242
	22	0.354	0.339	0.195	0.161	0.17	0.17	0.255	0.245
	23	0.359	0.346	0.189	0.164	0.172	0.171	0.26	0.248
	24	0.365	0.351	0.189	0.166	0.175	0.174	0.261	0.251
	25	0.369	0.355	0.188	0.164	0.175	0.174	0.262	0.252
	26	0.373	0.36	0.19	0.167	0.177	0.176	0.271	0.256
	27	0.377	0.364	0.197	0.165	0.179	0.178	0.279	0.26
	28	0.381	0.368	0.188	0.165	0.181	0.179	0.282	0.26
	29	0.385	0.373	0.191	0.169	0.182	0.18	0.283	0.264
	30	0.388	0.376	0.192	0.167	0.185	0.183	0.283	0.266
	31	0.391	0.38	0.193	0.165	0.186	0.184	0.286	0.268
	32	0.394	0.384	0.191	0.165	0.186	0.186	0.286	0.27
	33	0.397	0.386	0.191	0.164	0.188	0.188	0.286	0.271
	34	0.399	0.389	0.192	0.165	0.189	0.188	0.288	0.273
	35	0.402	0.392	0.223	0.165	0.19	0.189	0.282	0.274
	36	0.404	0.395	0.212	0.166	0.192	0.192	0.283	0.277
	37	0.407	0.398	0.196	0.168	0.193	0.192	0.284	0.278
	38	0.41	0.4	0.198	0.167	0.194	0.192	0.286	0.28
	39	0.411	0.403	0.206	0.168	0.196	0.194	0.288	0.281
	40	0.414	0.406	0.194	0.168	0.198	0.197	0.289	0.284
	41	0.416	0.407	0.195	0.176	0.198	0.197	0.29	0.284
	42	0.417	0.41	0.219	0.18	0.2	0.198	0.291	0.286
	43	0.418	0.412	0.227	0.182	0.201	0.199	0.293	0.288
	44	0.42	0.412	0.203	0.182	0.202	0.2	0.295	0.289
	Figure 5f
	Slope (AU, ×10−2)
		D1	D2	D3	D4
	Vehicle	0.96	0.925	0.805	1.19
	ML226	0.6	0.485	0.46	0.415
	KMV	-0.07	-0.225	-0.09	0.1
