# Supplementary material for: Lipoyl deglutarylation by ABHD11 regulates mitochondrial and T cell metabolism
Source: Nat Chem Biol. 2025 Jul 15;21(12):1915–26. doi: 10.1038/s41589-025-01965-6 (PMC12643935; doi:10.1038/s41589-025-01965-6)
Supplement: Supplementary file 9 — Statistical supporting data for Supplementary Fig. 6. [file 41589_2025_1965_MOESM9_ESM.xlsx]

## Sheet: Figure 6
	Figure 6c
	CCR7 / CD45RO (CD8+ T cells, %)
			D1	D2	D3	D4	D5
	CCR7high CD45ROhigh	Vehicle	35.2	55.7	50.1	38.1	48.9
		ML226	45.5	60.2	60.4	46.5	60.9
		DM-2OG	56.8	61.3	82.7	55.9	62.8
	CCR7low CD45ROhigh	Vehicle	63.9	43.3	49.3	61.5	49.2
		ML226	54.4	39.5	39.5	53.3	38.4
		DM-2OG	43.1	38.7	17.2	44.1	37.1
	Figure 6d
	CCR7 (mean fluorescence intensity, AU, ×104)
		D1	D2	D3	D4	D5
	Vehicle	0.3053	0.677	0.5253	0.3425	0.5276
	ML226	0.4402	0.7083	0.612	0.4816	0.6432
	DM-2OG	0.6649	0.7172	1.466	0.6954	0.8019
	CD45RO (mean fluorescence intensity, AU, ×104)
		D1	D2	D3	D4	D5
	Vehicle	4.2536	4.3096	4.951	4.825	3.3496
	ML226	5.1416	4.888	5.3589	5.0675	4.0016
	DM-2OG	5.8849	6.8626	7.0441	6.1333	6.3938
	CD45RA (mean fluorescence intensity, AU, ×104)
		D1	D2	D3	D4	D5
	Vehicle	3.1381	3.7581	2.5729	4.196	5.6
	ML226	2.7222	2.9777	2.057	3.3327	4.2715
	DM-2OG	2.2131	1.6805	2.9096	2.3349	2.9136
	CD95 (mean fluorescence intensity, AU, ×104)
		D1	D2	D3	D4	D5
	Vehicle	5.7558	5.9197	5.5994	7.6743	7.367
	ML226	7.4815	6.3087	6.5959	8.3746	8.288
	DM-2OG	6.6999	6.6605	6.8657	8.4682	9.1231
	CD27 (mean fluorescence intensity, AU, ×104)
		D1	D2	D3	D4	D5
	Vehicle	13.3758	16.8434	17.7429	13.2512	14.7417
	ML226	13.6838	16.9603	17.9441	12.554	14.2276
	DM-2OG	14.8762	14.6316	19.8643	11.0359	14.8276
	CD28 (mean fluorescence intensity, AU, ×104)
		D1	D2	D3	D4	D5
	Vehicle	1.8322	1.9663	1.2405	1.1312	1.1147
	ML226	1.9756	1.9204	1.016	1.1226	1.0509
	DM-2OG	2.1059	1.8786	1.5856	0.9496	1.3248
	Figure 6e
	IFNγ (concentration in supernatant, ng/ml)
			D1	D2	D3	D4	D5	D6	D7	D8
	21% O2	Vehicle	4.86	4.69667	4.02667	3.86333		2.095	4.32667	2.48333
		ML226	6.18667	3.27667	3.41	4.01667	2.58	1.74	2.47	2.19333
	5% O2	Vehicle	5.31667	4.49667	4.30333	3.45		5.37	8.56667	8.69333
		ML226	3.77333	3.49667	3.54	2.71333	4.32667	2.65	8.57667	5.33667
	1% O2	Vehicle	6.57333	6.45667	4.81	4.08333		12.6133	9.91667	7.98
		ML226	4.25667	3.64	2.62667	1.95667	5.87	3.15667	4.13333	3.88778
	GZMB (concentration in supernatant, ng/ml)
			D1	D2	D3	D4
	21% O2	Vehicle	0.43	1.86667	7.93	4.64
		ML226	8.33667	3.54333	4.87333	3.53667
	5% O2	Vehicle	40.21	10.7667	14.6667	74.71
		ML226	31.7467	6.17	5.45333	6.16667
	1% O2	Vehicle	206.517	109.317	125.727	180.933
		ML226	130.23	44.6367	88.1667	32.6233
	FASL (concentration in supernatant, ng/ml)
			D1	D2	D3	D4	D5	D6	D7	D8
	21% O2	Vehicle	3.15333	3.53667	3.65667	2.25		2.83333	5.65667	2.96667
		ML226	4.20667	2.73333	3.34333	2.66	3.04	2.09667	3.79667	3.13
	5% O2	Vehicle	3.81667	4.49333	5.20333	2.86	5.84	4.88	8.64333	8.94667
		ML226	2.70667	2.70667	3.6	1.89	5.03	3.36333	8.48667	6.13
	1% O2	Vehicle	8.19667	8.40667	7.92667	5.35	26.53	12.7867	10.87	9.59667
		ML226	5.95	5.99333	8.14	4.59333	7.59	5.12333	7.34333	5.53444
