# Supplementary material for: Lipoyl deglutarylation by ABHD11 regulates mitochondrial and T cell metabolism
Source: Nat Chem Biol. 2025 Jul 15;21(12):1915–26. doi: 10.1038/s41589-025-01965-6 (PMC12643935; doi:10.1038/s41589-025-01965-6)
Supplement: Supplementary file 11 — Statistical source data. [file 41589_2025_1965_MOESM11_ESM.xlsx]

## Sheet: Supplementary Fig. 1
	Supplementary Figure 1b
	PDHc-E2 K259 Lp (2NEM-dihydrolipoate, relative to vehicle)
		e1
	Vehicle	1
	ML226	0.372174
	Supplementary Figure 1c
	PDHc-E2 K259 Lpglu (NEM-glutaryl-lipoate, relative to vehicle)
		e1
	Vehicle	1
	ML226	4.66667
