# Supplementary material for: Lipoyl deglutarylation by ABHD11 regulates mitochondrial and T cell metabolism
Source: Nat Chem Biol. 2025 Jul 15;21(12):1915–26. doi: 10.1038/s41589-025-01965-6 (PMC12643935; doi:10.1038/s41589-025-01965-6)
Supplement: Supplementary file 13 — Statistical source data. [file 41589_2025_1965_MOESM13_ESM.xlsx]

## Sheet: Supplementary Fig. 2
	Supplementary Figure 2a
	OGDHc-E2 K110 Lpglu (NEM-glutaryl-lipoate, relative to β2M)
		e1	e2	e3
	β2M	1	1	1
	GCDH	7.19383	3.42023	0.989782
	Supplementary Figure 2b
	OGDHc-E2 K110 Kglu (glutaryl-lysine, relative to β2M)
		e1	e2	e3
	β2M	1	1	1
	GCDH	2.45798	0.922942	10.3443
	Supplementary Figure 2d
	OGDHc-E2 K110 peptides (%)
		Unmodified		K110 glutaryl-lysine (Kglu)
		e1	e2	e1	e2
	β2M	1.14388	1.32907	98.8561	98.6709
	ABHD11	0	1.26145	100	98.7385
	GCDH	3.61665	0	96.3834	100
