# Supplementary material for: Lipoyl deglutarylation by ABHD11 regulates mitochondrial and T cell metabolism
Source: Nat Chem Biol. 2025 Jul 15;21(12):1915–26. doi: 10.1038/s41589-025-01965-6 (PMC12643935; doi:10.1038/s41589-025-01965-6)
Supplement: Supplementary file 14 — Statistical source data. [file 41589_2025_1965_MOESM14_ESM.xlsx]

## Sheet: Supplementary Fig. 3
	Supplementary Figure 3b
	5hmC (5hmC / methylene blue, relative to β2M)
		e1	e2	e3	e4
	β2M	1	1	1	1
	ABHD11	0.726953	0.678952	0.70517	0.837
	GCDH	0.474089	0.516328	0.532659	0.674
	Supplementary Figure 3d
	H3K4me3 (me3 / total H3, relative to β2M)
		e1	e2	e3	e4
	β2M	1	1	1	1
	ABHD11	0.715733	0.858167	0.717827	0.794305
	GCDH	0.710421	1.39421	0.583055	0.850856
	H3K9me3 (me3 / total H3, relative to β2M)
		e1	e2	e3	e4
	β2M	1	1	1	1
	ABHD11	0.739	0.828181	0.718441	0.919778
	GCDH	0.85471	1.04438	0.746753	1.14369
	H3K27me3 (me3 / total H3, relative to β2M)
		e1	e2	e3	e4
	β2M	1	1	1	1
	ABHD11	0.895682	0.989051	0.702925	0.985621
	GCDH	0.873375	1.05011	0.695023	1.16272
