# Supplementary material for: Lipoyl deglutarylation by ABHD11 regulates mitochondrial and T cell metabolism
Source: Nat Chem Biol. 2025 Jul 15;21(12):1915–26. doi: 10.1038/s41589-025-01965-6 (PMC12643935; doi:10.1038/s41589-025-01965-6)
Supplement: Supplementary file 16 — Statistical source data. [file 41589_2025_1965_MOESM16_ESM.xlsx]

## Sheet: Supplementary Fig. 4
	Supplementary Figure 4a
	Glycolysis stress test (ECAR, mpH/min)
	Time (min)	Vehicle				ML226
	1.30951	6.4	6.3	2.975	13.225	7.675	3.35	5.35	1.375
	7.7693	7.45	7.4	2.025	12.75	8.55	4.75	4.525	0.725
	14.2312	6.875	6.825	2.25	12.75	7.3	4.35	4.675	1.1
	20.7779	17.15	15.5	5.55	27.2	18.1	13.825	6.8	2.975
	27.2363	17.925	17	5.925	29.5	18.85	14.625	6.125	2.175
	33.6962	21.45	21.225	6.325	31.375	22.175	18.4	6.425	2.275
	40.2303	34.4	33.825	15.2	67.4	34.475	26.45	14.825	1.875
	46.691	35.45	35.075	17.675	70.175	35.025	27.075	17.275	3
	53.1515	37.125	35.925	18.425	70.825	36.2	27.425	19.1	2.2
	59.6871	11.2	10.675	7.2	21.2	12.9	7.35	6.4	1.8
	66.1517	9.4	8.95	5.5	18.675	10.625	5.7	5.8	1.775
	72.6141	8.05	7.65	5.425	16.25	9.525	5.9	5.825	1.95
	Supplementary Figure 4b
	Glycolysis (ECAR, mpH/min)
		D1	D2	D3	D4
	Vehicle	14.575	14.4	4.075	18.625
	ML226	14.875	14.05	1.75	1.175
	Glycolytic capacity (ECAR, mpH/min)
		D1	D2	D3	D4
	Vehicle	28.575	28.25	15.425	57.425
	ML226	27.725	22.725	12.6	1.9
	Glycolytic reserve (ECAR, mpH/min)
		D1	D2	D3	D4
	Vehicle	14	13.85	11.35	38.8
	ML226	12.85	8.675	10.85	0.725
	Non-glycolytic acidification (ECAR, mpH/min)
		D1	D2	D3	D4
	Vehicle	6.875	6.825	2.25	12.75
	ML226	7.3	4.35	4.675	1.1
	Supplementary Figure 4c
	Glycolysis stress test (OCR, pmol/min)
	Time (min)	Vehicle			ML226
	1.30951	84.975	81.675	34.825	76.175	70.225	39.375
	7.7693	73.425	74.1	34.65	66.475	62.85	36.7
	14.2312	72.7	70.55	35.175	63.85	60.5	35.2
	20.7779	70.075	67.625	42.025	62.25	55.575	38.325
	27.2363	67	61.025	39.675	55.45	47.775	40.625
	33.6962	70.625	62.075	38.575	57.075	48.725	39.45
	40.2303	26.075	29.7	16.525	24.125	27.225	5.875
	46.691	28.275	30.825	16.675	24.5	27.975	8.425
	53.1515	25.65	28.125	16.3	22.4	26.9	11.4
	59.6871	21.3	23.925	16.5	17.275	26.5	16.7
	66.1517	20.8	23.2	15.075	16.725	27.375	8.225
	72.6141	25.75	26.925	14.425	22.075	31.2	9
	Supplementary Figure 4d
	Extracellular acidification rate (ECAR, mpH/min)
	Time (min)	Vehicle				ML226
	1.30951	102.031	92.1014	67.6182	83.5827	79.1023	94.286	67.8607	85.4461
	7.7693	102.941	90.3413	67.8713	85.055	80.5225	95.6066	68.8612	87.6637
	14.2312	103.437	90.7418	67.4207	86.1257	81.4123	96.3493	69.0645	88.5116
	20.7779	127.947	108.906	84.9464	107.554	101.862	118.667	82.6868	107.702
	27.2363	126.33	112.986	85.2078	106.602	101.851	117.751	82.1344	106.086
	33.6962	128.209	113.941	84.4938	108.037	101.634	117.11	81.22	106.655
	40.2303	122.472	113.986	84.2547	98.3565	96.3375	108.234	81.7728	100.887
	46.691	123.186	113.96	83.72	98.599	96.2111	107.916	79.9772	100.671
	53.1515	122.481	113.611	81.4161	97.6433	94.9673	107.078	79.0487	100.843
	59.6871	119.733	110.76	77.3083	92.1272	97.2828	104.02	78.6115	100.401
	66.1517	115.962	107.641	76.6563	89.3794	94.4789	101.862	76.1358	96.7996
	72.6141	114.292	105.855	75.7567	88.468	92.9434	100.631	74.926	95.6759
	Glycolysis stress test (OCR, pmol/min)
	Time (min)	Vehicle				ML226
	1.30951	154.871	158.182	83.4531	130.284	107.599	192.946	104.631	120.79
	7.7693	140.683	147.008	75.7301	119.028	97.2469	182.575	95.7006	108.983
	14.2312	136.03	143.005	72.8587	114.341	93.2333	177.742	93.4737	103.834
	20.7779	110.153	150.012	61.1604	88.7768	87.5683	187.187	75.4303	80.4013
	27.2363	91.607	122.608	50.3869	70.9953	73.8024	154.852	62.1981	65.5657
	33.6962	81.5595	107.522	44.3101	61.3065	66.7057	135.652	54.6589	57.6937
	40.2303	53.3397	74.832	26.0473	36.6673	43.8598	99.3801	26.8251	40.2617
	46.691	51.5059	60.4012	26.8062	37.3567	45.8938	81.1274	27.9088	38.6563
	53.1515	52.2708	56.1694	26.9291	37.1467	46.4941	73.4928	27.0348	38.3293
	59.6871	57.6219	56.4055	29.9079	40.318	52.0739	68.9472	32.7338	41.9866
	66.1517	58.4169	55.8663	29.2744	39.2352	52.9468	66.0367	31.0478	42.0745
	72.6141	62.2765	59.2241	30.7376	40.2431	56.233	67.7699	32.4194	44.146
	Glycolysis stress test (ECAR, mpH/min)
	Time (min)	Vehicle				ML226
	1.30951	12.8744	13.4407	7.8398	8.43248	8.70268	16.2929	6.64458	9.98165
	7.7693	12.1465	12.9478	7.34564	6.24121	8.57757	15.7066	4.07105	9.42779
	14.2312	11.7235	12.5985	7.0151	6.43577	8.23188	15.3178	4.45793	9.13758
	20.7779	63.1882	71.7065	28.7822	53.0381	52.0663	88.8353	32.7242	47.4012
	27.2363	77.3763	87.6498	37.8487	63.6388	62.4453	105.741	41.6598	59.5958
	33.6962	84.0037	96.5547	41.8884	68.4575	68.3334	114.857	45.7196	65.3819
	40.2303	108.562	122.025	56.568	95.6399	89.7233	147.12	54.2201	79.8588
	46.691	109.949	126.649	57.5267	90.7123	90.9885	149.983	53.9865	81.9669
	53.1515	109.148	126.539	57.4197	88.9626	90.6277	149.609	53.3679	81.6652
	59.6871	38.5844	42.1423	21.8931	33.7077	32.3115	50.725	30.6646	26.1645
	66.1517	32.7473	34.9261	17.6647	23.8755	25.0652	45.0968	20.683	20.3144
	72.6141	25.8397	26.4739	13.5518	17.554	19.8107	33.9562	14.0333	15.5731
