# Supplementary material for: Lipoyl deglutarylation by ABHD11 regulates mitochondrial and T cell metabolism
Source: Nat Chem Biol. 2025 Jul 15;21(12):1915–26. doi: 10.1038/s41589-025-01965-6 (PMC12643935; doi:10.1038/s41589-025-01965-6)
Supplement: Supplementary file 18 — Statistical source data. [file 41589_2025_1965_MOESM18_ESM.xlsx]

## Sheet: Supplementary Fig. 5
	Supplementary Figure 5b
	MitoTracker Green (mean fluorescence intensity, AU, ×104)
		D1	D2	D3	D4	D5	D6	D7	D8	D9	D10	D11	D12
	Vehicle	9.66	8.5364	10.0101	12.8181	9.03	8.6538	5.1676	5.1494	4.6361	5.3019	7.3692	7.6139
	ML226	7.731	7.4027	7.8117	7.8913	8.1423	8.5729	6.3351	8.8017	6.7922	7.8596	8.2522	8.4492
	Supplementary Figure 5d
	TMRM (mean fluorescence intensity, AU, ×104)
		D1	D2	D3	D4	D5	D6	D7	D8	D9	D10	D11	D12
	Vehicle	46.6	36.0708	48.9	48.9	55.3	53.5	69	83.3	112	142	99.4	74
	ML226	43.6	43.5	65.5	60.8	47.7	52.7	79.4	79.7	89	78.3	84.6	76.4
	Supplementary Figure 5f
	MitoSox (mean fluorescence intensity, AU, ×104)
		D1	D2	D3	D4	D5	D6
	Vehicle	13.6739	8.4976	5.6251	6.9695	7.7917	6.0381
	ML226	7.5408	6.7205	7.2626	6.1068	7.0411	8.1947
	Rotenone	14.5117	10.5283	11.4176	10.2263	10.7412	11.9138
	Rotenone + ML226	15.0042	11.9329	11.043	10.6924	10.3802	11.2362
