# Supplementary material for: Lipoyl deglutarylation by ABHD11 regulates mitochondrial and T cell metabolism
Source: Nat Chem Biol. 2025 Jul 15;21(12):1915–26. doi: 10.1038/s41589-025-01965-6 (PMC12643935; doi:10.1038/s41589-025-01965-6)
Supplement: Supplementary file 19 — Statistical source data. [file 41589_2025_1965_MOESM19_ESM.xlsx]

## Sheet: Supplementary Fig. 6
	Supplementary Figure 6a
	IL-6 (concentration in supernatant, ng/ml)
		D1	D2	D3	D4
	0 µM ML226	0.17642	0.078185	0.33591	0.53196
	0.1 µM ML226	0.15293	0.069565	0.346155	0.610795
	0.5 µM ML226	0.20011	0.060255	0.423795	0.495425
	1.0 µM ML226	0.1566	0.0718	0.365105	0.43472
	5.0 µM ML226	0.109245	0.045685	0.204765	0.347135
	GZMA (concentration in supernatant, ng/ml)
		D1	D2	D3	D4	D5
	0 µM ML226	0.074765	0.091305	0.130265	0.15979	0.1946
	0.1 µM ML226	0.06738	0.114665	0.11322	0.16342	0.2366
	0.5 µM ML226	0.08932	0.107275	0.14887	0.211365	0.19185
	1.0 µM ML226	0.071675	0.153605	0.11062	0.24211	0.1999
	5.0 µM ML226	0.06361	0.0995	0.130115	0.179275	0.14274
	FasL (concentration in supernatant, ng/ml)
		D1	D2	D3	D4	D5
	0 µM ML226	0.08985	0.050395	0.085495	0.141995	0.11208
	0.1 µM ML226	0.074895	0.05659	0.069815	0.12804	0.102945
	0.5 µM ML226	0.10917	0.052175	0.08124	0.125155	0.09785
	1.0 µM ML226	0.08033	0.06601	0.06666	0.12992	0.093065
	5.0 µM ML226	0.08207	0.051625	0.073375	0.12975	0.082265
	Granulysin (concentration in supernatant, ng/ml)
		D1	D2	D3	D4	D5
	0 µM ML226	0.018115	0.006995	0.009355	0.00794	0.039975
	0.1 µM ML226	0.015175	0.00703	0.00866	0.007305	0.047925
	0.5 µM ML226	0.01939	0.00756	0.008095	0.00989	0.035945
	1.0 µM ML226	0.01658	0.0077	0.00722	0.01507	0.042745
	5.0 µM ML226	0.013815	0.006435	0.00743	0.008015	0.029645
	TNFα (concentration in supernatant, ng/ml)
		D1	D2	D3	D4	D5
	0 µM ML226	1.97367	0.75564	1.1743	1.54647	0.97352
	0.1 µM ML226	1.63445	0.669185	1.00945	1.1664	0.66831
	0.5 µM ML226	2.13451	0.60212	0.510425	1.07414	0.75831
	1.0 µM ML226	1.62151	0.272095	0.89149	1.27595	0.800675
	5.0 µM ML226	1.51403	0.49028	0.372125	1.19565	0.65013
	Supplementary Figure 6b
	PD1 / TIM3 (CD8+ T cells, %)
			D1	D2	D3	D4	D5	D6	D7	D8	D9	D10	D11
	PD1−TIM3+	0 µM ML226	9.64	21.2	13.9	11.4	11.5	11.4	12.3	16.7	8.38	7.98	11.5
		0.1 µM ML226	11.2	15.7	14.5	9.93	10.2	15.2	16.5	17.9	11.1	10.6	16.7
		0.5 µM ML226	9.03	14	12.6	12.3	10.4	12.7	14.2	18.5	10.6	9.83	12.5
		1.0 µM ML226	10.2	13.5	11.2	9.19	8.74	12.3	14.6	20.5	9.15	9.08	15.5
		5.0 µM ML226	4.67	5.68	3.61	4.83	6.12	6.41	5.89	2.08	3.57	8.35	4.64
	PD1+TIM3+	0 µM ML226	1.81	1.01	2.62	1	2.7	1.86	2.97	14.6	10.4	6.28	4.74
		0.1 µM ML226	2.98	1.9	5.49	1.82	4.86	3.19	4.85	16.1	9.1	5.59	3.49
		0.5 µM ML226	2.5	1.45	8.04	1.69	4.46	2.51	4.07	14.5	8.63	5.94	4.03
		1.0 µM ML226	2.47	2.03	5.25	1.25	4.55	3.61	4.09	12.5	5.69	5.14	3.47
		5.0 µM ML226	1.8	1.4	0.51	1.07	4.51	1.81	3.53	9.16	3.76	3.83	3.05
	PD1+TIM3−	0 µM ML226	7.22	2.45	5	3.36	10.5	8.1	7.2	13.1	23.2	14	14.1
		0.1 µM ML226	8.06	3.04	7.88	4.37	11.9	8.26	10.7	17.4	20.6	14.6	13.7
		0.5 µM ML226	8.46	2.9	9.52	4.14	11.6	8.58	11.4	18.9	20.6	13.3	12.8
		1.0 µM ML226	8.35	3.49	6.74	3.39	12.6	8.15	9.8	17.7	19.2	14.2	11.1
		5.0 µM ML226	8.84	4.21	4.58	5.13	12.7	10.2	16	25.4	31.6	16.9	14.8
	PD1−TIM3−	0 µM ML226	79.6	84.3	75.7	87.3	78.8	78.5	80.2	51.1	52.5	68.3	69.6
		0.1 µM ML226	73.7	78.6	68.7	82.8	72.6	71.8	73.3	50.8	55.8	69.9	72.6
		0.5 µM ML226	76.3	81.4	64	83.6	74.1	76.4	75.5	52.6	58.2	68.5	72.8
		1.0 µM ML226	76.9	79.9	67.5	86.2	73.7	72.7	75.9	56.3	64	71.5	76.7
		5.0 µM ML226	82.9	88.5	92.8	90.2	74.5	83.4	75.8	59.7	61	74.4	76
	Supplementary Figure 6c
	TIM3 (mean fluorescence intensity, AU, ×103)
		D1	D2	D3	D4	D5	D6	D7	D8	D9	D10	D11
	0 µM ML226	5.839	5.994	6.322	5.648	5.634	5.805	5.906	7.97	7.107	6.449	6.987
	0.1 µM ML226	6.174	6.305	6.592	5.93	5.987	6.272	6.475	7.643	7.037	6.262	6.709
	0.5 µM ML226	5.945	6.088	6.803	5.866	5.863	5.944	6.231	7.369	6.871	6.495	6.756
	1.0 µM ML226	5.917	6.168	6.739	5.684	5.792	6.281	6.297	7.138	6.466	6.155	6.569
	5.0 µM ML226	5.376	5.434	4.989	5.189	5.739	5.252	5.766	6.269	5.604	5.696	6.207
	TOX (mean fluorescence intensity, AU, ×103)
		D1	D2	D3	D4	D5	D6	D7	D8	D9	D10	D11
	0 µM ML226	4.753	4.942	5.747	5.461	5.296	5.83	3.45	4.248	4.076	3.516	5.664
	0.1 µM ML226	5.176	5.235	5.456	5.893	4.689	5.694	4.152	4.372	4.019	3.451	5.428
	0.5 µM ML226	5.41	5.833	5.7	6.381	4.974	5.357	4.071	4.222	4.21	3.486	5.222
	1.0 µM ML226	5.995	5.899	5.614	6.916	5.052	5.822	4.028	4.375	4.456	3.371	5.447
	5.0 µM ML226	6.702	6.396	6.027	7.392	5.772	6.529	4.534	4.405	4.626	3.983	5.607
	TCF1 (mean fluorescence intensity, AU, ×103)
		D1	D2	D3	D4	D5	D6	D7	D8	D9	D10	D11
	0 µM ML226	9.689	9.046	15.879	8.335	5.596	9.898	4.839	4.806	3.063	3.648	3.707
	0.1 µM ML226	10.133	9.569	16.697	9.84	6.393	9.575	4.188	4.807	2.943	3.721	3.739
	0.5 µM ML226	9.971	9.418	18.854	9.422	5.756	9.39	4.23	5.118	3.084	3.816	3.547
	1.0 µM ML226	10.172	9.637	16.141	8.397	6.134	9.983	4.274	4.889	2.969	3.789	3.841
	5.0 µM ML226	11.165	10.395	15.062	10.616	6.748	10.385	5.075	5.39	3.478	3.948	4.098
	TBET (mean fluorescence intensity, AU, ×103)
		D1	D2	D3	D4	D5	D6	D7	D8	D9	D10	D11
	0 µM ML226	20.271	14.957	12.317	15.264	28.019	18.82	7.062	8.964	14.926	9.998	9.459
	0.1 µM ML226	20.31	13.367	12.059	14.643	27.478	17.383	7.256	8.3	14.787	10.037	9.286
	0.5 µM ML226	20.696	14.256	14.175	15.612	30.346	16.296	7.155	8.011	14.608	9.567	9.323
	1.0 µM ML226	23.313	13.559	12.477	17.766	32.011	17.432	6.735	8.758	14.997	10.31	9.927
	5.0 µM ML226	23.195	14.529	10.662	17.569	32.735	18.946	6.647	8.918	14.722	9.865	10.291
