# Supplementary material for: Lipoyl deglutarylation by ABHD11 regulates mitochondrial and T cell metabolism
Source: Nat Chem Biol. 2025 Jul 15;21(12):1915–26. doi: 10.1038/s41589-025-01965-6 (PMC12643935; doi:10.1038/s41589-025-01965-6)
Supplement: Supplementary file 21 — Statistical source data. [file 41589_2025_1965_MOESM21_ESM.xlsx]

## Sheet: Extended Data Fig. 1
	Extended Data Figure 1b
	DLST (OGDHc-E2) (mRNA expression, relative to vehicle)
		e1	e2	e3	e4
	Vehicle	1.09098	1.00404	1.00469	1.01392
	ML226	1.01064	1.17512	0.968982	1.68691
	DEG	1.37576	1.02035	1.13353	2.17698
	DLST (OGDHc-E2) (mRNA expression, relative to β2M)
		e1	e2	e3	e4
	β2M	1.06076	1.00064	1.00243	1.00749
	ABHD11	1.53624	1.08511	1.08444	0.831169
	GCDH	1.74634	0.989472	1.25495	0.628765
