# Supplementary material for: Lipoyl deglutarylation by ABHD11 regulates mitochondrial and T cell metabolism
Source: Nat Chem Biol. 2025 Jul 15;21(12):1915–26. doi: 10.1038/s41589-025-01965-6 (PMC12643935; doi:10.1038/s41589-025-01965-6)
Supplement: Supplementary file 22 — Statistical source data. [file 41589_2025_1965_MOESM22_ESM.xlsx]

## Sheet: Extended Data Fig. 2
	Extended Data Figure 2a
	OGDHc-E2 K110 Kglu (glutaryl-lysine, relative to vehicle)
		e1	e2	e3
	Vehicle	1	1	1
	ML226	0.496	1.35	1.25
	Extended Data Figure 2b
	OGDHc-E2 K110 Kglu (glutaryl-lysine, relative to β2M)
		e1	e2	e3
	β2M	1	1	1
	ABHD11	0.88861	1.77497	8.42663
	Extended Data Figure 2c
	OGDHc-E2 K110 Lp (2NEM-dihydrolipoate, relative to vehicle)
		e1	e2	e3	e4
	Vehicle	1	1	1	1
	DEG	1.02	1.21	0.975	1.18
	Extended Data Figure 2d
	OGDHc-E2 K110 Lpglu (NEM-glutaryl-lipoate, relative to vehicle)
		e1	e2	e3	e4
	Vehicle	1	1	1	1
	DEG	0.101	1.8	1.06	0.899
	Extended Data Figure 2e
	OGDHc-E2 K110 Kglu (glutaryl-lysine, relative to vehicle)
		e1	e2	e3
	Vehicle	1	1	1
	DEG	1.27	1.15	0.86
