# Supplementary material for: Lipoyl deglutarylation by ABHD11 regulates mitochondrial and T cell metabolism
Source: Nat Chem Biol. 2025 Jul 15;21(12):1915–26. doi: 10.1038/s41589-025-01965-6 (PMC12643935; doi:10.1038/s41589-025-01965-6)
Supplement: Supplementary file 24 — Statistical source data. [file 41589_2025_1965_MOESM24_ESM.xlsx]

## Sheet: Extended Data Fig. 3
	Extended Data Figure 3c
	OGDHc-E2 Lp (lipoyl- / total, relative to vehicle)
	Treatment	Time (min)	e1	e2	e3
	Vehicle	0	1	1	1
		15	0.4613	1.10168	1.59633
		30	0.520169	0.704673	1.38979
	ML226	0	0.375296	0.0908734	0.809377
		15	0.534726	0.307969	0.862054
		30	0.672663	0.422927	0.860666
	Extended Data Figure 3e
	Absorbance (412 nm)
	Time (min)	+ 100 µM OGDHc-E2 Lpglu peptide
		No ABHD11-Flag	25 nM ABHD11-Flag	50 nM ABHD11-Flag	100 nM ABHD11-Flag	200 nM ABHD11-Flag
	0	0.19	0.19	0.19	0.19	0.19
	3	0.19	0.192	0.191	0.192	0.193
	6	0.193	0.194	0.193	0.195	0.198
	9	0.193	0.195	0.195	0.198	0.202
	12	0.195	0.196	0.197	0.2	0.207
	15	0.195	0.197	0.198	0.203	0.21
	18	0.196	0.199	0.2	0.205	0.216
	21	0.195	0.198	0.2	0.207	0.22
	24	0.196	0.2	0.201	0.21	0.224
	27	0.198	0.2	0.203	0.211	0.228
	30	0.197	0.201	0.205	0.214	0.232
	33	0.198	0.201	0.205	0.216	0.237
	36	0.199	0.203	0.207	0.219	0.241
	39	0.197	0.202	0.206	0.219	0.245
	42	0.199	0.203	0.208	0.222	0.249
	Extended Data Figure 3f
	Slope (AU, ×10−3)
		e1	e2	e3
	No ABHD11-Flag	0.194	0.1912	0.1988
	25 nM ABHD11-Flag	0.3036	0.3128	0.2881
	50 nM ABHD11-Flag	0.4976	0.4733	0.4298
	100 nM ABHD11-Flag	0.8381	0.7216	0.7631
	200 nM ABHD11-Flag	1.78	1.549	1.427
	Extended Data Figure 3g
	Absorbance (412 nm)
	Time (min)	+ 100 nM ABHD11-Flag
		No OGDHc-E2 Lpglu peptide	12.5 µM OGDHc-E2 Lpglu peptide	25 µM OGDHc-E2 Lpglu peptide	50 µM OGDHc-E2 Lpglu peptide	100 µM OGDHc-E2 Lpglu peptide
	0	0.156	0.156	0.156	0.156	0.156
	3	0.157	0.157	0.157	0.158	0.16
	6	0.157	0.158	0.159	0.16	0.162
	9	0.157	0.158	0.158	0.161	0.164
	12	0.158	0.159	0.161	0.163	0.168
	15	0.158	0.16	0.161	0.164	0.171
	18	0.158	0.161	0.163	0.166	0.173
	21	0.159	0.162	0.163	0.167	0.177
	24	0.159	0.163	0.165	0.17	0.178
	27	0.159	0.163	0.163	0.169	0.18
	30	0.158	0.165	0.165	0.171	0.185
	33	0.16	0.164	0.166	0.173	0.186
	36	0.158	0.164	0.166	0.174	0.187
	39	0.158	0.165	0.167	0.177	0.19
	Extended Data Figure 3h
	Slope (AU, ×10−3)
		e1	e2	e3	e4
	No OGDHc-E2 Lpglu peptide	0.08095	0.1393	0.1083	0.05861
	12.5 µM OGDHc-E2 Lpglu peptide	0.1548	0.1845	0.1893	0.2396
	25 µM OGDHc-E2 Lpglu peptide	0.2345	0.2262	0.1619	0.2755
	50 µM OGDHc-E2 Lpglu peptide	0.294	0.2976	0.2238	0.5018
	100 µM OGDHc-E2 Lpglu peptide	0.4952	0.4179	0.719	0.8696
	Extended Data Figure 3i
	Michaelis-Menten plot
	Substrate (µM)	Velocity (µM/min)
		e1	e2	e3	e4
	0	0.00572085	0.00982332	0.00763251	0.00414134
	12.5	0.0109399	0.0130742	0.0133569	0.0169611
	25	0.0165724	0.0159717	0.0114488	0.0195053
	50	0.0207774	0.0210601	0.0158304	0.035477
	100	0.0349965	0.0295406	0.0508127	0.0614841
