# Supplementary material for: Lipoyl deglutarylation by ABHD11 regulates mitochondrial and T cell metabolism
Source: Nat Chem Biol. 2025 Jul 15;21(12):1915–26. doi: 10.1038/s41589-025-01965-6 (PMC12643935; doi:10.1038/s41589-025-01965-6)
Supplement: Supplementary file 25 — Statistical source data. [file 41589_2025_1965_MOESM25_ESM.xlsx]

## Sheet: Extended Data Fig. 4
	Extended Data Figure 4a
	Absorbance (412 nm)
	Time (min)	+ 100 nM ABHD11-Flag
		No substrate	OGDHc-E2 Lpglu peptide	Glutaryl-CoA
	0	0.185	0.185	0.185
	3	0.185	0.186	0.185
	6	0.187	0.19	0.188
	9	0.188	0.191	0.189
	12	0.188	0.194	0.19
	15	0.189	0.196	0.19
	18	0.191	0.199	0.192
	21	0.191	0.2	0.192
	24	0.191	0.203	0.192
	27	0.192	0.204	0.193
	30	0.192	0.206	0.194
	33	0.192	0.21	0.194
	36	0.192	0.212	0.195
	39	0.191	0.212	0.194
	42	0.192	0.214	0.195
	Extended Data Figure 4b
	Slope (AU, ×10−3)
		e1	e2	e3
	No substrate	0.1355	0.1447	0.1714
	OGDHc-E2 Lpglu peptide	0.6264	0.7454	0.7155
	Glutaryl-CoA	0.207	0.1923	0.2345
	Extended Data Figure 4c
	Absorbance (412 nm)
	Time (min)	No ABHD11-Flag or Succinyl CoA	Succinyl-CoA	Succinyl-CoA + ABHD11-FLAG	Succinyl-CoA + ABHD11-FLAG + ML226
	0	0.175	0.175	0.175	0.175
	3	0.177	0.178	0.178	0.177
	6	0.178	0.181	0.183	0.181
	9	0.179	0.186	0.188	0.186
	12	0.182	0.192	0.196	0.192
	15	0.182	0.2	0.203	0.199
	18	0.183	0.207	0.211	0.208
	21	0.183	0.22	0.221	0.216
	24	0.183	0.23	0.231	0.223
	27	0.184	0.241	0.241	0.233
	30	0.184	0.251	0.248	0.24
	33	0.184	0.261	0.255	0.248
	36	0.184	0.269	0.263	0.255
	39	0.184	0.279	0.269	0.264
	42	0.184	0.287	0.276	0.268
	Extended Data Figure 4d
	Slope (AU, ×10−3)
		e1	e2	e3
	No ABHD11-Flag or succinyl CoA	0.1952	0.2226	0.1964
	Succinyl-CoA	2.582	2.067	2.871
	Succinyl-CoA + ABHD11-FLAG	2.856	1.908	2.587
	Succinyl-CoA + ABHD11-FLAG + ML226	3.844	1.93	2.402
	Extended Data Figure 4f
	Absorbance (412 nm)
	Time (min)	No ABHD11-Flag or Lpsuc peptide	Lpsuc peptide	Lpsuc peptide + ABHD11-Flag	Lpsuc peptide + ABHD11-Flag + ML226
	0	0.168	0.168	0.168	0.168
	3	0.17	0.168	0.171	0.176
	6	0.172	0.173	0.176	0.18
	9	0.172	0.179	0.182	0.183
	12	0.174	0.186	0.19	0.189
	15	0.175	0.193	0.2	0.196
	18	0.175	0.203	0.206	0.204
	21	0.176	0.214	0.218	0.213
	24	0.177	0.226	0.236	0.222
	27	0.176	0.238	0.251	0.234
	30	0.177	0.252	0.266	0.247
	33	0.177	0.267	0.281	0.26
	36	0.177	0.279	0.296	0.272
	39	0.178	0.294	0.31	0.285
	42	0.177	0.308	0.325	0.299
	Extended Data Figure 4g
	Slope (AU, ×10−3)
		e1	e2	e3
	No ABHD11-Flag or Lpsuc peptide	0.2012	0.1821	0.1619
	Lpsuc peptide	3.487	3.827	4.244
	Lpsuc peptide + ABHD11-Flag	3.915	4.098	4.192
	Lpsuc peptide + ABHD11-Flag + ML226	3.104	3.407	3.474
	Extended Data Figure 4h
	Succinate (area ratio)
		e1	e2
	No Succinyl-CoA or ABHD11-Flag	0.005	0.007
	Succinyl-CoA	0.926	1.034
	Succinyl-CoA + ABHD11-Flag	1.353	1.337
	Succinyl-CoA + ABHD11-FLAG + ML226	1.055	1.112
	Extended Data Figure 4i
	Succinate (area ratio)
		e1	e2	e3
	No Lpsuc peptide or ABHD11-Flag	0.005	0.007	0.007
	Lpsuc peptide	1.148	0.952	1.237
	Lpsuc peptide + ABHD11-Flag	2.071	1.445	3.101
	Lpsuc peptide + ABHD11-Flag + ML226	1.587	1.247	3.014
