# Supplementary material for: Lipoyl deglutarylation by ABHD11 regulates mitochondrial and T cell metabolism
Source: Nat Chem Biol. 2025 Jul 15;21(12):1915–26. doi: 10.1038/s41589-025-01965-6 (PMC12643935; doi:10.1038/s41589-025-01965-6)
Supplement: Supplementary file 27 — Statistical source data. [file 41589_2025_1965_MOESM27_ESM.xlsx]

## Sheet: Extended Data Fig. 5
	Extended Data Figure 5a
	CAIX (mRNA expression, relative to vehicle)
		e1	e2	e3	e4
	Vehicle	1.05556	1.00337	1.14767	1.0133
	ML226	2.32781	4.95105	3.03793	3.89092
	DEG	1.0875	1.59692	0.754515	1.09554
	DM-2OG	65.8679	91.3134	103.138	121.284
	DMOG	46.9152	65.5651	67.3073	101.916
	VEGF (mRNA expression, relative to vehicle)
		e1	e2	e3	e4
	Vehicle	1.0617	1.00376	1.00193	1.00932
	ML226	1.51172	1.90811	1.24828	1.96669
	DEG	1.61538	1.601	1.03216	1.14304
	DM-2OG	2.15344	1.731	3.02182	5.50758
	DMOG	2.87834	2.50299	4.11351	1.72238
	BAP1 (mRNA expression, relative to vehicle)
		e1	e2	e3	e4
	Vehicle	1.08059	1.00313	1.01588	1.00276
	ML226	1.57448	1.57861	1.00156	0.957595
	DEG	1.74756	1.42157	0.699099	0.873014
	DM-2OG	0.249858	0.855659	1.05588	1.7502
	DMOG	0.882963	1.01614	1.24174	0.561607
	Extended Data Figure 5d
	5hmC (5hmC / methylene blue, relative to vehicle)
		e1	e2	e3	e4
	Vehicle	1	1	1	1
	ML226	0.130243	0.638149	0.830048	0.761
	DEG	0.487394	0.54647	0.833479	0.743
	DM-2OG	0.183827	0.308937	0.835768	0.002
	DMOG	0.126869	0.248077	0.607323	0.009
	Extended Data Figure 5f
	H3K4me3 (me3 / total H3, relative to vehicle)
		e1	e2	e3
	Vehicle	1	1	1
	ML226	1.4461	1.70308	1.85265
	DEG	1.98612	1.56667	1.93639
	DM-2OG	1.30822	0.738791	1.38054
	DMOG	2.7472	1.95216	2.06636
	H3K9me3 (me3 / total H3, relative to vehicle)
		e1	e2	e3
	Vehicle	1	1	1
	ML226	0.809323	0.887822	1.2464
	DEG	0.857523	0.67379	1.43034
	DM-2OG	0.859399	0.776541	1.85754
	DMOG	0.710615	0.788631	1.21955
	H3K27me3 (me3 / total H3, relative to vehicle)
		e1	e2	e3
	Vehicle	1	1	1
	ML226	0.804248	0.661797	0.872729
	DEG	1.04033	0.524229	0.902359
	DM-2OG	0.785264	0.365404	0.729823
	DMOG	1.22917	0.666075	0.863578
