# Supplementary material for: Lipoyl deglutarylation by ABHD11 regulates mitochondrial and T cell metabolism
Source: Nat Chem Biol. 2025 Jul 15;21(12):1915–26. doi: 10.1038/s41589-025-01965-6 (PMC12643935; doi:10.1038/s41589-025-01965-6)
Supplement: Supplementary file 28 — Statistical source data. [file 41589_2025_1965_MOESM28_ESM.xlsx]

## Sheet: Extended Data Fig. 6
	Extended Data Figure 6a
	Cell number (log10, relative to vehicle)
			D1	D2	D3	D4	D5	D6
	Day 4	0 µM ML226	1	1	1	1	1	1
		0.1 µM ML226	0.870709	1.20819	12.2474	1.75356	1.31689	0.664377
		0.5 µM ML226	0.751015	0.889595	3.19167	1.08955	0.701764	0.824295
		1.0 µM ML226	0.823731	1.30053	2.6122	1.32728	0.669868	0.852667
		5.0 µM ML226	0.823035	1.16301	6.21129	4.07634	2.76469	0.951375
	Day 7	0 µM ML226	1	1	1	1	1	1
		0.1 µM ML226	0.909544	0.796804	0.796804	1.4355	0.803266	1.26538
		0.5 µM ML226	1.00277	1.12183	1.12183	0.921066	0.742625	1.1469
		1.0 µM ML226	1.01562	0.905847	0.905847	0.621165	0.83254	1.12589
		5.0 µM ML226	1.01469	0.595384	0.595384	0.670039	0.558662	1.13613
	Day 11	0 µM ML226	1	1	1	1	1	1
		0.1 µM ML226	1.39243	2.27564	1.5217	1.55417	0.899001	0.905678
		0.5 µM ML226	1.59411	3.77239	2.24982	2.04042	0.885277
		1.0 µM ML226	1.76605	3.0682	2.55932	3.66875	1.22485	0.741635
		5.0 µM ML226	1.86488	3.73926	1.223	2.60819	1.19673	1.04844
	Extended Data Figure 6b
	Oxygen consumption rate (OCR, pmol/min)
	Time (min)	Vehicle							ML226
	1.30951	81.2336	55.7015	76.8005	96.7052	56.775	56.475	108.85	57.3618	52.1541	51.8002	39.0426	31.725	52.925	38.5
	7.7693	77.9451	52.344	72.852	92.9025	53.8	59.2	105.2	54.5634	49.5981	48.5323	37.3096	28.075	51.75	36.925
	14.2312	76.6394	50.1591	72.9625	92.0494	53.8	63.675	107.775	54.4814	48.0093	48.333	36.0412	31.425	51.525	37.35
	20.7779	31.1048	25.7685	28.151	27.7417	22.225	27.925	49.625	23.7889	22.2993	20.2371	16.7158	9.75	23.2	5.825
	27.2363	34.1206	29.0897	31.0389	30.5698	18.3	24.9	43.95	24.7013	23.6882	21.6357	18.7883	8.475	19.5	6.525
	33.6962	37.096	30.895	35.0827	33.3035	21.475	30.875	41.1	26.5965	25.1002	23.9527	20.1734	12.075	25.325	5.125
	40.2303	175.504	92.3181	119.044	195.316	75.8	106.125	243.575	188.886	154.267	103.538	52.2474	35.325	83.65	35.375
	46.691	166.707	87.3631	117.992	188.922	65.225	87.875	188.9	187.804	142.057	100.861	45.8955	33.025	73.875	32.1
	53.1515	140.708	76.9439	107.219	163.85	60.675	85.275	176.325	159.556	123.892	86.0866	40.2526	28.65	72.85	34.3
	59.6871	13.2662	8.96155	12.3368	10.4806	12.125	21.025	28.75	9.26408	12.4098	8.10654	5.18219	1.625	20.1	11.575
	66.1517	13.7563	9.07596	13.0138	11.0793	16.3	24.675	38.15	10.1976	12.1233	7.60811	4.96576	3.175	23.025	13.125
	72.6141	14.4881	9.30646	13.7268	11.7644	19.05	29.425	36.675	11.3053	12.2116	23.4122	5.59801	5.95	20.45	12.9
	Extended Data Figure 6c
	Basal OCR (OCR, pmol/min)
		D1	D2	D3	D4	D5	D6	D7
	Vehicle	76.6394	50.1591	72.9625	92.0494	53.8	63.675	107.775
	ML226	54.4814	48.0093	48.333	36.0412	31.425	51.525	37.35
	ATP production (OCR, pmol/min)
		D1	D2	D3	D4	D5	D6	D7
	Vehicle	45.5346	24.3906	44.8115	64.3077	31.575	35.75	58.15
	ML226	30.6926	25.71	28.0959	19.3254	21.675	28.325	31.525
	Maximal respiration (OCR, pmol/min)
		D1	D2	D3	D4	D5	D6	D7
	Vehicle	152.219	78.0567	104.265	177.158	46.175	58.45	152.225
	ML226	176.499	129.846	77.4485	40.2975	27.075	53.425	19.2
	Non-mitochondrial respiration (OCR, pmol/min)
		D1	D2	D3	D4	D5	D6	D7
	Vehicle	14.4881	9.30646	13.7268	11.7644	19.05	29.425	36.675
	ML226	11.3053	12.2116	23.4122	5.59801	5.95	20.45	12.9
	Extended Data Figure 6d
	Oxygen consumption rate (OCR, pmol/min)
	Time (min)	Vehicle				ML226
	1.30951	86.1435	82.6469	65.0803	74.9779	67.1113	84.9977	63.7409	76.3358
	7.7693	81.8724	76.759	61.4598	71.2918	64.1436	80.0514	60.5033	71.9535
	14.2312	81.265	76.1084	60.8859	71.0521	63.1484	78.2424	60.1963	71.4737
	20.7779	34.5331	31.8411	26.5167	30.9167	30.2819	36.3019	26.7636	30.1944
	27.2363	36.1127	31.925	28.4928	32.7091	32.1146	33.6787	27.4959	31.9977
	33.6962	39.2182	32.2388	30.6402	36.6472	34.9563	36.2069	29.4263	35.2566
	40.2303	172.497	187.407	101.304	116.69	127.296	209.219	110.04	122.332
	46.691	171.573	170.504	101.077	115.298	118.62	185.117	102.412	117.81
	53.1515	154.002	145.135	88.0006	100.806	104.335	153.072	89.8586	102.275
	59.6871	13.9903	17.9793	12.2149	14.8997	12.4061	15.0541	12.2359	14.489
	66.1517	16.5761	18.5363	13.9447	15.3228	13.9035	18.5218	13.3769	15.817
	72.6141	16.9367	19.3863	13.9957	15.8314	14.1623	19.0485	13.584	15.8559
	Extended Data Figure 6e
	Extracellular acidification rate (ECAR, mpH/min)
	Time (min)	Vehicle							ML226
	1.30951	51.6521	34.6974	44.2917	61.5468	12	20.275	8.5	43.8869	30.0574	32.9843	25.8665	2.525	18.65	8.5
	7.7693	52.7354	35.9228	44.942	62.9817	12.05	19.125	8.85	45.2725	31.3726	33.7791	26.5492	3.425	18.675	8.15
	14.2312	53.7178	37.0339	45.0694	64.4494	10.775	18.025	8.65	46.4491	32.3347	33.9083	27.4834	2.825	17.875	8.025
	20.7779	79.1452	53.8953	64.7291	91.3485	14.45	25.15	17.35	72.6614	49.2043	44.8518	35.8247	3.675	26.425	16.75
	27.2363	83.172	56.4114	69.1317	95.6161	14.725	28.55	20.6	76.225	51.7229	48.1238	38.1715	3.2	29.6	17.9
	33.6962	83.4836	56.9967	69.6622	97.5409	17.5	32.675	22.25	77.2497	52.1059	48.8256	38.4661	5.15	34.35	20.075
	40.2303	85.9536	55.4345	75.1583	99.7813	17.85	37.25	24.55	88.0678	61.1392	62.4678	42.3547	3.475	38.225	24.275
	46.691	86.1264	56.1401	75.2872	100.897	17.475	36.925	25.875	90.4581	61.6356	62.4358	42.7642	3.325	37.475	25.475
	53.1515	85.1892	54.5829	74.2375	100.541	17.1	36.5	24.775	90.1842	60.9556	61.9078	41.9735	3.025	37.1	23.675
	59.6871	81.5285	54.3415	73.5475	100.43	14.75	33.05	25.35	87.2824	57.1023	58.0459	38.2382	1.375	34.325	24.75
	66.1517	81.3528	54.5966	73.4049	97.3602	15.875	35.375	26.8	87.0488	56.8955	58.1356	37.9497	2	36.7	26.775
	72.6141	80.8647	54.2294	72.9872	95.9549	16.05	36.425	27.6	86.7516	56.5412	57.8992	37.8111	2.65	37.7	27.65
	Extended Data Figure 6f
	Basal ECAR (ECAR, mpH/min)
		D1	D2	D3	D4	D5	D6	D7
	Vehicle	53.7178	37.0339	45.0694	64.4494	10.775	18.025	8.65
	ML226	46.4491	32.3347	33.9083	27.4834	2.825	17.875	8.025
