# Supplementary material for: Lipoyl deglutarylation by ABHD11 regulates mitochondrial and T cell metabolism
Source: Nat Chem Biol. 2025 Jul 15;21(12):1915–26. doi: 10.1038/s41589-025-01965-6 (PMC12643935; doi:10.1038/s41589-025-01965-6)
Supplement: Supplementary file 30 — Statistical source data. [file 41589_2025_1965_MOESM30_ESM.xlsx]

## Sheet: Extended Data Fig. 7
	Extended Data Fig. 7b
	5hmC (5hmC / methylene blue, relative to vehicle)
		D1	D2	D3	D4	D5	D6
	Vehicle	1	1	1	1	1	1
	ML226	1.19685	0.994989	1.75619	1.53471	0.718775	6.09339
	Extended Data Figure 7d
	H3K4me3 (me3 / total H3, relative to vehicle)
		D1	D2	D3	D4
	Vehicle	1	1	1	1
	ML226	0.38	0.468	0.903	0.611
	DM-2OG	1.259	0.221	0.944
	H3K9me3 (me3 / total H3, relative to vehicle)
		D1	D2	D3	D4
	Vehicle	1	1	1	1
	ML226	0.765	0.734	0.763	0.868
	DM-2OG	2.203	0.413	1.572
	H3K27me3 (me3 / total H3, relative to vehicle)
		D1	D2	D3	D4
	Vehicle	1	1	1	1
	ML226	1.33	0.696	1.108	1.014
	DM-2OG	1.969	0.557	1.347
