# Supplementary material for: Lipoyl deglutarylation by ABHD11 regulates mitochondrial and T cell metabolism
Source: Nat Chem Biol. 2025 Jul 15;21(12):1915–26. doi: 10.1038/s41589-025-01965-6 (PMC12643935; doi:10.1038/s41589-025-01965-6)
Supplement: Supplementary file 31 — Statistical source data. [file 41589_2025_1965_MOESM31_ESM.xlsx]

## Sheet: Extended Data Fig. 8
	Extended Data Figure 8b
	Raw heatmap data
	Molecule	Vehicle						ML226
	PC(34:1)	135861090	164161438	173669353	116602127	109595532	185589026	165201108	160497150	198739285	159406782	159708038
	PE(34:1)	1.54246e+06	2.00466e+06	2.06085e+06	1.25062e+06	1.40115e+06	2.53567e+06	1.88758e+06	2.04464e+06	2.5356e+06	2.20658e+06	2.14629e+06
	TG(50:1)	6.27905e+06	1.20216e+07	1.18555e+07	5.45999e+06	5.08528e+06	1.11486e+07	6.51039e+06	1.41188e+07	1.50855e+07	1.1486e+07	1.12895e+07
	DG(34:1)	2.11003e+06	2.37943e+06	3.63919e+06	1.95192e+06	1.62188e+06	3.53175e+06	2.45362e+06	2.11255e+06	3.2787e+06	2.35167e+06	2.48103e+06
	PC(34:0)	1.73882e+07	2.34475e+07	2.17989e+07	1.52788e+07	1.49857e+07	23478320	1.88853e+07	2.52159e+07	2.76689e+07	2.44515e+07	2.11684e+07
	PC(32:0)	6.23119e+07	7.52978e+07	6.68777e+07	4.79041e+07	4.42657e+07	7.00228e+07	6.88963e+07	7.11121e+07	7.33249e+07	6.52184e+07	6.31329e+07
	PC(34:2)	2.24485e+07	2.62045e+07	3.06257e+07	1.99773e+07	16855737	3.6135e+07	3.40651e+07	2.94316e+07	4.05245e+07	3.18673e+07	3.07369e+07
	PE(32:0)	177943	204349	244398	141746	148945	272942	137958	180842	205919	192398	184211
	PC(36:0)	1.53152e+06	2.12314e+06	2.16917e+06	1.56327e+06	1.31324e+06	2.71053e+06	1.80906e+06	2.55734e+06	2.90083e+06	2.53198e+06	2.11297e+06
	PC(36:1)	6.81603e+07	8.87992e+07	95597028	76772500	5.89311e+07	108260616	108599246	103274594	121598989	9.74934e+07	9.14691e+07
	PC(36:2)	7.14449e+07	8.65571e+07	101962704	6.93786e+07	6.37955e+07	106150308	9.53233e+07	9.47086e+07	121311222	9.28988e+07	8.74667e+07
	PC(38:4)	5.16558e+07	57365391	5.69947e+07	5.16984e+07	4.08172e+07	5.84507e+07	7.01945e+07	7.39754e+07	7.44812e+07	6.48196e+07	6.3499e+07
	PC(36:3)	1.94973e+07	2.37285e+07	2.42643e+07	1.81903e+07	1.63207e+07	2.61426e+07	2.38392e+07	2.4188e+07	2.58759e+07	2.2467e+07	2.1548e+07
	PC(38:5)	1.28844e+07	1.48231e+07	1.34652e+07	9.71413e+06	8.28584e+06	1.34839e+07	1.68296e+07	1.83136e+07	17556844	1.51452e+07	1.38575e+07
	PC(36:4)	1.20786e+07	1.41837e+07	1.24065e+07	9.0768e+06	7.07739e+06	1.35023e+07	1.60447e+07	1.66949e+07	1.64527e+07	1.39616e+07	1.36131e+07
	PC(38:6)	1.03424e+07	1.22261e+07	1.19872e+07	9.2348e+06	8.39971e+06	1.23229e+07	1.1947e+07	1.30402e+07	1.32961e+07	1.15539e+07	1.14422e+07
	PC(40:8)	394640	570456	481938	309971	255400	530481	598744	681312	650316	535921	488484
	PE(34:0)	382097	506664	514734	312639	338367	517405	223658	586757	519594	518430	469233
	PE(34:2)	497288	622775	764970	421858	455123	908480	623379	618316	941336	770422	724670
	PE(36:0)	3.34781e+06	4.36319e+06	4.27428e+06	3.23563e+06	3.34617e+06	4.36918e+06	3.26924e+06	3.9762e+06	4.23763e+06	4.27846e+06	3.62008e+06
	PE(36:1)	5.59392e+06	7.03002e+06	8.00717e+06	4.95141e+06	5.20076e+06	9.82314e+06	8.06773e+06	9.33316e+06	1.12755e+07	9.28543e+06	8.12384e+06
	PE(36:2)	2.57631e+06	3.54106e+06	4.15945e+06	2.09488e+06	2.49664e+06	4.46752e+06	3.15251e+06	3.77628e+06	4.91759e+06	3.91937e+06	3.31107e+06
	PE(38:4)	8.88869e+06	1.04455e+07	9.47398e+06	8.50555e+06	6.5621e+06	1.06532e+07	1.02691e+07	1.28396e+07	1.16531e+07	1.01248e+07	9.42935e+06
	PE(36:3)	637481	824659	831079	607559	630222	910681	644201	774505	841136	780978	701653
	PE(38:5)	1.62667e+06	2.14133e+06	1.85786e+06	1.37931e+06	1.28963e+06	2.03048e+06	1.78022e+06	2.38749e+06	2.07601e+06	1.98741e+06	1.66031e+06
	PE(36:4)	1.22068e+06	1.45273e+06	1.39349e+06	1.03169e+06	1.03025e+06	1.70748e+06	1.29828e+06	1.45038e+06	1.56422e+06	1.45871e+06	1.43191e+06
	PE(38:6)	430567	550272	549408	382702	385831	638692	447920	631696	608004	596999	530981
	PE(40:8)	592201	741280	668674	587231	516939	688596	622070	817237	753754	691556	602025
	DG(32:0)	779473	667339	1.25101e+06	711229	617991	1.42145e+06	408493	434141	674245	599941	709629
	DG(34:0)	540954	548061	954870	635718	515472	1.12561e+06	238027	390104	640586	523880	625371
	DG(34:2)	746092	955368	1.24138e+06	660122	532522	1.15877e+06	1.23608e+06	1.26528e+06	1.78139e+06	1.20649e+06	1.26347e+06
	DG(36:4)	443593	547123	511929	323383	316358	616961	544621	550899	622852	446899	507603
	DG(36:0)	286577	345265	318481	409172	349302	473520	104990	254438	241095	290826	442637
	DG(36:1)	861141	970149	1.58792e+06	977073	704577	1.95316e+06	1.10523e+06	1.0444e+06	1.66024e+06	1.04777e+06	1.31299e+06
	DG(36:2)	2.12948e+06	3.06766e+06	4.05621e+06	2.00718e+06	1.67402e+06	4.05635e+06	3.64251e+06	3.67124e+06	5.09416e+06	3.28065e+06	3.2247e+06
	DG(38:4)	3.47592e+06	7.24121e+06	5.85954e+06	2.97788e+06	4.00358e+06	6.85456e+06	3.81817e+06	4.3543e+06	5.31512e+06	3.21126e+06	3.44188e+06
	DG(36:3)	641451	894453	995362	544490	488338	1.07239e+06	984137	1.02113e+06	1.24474e+06	865960	877333
	DG(38:5)	737896	1.10313e+06	1.0323e+06	523572	648268	1.17824e+06	873183	1.01219e+06	1.12114e+06	794049	796058
	DG(38:6)	297216	377941	443732	251474	205000	431363	393341	495212	545360	421021	410829
	DG(40:8)	37671.2	48829	46657.8	18658.2	12866.4	31241.8	78393.7	92976.2	85632.4	58362.3	54264.1
	SM(d35:1)	1.14897e+06	1.54825e+06	1.29196e+06	1.07119e+06	913167	1.58207e+06	1.54968e+06	1.88134e+06	1.61785e+06	1.78863e+06	1.56431e+06
	SM(d34:1)	4.71085e+07	5.64644e+07	5.1753e+07	3.84341e+07	3.07188e+07	6.14326e+07	6.873e+07	6.40573e+07	5.84379e+07	6.4291e+07	5.53456e+07
	SM(d36:1)	729025	1.01031e+06	943565	522034	506287	1.13113e+06	951788	959977	1.0048e+06	915558	850497
	CE(16:0) NH4	52726.6	70225.6	76645	58019.7	34785.6	93585.6	49187.9	70250.1	62678.1	51533.6	78142.7
	CE(18:1) NH4	27406.9	21926.8	21258.7	25615	17817.4	17064.9	20992.5	21151.3	17699.5	22647.8	24495.5
	CE(20:4) NH4	7837.07	6077.03	12225.8	8342.46	6666.55	10263.6	7251.94	3060.39	6967.02	3544.47	3925.83
	TG(50:1)	6.27905e+06	1.20216e+07	1.18555e+07	5.45999e+06	5.08528e+06	1.11486e+07	6.51039e+06	1.41188e+07	1.50855e+07	1.1486e+07	1.12895e+07
	TG(48:0)	1.52118e+06	1.12443e+06	1.14938e+06	1.1074e+06	803880	1.16117e+06	792983	1.40005e+06	1.75403e+06	761110	1.1904e+06
	TG(52:1)	4.20258e+06	7.16896e+06	6.75447e+06	4.00344e+06	3.1992e+06	7.36009e+06	4.51116e+06	1.08339e+07	1.08478e+07	7.5018e+06	6.98089e+06
	TG(50:2)	4.22961e+06	1.36691e+07	1.30486e+07	3.64286e+06	3.2277e+06	7.58153e+06	7.45361e+06	1.91166e+07	1.84218e+07	1.37281e+07	1.16913e+07
	TG(52:0)	474990	277630	263055	332279	235220	242709	375810	716710	993356	288465	416270
	TG(52:2)	9.04791e+06	2.47714e+07	2.29933e+07	7.8441e+06	7.21056e+06	1.5399e+07	1.6094e+07	3.75325e+07	3.52639e+07	26487431	2.13213e+07
	TG(52:3)	3.93861e+06	1.04188e+07	9.77666e+06	3.53545e+06	2.70548e+06	6.01727e+06	7.46586e+06	1.9457e+07	1.58986e+07	1.23479e+07	1.00267e+07
	TG(52:4)	1.82504e+06	3.9011e+06	3.52535e+06	1.41997e+06	1.04917e+06	2.36756e+06	3.48334e+06	7.57945e+06	5.71017e+06	4.51708e+06	3.86339e+06
	TG(54:1)	1.22716e+06	1.70623e+06	1.58875e+06	1.23715e+06	750441	1.80817e+06	1.38376e+06	2.93813e+06	3.03181e+06	1.71222e+06	1.64708e+06
	TG(54:0)	229558	128257	116679	173008	141936	110356	171444	286736	340584	123788	185224
	TG(56:5)	2.84532e+06	6.20512e+06	4.80906e+06	1.85493e+06	1.5511e+06	3.19102e+06	5.94133e+06	1.24321e+07	8.81826e+06	6.90326e+06	5.45907e+06
	TG(54:3)	6.00324e+06	1.6792e+07	14902609	5.29261e+06	4.36686e+06	9.18624e+06	1.21297e+07	3.06762e+07	2.42725e+07	1.85742e+07	14579080
	TG(54:4)	3.7469e+06	7.8888e+06	6.7804e+06	3.06062e+06	2.33482e+06	4.85515e+06	6.7858e+06	1.4425e+07	1.07557e+07	8.75582e+06	7.22784e+06
	TG(54:5)	2.55459e+06	4.96271e+06	4.67408e+06	1.68532e+06	1.3381e+06	2.97954e+06	4.79054e+06	9.36234e+06	7.51496e+06	5.74952e+06	5.0448e+06
	TG(54:6)	1.12736e+06	2.30135e+06	2.06009e+06	689948	572604	1.32432e+06	2.27545e+06	4.69325e+06	3.50192e+06	2.71585e+06	2.28259e+06
	TG(56:7)	2.26137e+06	4.81273e+06	4.13861e+06	1.28726e+06	1.11541e+06	2.49265e+06	4.45058e+06	9.61265e+06	6.90622e+06	5.34827e+06	4.32083e+06
	TG(56:4)	2.68834e+06	6.56093e+06	4.5958e+06	2.04283e+06	1.63654e+06	3.39564e+06	6.20312e+06	1.4045e+07	8.9906e+06	7.2619e+06	5.65908e+06
	TG(54:2)	4.80267e+06	1.16299e+07	1.03406e+07	4.45546e+06	3.81136e+06	8.5746e+06	9.11148e+06	2.05259e+07	1.83053e+07	1.34106e+07	1.11226e+07
	TG(56:8)	509206	781157	721771	226530	169579	397876	1.25578e+06	2.26219e+06	1.49843e+06	1.10775e+06	868548
	TG(58:8)	1.14367e+06	1.9901e+06	1.70803e+06	523914	428082	951020	2.23826e+06	4.62896e+06	3.13027e+06	2.34286e+06	1.80097e+06
	TG(58:9)	526864	665044	596062	205412	161716	346778	1.05831e+06	1.70177e+06	1.13631e+06	832609	701774
	TG(58:10)	237484	240269	235879	89494.4	72599.3	143073	504515	684545	470149	360122	303156
	TG(60:12)	100860	102297	77416.6	34907.3	25344	59791.2	180005	265706	164126	139250	110150
	Cer(d34:1)	376412	312196	413431	400347	247840	346263	310372	329934	254999	239990	342652
	Cer(d36:1)	92662.8	85433.4	103192	75086.6	65623.1	100761	55293.6	67948.6	69320.4	52285.4	63063.1
	Cer(d36:2)	10858.6	12093	11510	9964.38	10047.1	12874.2	9432.85	12168.7	7935.73	6594.66	8954.97
	CAR(14:0)	26659.4	34181.5	32042.9	25598.2	25558.8	58299.8	18776.9	28165.8	24610.9	24631.8	33438.3
	CAR(16:0)	120225	219765	254069	169732	125906	302040	120464	209623	205337	223560	280387
	CAR(18:0)	230193	222083	337557	354907	287236	799311	272667	268722	480516	414336	481698
	Extended Data Figure 8c
	2-oxoglutarate (area ratios, AU, ×107)
		D1	D2	D3	D4	D5
	Vehicle	2.1054	2.23409	1.17667	2.8202	2.64036
	ML226	0.961062	2.64854	0.178255	2.68802	1.7929
	2-hydroxyglutarate (area ratios, AU, ×107)
		D1	D2	D3	D4	D5
	Vehicle	30.1351	27.3752	17.9852	30.1625	35.5187
	ML226	32.5553	28.5841	7.85314	41.182	30.5035
	Succinate (area ratios, AU, ×107)
		D1	D2	D3	D4	D5
	Vehicle	25.2306	25.2907	21.8367	26.2084	27.4849
	ML226	16.7179	15.6514	11.8393	25.7003	25.9556
	Glutamine (area ratios, AU, ×107)
		D1	D2	D3	D4	D5
	Vehicle	4.3805	6.1524	3.90386	3.2373	5.0539
	ML226	3.78698	2.53774	2.49728	3.12623	2.62666
	Citrate (area ratios, AU, ×107)
		D1	D2	D3	D4	D5
	Vehicle	440.563	488.69	395.116	418.588	569.303
	ML226	437.753	440.631	95.2718	489.534	496.325
	Isocitrate (area ratios, AU, ×107)
		D1	D2	D3	D4	D5
	Vehicle	405.151	454.654	372.824	392.305	514.904
	ML226	412.528	411.819	92.9614	450.753	446.637
