# Supplementary material for: Lipoyl deglutarylation by ABHD11 regulates mitochondrial and T cell metabolism
Source: Nat Chem Biol. 2025 Jul 15;21(12):1915–26. doi: 10.1038/s41589-025-01965-6 (PMC12643935; doi:10.1038/s41589-025-01965-6)
Supplement: Supplementary file 32 — Statistical source data. [file 41589_2025_1965_MOESM32_ESM.xlsx]

## Sheet: Extended Data Fig. 9
	Extended Data Figure 9a
	IFNγ (concentration in supernatant, ng/ml)
		D1	D2	D3	D4	D5	D6
	0 µM ML226	4.9388	4.66242	0.725805	6.08161	5.1989	2.8806
	0.1 µM ML226	3.94485	3.57996	0.87516	6.06519	5.36256	3.0786
	0.5 µM ML226	5.31705	3.45589	0.8438	7.63392	4.79345	2.71417
	1.0 µM ML226	4.2425	4.00434	0.76197	6.91399	4.56992	2.50223
	5.0 µM ML226	4.00541	3.61854	0.777865	6.9253	4.86697	2.42668
	GZMB (concentration in supernatant, ng/ml)
		D1	D2	D3	D4	D5
	0 µM ML226	0.981815	0.987975	2.3446	1.35524	0.578795
	0.1 µM ML226	0.752965	1.05223	2.02465	1.58741	0.82712
	0.5 µM ML226	0.98823	0.88	2.54652	1.70296	0.719835
	1.0 µM ML226	0.95919	1.37321	1.96629	1.36448	0.659335
	5.0 µM ML226	0.640115	0.77875	2.77323	1.54501	0.397925
	Perforin (concentration in supernatant, ng/ml)
		D1	D2	D3	D4	D5
	0 µM ML226	0.11032	0.0791	0.13609	0.253425	0.163615
	0.1 µM ML226	0.09709	0.077595	0.11581	0.22401	0.180385
	0.5 µM ML226	0.135075	0.081955	0.124785	0.246255	0.152805
	1.0 µM ML226	0.10085	0.09268	0.110865	0.29238	0.154175
	5.0 µM ML226	0.10497	0.07702	0.109445	0.216315	0.13018
	Extended Data Figure 9b
	CD25 (mean fluorescence intensity, AU, ×103)
		D1	D2	D3	D4	D5	D6	D7	D8	D9	D10	D11	D12
	0 µM ML226	33.673	58.192	51.083	60.484	52.673	40.354	38.694	44.718	70.724	43.506	49.135	65.345
	0.1 µM ML226	37.175	62.287	48.668	55.557	58.359	44.449	42.91	47.746	69.023	45.957	49.619	62.884
	0.5 µM ML226	35.995	57.841	51.294	53.659	60.759	44.601	40.473	48.627	71.165	47.44	50.47	59.564
	1.0 µM ML226	38.09	63.117	50.251	60.658	57.144	43.516	42.828	50.674	65.327	47.024	51.134	60.801
	5.0 µM ML226	38.638	66.736	52.942	64.808	56.512	50.245	44.293	55.768	70.941	49.237	51.997	61.865
	Extended Data Figure 9c
	CCR7 / CD45RO (CD8+ T cells, %)
			D1	D2	D3	D4	D5	D6	D7	D8	D9	D10	D11	D12
	Day 4 CCR7high CD45ROhigh	0 µM ML226	72	67.8	62.9	80	59.7	72.6	39.1	39.1	39.1	88.3	59.2	69.6
		0.1 µM ML226	69.9	72.5	74.2	78.1	63.7	73	43	43	43	83.8	48.6	60.5
		0.5 µM ML226	71.4	68.8	67.2	79.6	61.9	74.9	43.1	43.1	43.1	88	52.7	69.3
		1.0 µM ML226	70.5	67.9	67.7	79.9	61.2	72.9	45.9	45.9	45.9	86.9	56.1	68.1
		5.0 µM ML226	65.3	65.4	65.4	62	57.9	70.8	48.4	48.4	48.4	86.5	54.9	68.3
	Day 4 CCR7low CD45ROhigh	0 µM ML226	21.7	22.3	25.2	29.3	24.4	22.8	52.2	52.2	52.2	6.4	30.6	23
		0.1 µM ML226	23.2	19.4	17.2	32.5	21.1	22.3	49.3	49.3	49.3	6.91	36.7	26.2
		0.5 µM ML226	23	24	24.1	32.9	22.3	20.6	47.8	47.8	47.8	7.97	35.3	28.6
		1.0 µM ML226	24.2	25.6	23.9	33	23.8	22.8	45.8	45.8	45.8	8.67	36.4	28.1
		5.0 µM ML226	28.5	26.4	25.7	32.6	26.1	23.6	52.8	52.8	52.8	9.23	40.2	26.3
	Day 7 CCR7high CD45ROhigh	0 µM ML226	53.7	56	53.4	46	45.3	44.8	62.2	40.6	57.6	68.6	64.2	62.6
		0.1 µM ML226	53.1	56.5	55.8	45.1	47.6	43.7	61	45.6	65.4	74.8	66.5	64.5
		0.5 µM ML226	53.5	56	57	43.8	49.6	42.3	62.6	44.8	65	76.6	63.5	65.7
		1.0 µM ML226	53.8	57	58	43.4	48	42.3	62.3	50.1	59.3	74.7	66.2	64.1
		5.0 µM ML226	53.3	56.7	53.4	36.1	45.9	38.6	59	57.4	68.9	79.2	65.6	63
	Day 7 CCR7low CD45ROhigh	0 µM ML226	43.3	40.6	43	50.3	52.7	53.4	30	58.3	37.8	26.5	29.9	35.1
		0.1 µM ML226	44.1	40.1	40.5	52	50.9	55.1	29.6	53.5	32.6	21	28.6	33.4
		0.5 µM ML226	44.2	40.9	39.8	53.1	49.4	56.2	29.2	54.2	34.1	19.6	31.7	32.1
		1.0 µM ML226	44.2	40.5	39.4	53.8	51.1	56.4	29.1	49.1	39.2	20	29.5	33.9
		5.0 µM ML226	45	41.2	44.5	62.1	53.4	59.7	28.5	41.8	30.3	15.4	29.7	35
	Day 11 CCR7high CD45ROhigh	0 µM ML226	57	51.2	84.7	45.2	22.8	55.1	49.9	57.4	14	31.7	28.3
		0.1 µM ML226	66.9	63.5	88.4	57.7	33	67.4	66.7	58.1	17.7	34.3	34.1
		0.5 µM ML226	62.7	60.2	89.6	54.5	30.2	67.6	66.9	59.6	13.1	38.1	32.5
		1.0 µM ML226	61.9	65.1	90.1	49.6	27.8	68.1	69.2	55	15.4	33.5	28.2
		5.0 µM ML226	63.5	64.7	90.3	52.9	29.8	65.2	73.9	55.5	13.9	30.7	29.3
	Day 11 CCR7low CD45ROhigh	0 µM ML226	42.7	48.2	14.5	53.9	75.9	44.6	45.8	38.1	85.1	67.1	70.8
		0.1 µM ML226	32.8	36.1	11	41.8	66.3	32.3	30.3	38.6	81.5	64.2	65
		0.5 µM ML226	37	39.2	9.83	44.8	68.8	32.1	29.4	36.2	85.8	60.4	66.6
		1.0 µM ML226	37.7	34.4	9.41	49.6	71.4	31.6	27.7	41.9	83.6	65	70.4
		5.0 µM ML226	36.2	34.8	8.27	46.4	69.5	34.6	22.5	40.7	85.2	68.1	69.4
