# Supplementary material for: Lipoyl deglutarylation by ABHD11 regulates mitochondrial and T cell metabolism
Source: Nat Chem Biol. 2025 Jul 15;21(12):1915–26. doi: 10.1038/s41589-025-01965-6 (PMC12643935; doi:10.1038/s41589-025-01965-6)
Supplement: Supplementary file 33 — Statistical source data. [file 41589_2025_1965_MOESM33_ESM.xlsx]

## Sheet: Extended Data Fig. 10
	Extended Data Figure 10
	Perforin (concentration in supernatant, ng/ml)
			D1	D2	D3	D4	D5	D6	D7	D8
	21% O2	Vehicle	4.66667	53.98	45.87	66.3433	16.57	15.7733	66.3867	38.46
		ML226	278.54	44.97	79.9833	87.8833	65.0367	34.7867	29.3067	22.13
	5% O2	Vehicle	4.05667	208.547	149.34	93.5367	433.13	105.023	85.5867	551.837
		ML226	355.93	92.64	150.243	62.0867	276.347	49.4667	38.4433	40.8433
	1% O2	Vehicle	134.82	2052.48	877.757	1413.79	1335.41	634.983	572.14	940.19
		ML226	1524.47	1471.24	969.527	1171.55	652.05	233.297	362.417	141.797
	IL-4 (concentration in supernatant, ng/ml)
			D1	D2	D3	D4	D5	D6	D7	D8
	21% O2	Vehicle	159.257	170.337	139.707	131.727		120.95	117.933	83.8133
		ML226	200.367	166.71	147.167	150.42	108.713	109.553	111.647	103.46
	5% O2	Vehicle	199.983	213.267	175.397	161.85	125.25	139.667	138.45	116.413
		ML226	153.54	166.917	168.883	151.423	130.517	132.127	123.963	136.557
	1% O2	Vehicle	196.203	177.11	168.597	194.223	158.597	156.017	140.117	138.17
		ML226	199.833	191.043	189.027	160.49	141.623	133.823	129.703	123.24
	GZMA (concentration in supernatant, ng/ml)
			D1	D2	D3	D4
	21% O2	Vehicle		35.0167	106.113	90.1167
		ML226	109.917	92.2567	97.0433	72.8467
	5% O2	Vehicle	321.06	260.89	260.397	734.103
		ML226	366.98	204.523	89.6733	115.033
	1% O2	Vehicle	1067.02	973.803	805.493	961.43
		ML226	908.113	669.477	770.167	319.349
	Granulysin (concentration in supernatant, ng/ml)
			D1	D2	D3	D4	D5	D6	D7	D8
	21% O2	Vehicle	32.91	36.2333	18.8967	39.98	1.555	7.33667	23.69	8.02
		ML226	60.7367	24.5467	26.0933	35.9167	31.12	11.04	18.2067	8.26667
	5% O2	Vehicle	76.7533	92.9667	49.3933	40.7633	94.59	26.8433	34.5033	89.3467
		ML226	68.6767	43.3867	32.6233	23.16	91.4567	18.68	18.8	11.7033
	1% O2	Vehicle	444.393	841.707	270.857	563.127	364.16	182.517	201.843	153.303
		ML226	344.927	608.903	332.49	447.363	250.183	85.0433	163.303	61.0911
	TNFα (concentration in supernatant, ng/ml)
			D1	D2	D3	D4
	21% O2	Vehicle	2.44	6.51667	3.31333	2.93
		ML226	2.07667	4.90667	2.94	3.04333
	5% O2	Vehicle	2.19	5.70667	3.07667	4.91667
		ML226	1.09	2.62	2.46333	2.93
	1% O2	Vehicle	1.97667	3.41333	6.12667	2.77
		ML226	1.24333	2.41333	1.59	0.773333
